# Supplementary material for: Temporal transcriptional regulation of mitochondrial morphology primes activity-dependent circuit connectivity
Source: Nat Commun. 2025 Sep 1;16:8173. doi: 10.1038/s41467-025-62908-2 (PMC12402207; doi:10.1038/s41467-025-62908-2)
Supplement: Supplementary file 5 — Source data file [file 41467_2025_62908_MOESM5_ESM.xlsx]

## Sheet: RNAi screen crosses
Supplementary Figure S1 data
Line 1, ☿	Line 2, ♂	Progeny to look for	Markers	Dissected males/females	Repeat of failed or small number	Slide number ♂ / ♀	Slide number repeat
Guas 217: w; +/+ ; ato Gal4-14a, UAS-GFP, UAS-Red Stinger-8 / TM6C,Sb	GB11: w; L/CyO; D/TM6C, Sb, Tb	♀♂ w; +/CyO; ato Gal4-14a, UAS-GFP, UAS-Red Stinger-8 / TM6C,Sb,Tb	Cy, Sb	***		***
Guas7: w; UAS-LacZ;+	w; +/CyO; ato Gal4-14a, UAS-GFP, UAS-Red Stinger-8 / TM6C,Sb,Tb	♀♂ w; UAS-LacZ/CyO; ato Gal4-14a, UAS-GFP, UAS-Red Stinger-8 / + (control)	no Sb, Cy	1, 1' / 2		N1 / N2
Yp2-RNAi III	***	♀♂ w; +/CyO; ato Gal4-14a, UAS-GFP, UAS-Red Stinger-8 / UAS-Yp2-RNAi	no Sb, may have Cy	3, 3' / 4, 4'		N3 / N4
srp-RNAi II		♀♂ w; UAS-srp-RNAi/CyO; ato Gal4-14a, UAS-GFP, UAS-Red Stinger-8 / +	no Sb, Cy	5 / 6, 6'	42, 42' / 43	N5 / N6	N42 ♂♀
Hira-RNAi II		♀♂ w; UAS-Hira-RNAi/CyO; ato Gal4-14a, UAS-GFP, UAS-Red Stinger-8 / +	no Sb, Cy	7, 7' / 8, 8'		N7 / N8
w; +/CyO; ato Gal4-14a, UAS-GFP, UAS-Red Stinger-8 / TM6C,Sb,Tb	Irbp-RNAi I	♀♂ w/UAS-Irbp-RNAi (Y); +/CyO (+); ato Gal4-14a, UAS-GFP, UAS-Red Stinger-8 / +	no Sb, no Sn may have Cy	28, 28' / 29, 29'	*	***	N28 ♂♀
Ppn-RNAi II		♀♂ w; UAS-Ppn-RNAi/CyO; ato Gal4-14a, UAS-GFP, UAS-Red Stinger-8 / +	no Sb, Cy	9, 9' / 10, 10'		N9 / N10
CCDC53-RNAi II		♀♂ w; UAS-CCDC53-RNAi/CyO; ato Gal4-14a, UAS-GFP, UAS-Red Stinger-8 / +	no Sb, Cy	11 / 12, 12'		N12	N11 ♂♀
Guas7: w; UAS-LacZ;+	w; +/CyO; ato Gal4-14a, UAS-GFP, UAS-Red Stinger-8 / TM6C,Sb,Tb	♀♂ w; UAS-LacZ/CyO; ato Gal4-14a, UAS-GFP, UAS-Red Stinger-8 / + (control)	no Sb, Cy	13, 13' / 14, 14'(S)		NA
CG13539-RNAi II	***	♀♂ w; UAS-CG13539-RNAi/CyO; ato Gal4-14a, UAS-GFP, UAS-Red Stinger-8 / +	no Sb, Cy	15, 15' / 16, 16'		N15 ♂♀
CG10053-RNAi II		♀♂ w; UAS-CG10053-RNAi/CyO; ato Gal4-14a, UAS-GFP, UAS-Red Stinger-8 / +	no Sb, Cy	17, 17' / 18, 18'		N16 ♂♀
Lsp2-RNAi II / CyO		♀♂ w; UAS-Lsp2-RNAi/+; ato Gal4-14a, UAS-GFP, UAS-Red Stinger-8 / +	no Sb, no Cy	19, 19'/ 20, 20'	*	*	N 19 ♂♀
CG7101-RNAi II		♀♂ w; UAS-CG7101-RNAi/CyO; ato Gal4-14a, UAS-GFP, UAS-Red Stinger-8 / +	no Sb, Cy	21, 21' / 22, 22' (S)	44, 44' / 45, 45' 15 / 16, 16'	N21♂♀	N44; N8
ort-RNAi II		♀♂ w; UAS-ort-RNAi/CyO; ato Gal4-14a, UAS-GFP, UAS-Red Stinger-8 / +	no Sb, Cy	23, 23' / 24, 24'		N23♂♀
frma-RNAi II		♀♂ w; UAS-frma-RNAi/CyO; ato Gal4-14a, UAS-GFP, UAS-Red Stinger-8 / +	no Sb, Cy	25, 25' / 26, 26' (S)	31, 31' / 32, 32'	N25♂♀	N 31 ♂♀
Guas7: w; UAS-LacZ;+	w; +/CyO; ato Gal4-14a, UAS-GFP, UAS-Red Stinger-8 / TM6C,Sb,Tb	♀♂ w; UAS-LacZ/CyO; ato Gal4-14a, UAS-GFP, UAS-Red Stinger-8 / + (control)	no Sb, Cy	27, 27' / 28, 28' (S)		N27 ♂♀
Sce-RNAi II	***	♀♂ w; UAS-Sce-RNAi/CyO; ato Gal4-14a, UAS-GFP, UAS-Red Stinger-8 / +	no Sb, Cy	30, 30' / 31, 31'		N30 ♂♀
Naam-RNAi II		♀♂ w; UAS-Naam-RNAi/CyO; ato Gal4-14a, UAS-GFP, UAS-Red Stinger-8 / +	no Sb, Cy	32, 32' / 33, 33' (S)		N32 ♂♀
Art-RNAi II		♀♂ w; UAS-Art-RNAi/CyO; ato Gal4-14a, UAS-GFP, UAS-Red Stinger-8 / +		34, 34' / 35, 35'		N 34 ♂♀
Sprn-RNAi II		♀♂ w; UAS-Sprn-RNAi/CyO; ato Gal4-14a, UAS-GFP, UAS-Red Stinger-8 / +	no Sb, Cy	55, 55' / 56, 56'		N55
CG8771-RNAi II		♀♂ w; UAS-CG8771-RNAi/CyO; ato Gal4-14a, UAS-GFP, UAS-Red Stinger-8 / +	no Sb, Cy	38, 38' / 39, 39'		N38 ♂♀
ranshi-RNAi II		♀♂ w; UAS-ranshi-RNAi/CyO; ato Gal4-14a, UAS-GFP, UAS-Red Stinger-8 / +	no Sb, Cy	40, 40' / 41, 41'		N40 ♂♀
Guas7: w; UAS-LacZ;+	w; +/CyO; ato Gal4-14a, UAS-GFP, UAS-Red Stinger-8 / TM6C,Sb,Tb	♀♂ w; UAS-LacZ/CyO; ato Gal4-14a, UAS-GFP, UAS-Red Stinger-8 / + (control)	no Sb, Cy	48, 48' / 49, 49'		N48
CG12909-RNAi II	***	♀♂ w; UAS-CG12909-RNAi/CyO; ato Gal4-14a, UAS-GFP, UAS-Red Stinger-8 / +	no Sb, Cy	46, 46' / 47, 47' (S)		N46
Trpgamma-RNAi II		♀♂ w; UAS-Trpgamma-RNAi/CyO; ato Gal4-14a, UAS-GFP, UAS-Red Stinger-8 / +	no Sb, Cy	70, 70' / 71, 71'		N70
Lst-RNAi II		♀♂ w; UAS-Lst-RNAi/CyO; ato Gal4-14a, UAS-GFP, UAS-Red Stinger-8 / +	no Sb, Cy	52, 52' / 53		N52
okr-RNAi II		♀♂ w; UAS-okr-RNAi/CyO; ato Gal4-14a, UAS-GFP, UAS-Red Stinger-8 / +		25, 25' / 26, 26'	47, 47' / 48, 48'	N25	N 47 ♂♀
Lsp1beta-RNAi III		♀♂ w; +/CyO; ato Gal4-14a, UAS-GFP, UAS-Red Stinger-8 / UAS-Lsp1beta-RNAi	no Sb, may have Cy	54, 54' / 55, 55'	43, 43' / 44, 44'	N54	N 43 ♂♀
w; +/CyO; ato Gal4-14a, UAS-GFP, UAS-Red Stinger-8 / TM6C,Sb,Tb	Gem3-RNAi I	♀♂ w/UAS-Gem3-RNAi (Y); +/CyO (+); ato Gal4-14a, UAS-GFP, UAS-Red Stinger-8 / +	no Sb, may have Cy	50, 50' / 51, 51'		N50
Guas7: w; UAS-LacZ;+	w; +/CyO; ato Gal4-14a, UAS-GFP, UAS-Red Stinger-8 / TM6C,Sb,Tb	♀♂ w; UAS-LacZ/CyO; ato Gal4-14a, UAS-GFP, UAS-Red Stinger-8 / + (control)	no Sb, Cy	1, 1' / 2, 2'		N1
I(1)G0007-RNAi II	***	♀♂ w; UAS-I(1)G0007-RNAi/CyO; ato Gal4-14a, UAS-GFP, UAS-Red Stinger-8 / +	no Sb, Cy	68, 68' / 69, 69'		N68
cmb-RNAi II		♀♂ w; UAS-cmb-RNAi/CyO; ato Gal4-14a, UAS-GFP, UAS-Red Stinger-8 / +	no Sb, Cy	3 / 4' (S)	51, 51' / 52, 52'	N3	N51
tj-RNAi II		♀♂ w; UAS-tj-RNAi/CyO; ato Gal4-14a, UAS-GFP, UAS-Red Stinger-8 / +	no Sb, Cy	/ 8, 8' (S)	70, 70' / 71, 71'	N8	N70
dmrt99B-RNAi II		♀♂ w; UAS-dmr99B-RNAi/CyO; ato Gal4-14a, UAS-GFP, UAS-Red Stinger-8 / +	no Sb, Cy	/ 10, 10' (S)	53, 53'/ 54, 54'	N10	N53
CG11897-RNAi II		♀♂ w; UAS-CG11897-RNAi/CyO; ato Gal4-14a, UAS-GFP, UAS-Red Stinger-8 / +	no Sb, Cy	25, 25' / 26, 26'		N25
ham-RNAi II		♀♂ w; UAS-ham-RNAi/CyO; ato Gal4-14a, UAS-GFP, UAS-Red Stinger-8 / +	no Sb, Cy	11, 11' / 12, 12'		N11
Guas7: w; UAS-LacZ;+	w; +/CyO; ato Gal4-14a, UAS-GFP, UAS-Red Stinger-8 / TM6C,Sb,Tb	♀♂ w; UAS-LacZ/CyO; ato Gal4-14a, UAS-GFP, UAS-Red Stinger-8 / + (control)	no Sb, Cy	64, 64' / 65, 65'		N64
fest-RNAi II	***	♀♂ w; UAS-fest-RNAi/CyO; ato Gal4-14a, UAS-GFP, UAS-Red Stinger-8 / +	no Sb, Cy	58, 58' / 59, 59'		N58
Orco-RNAi II		♀♂ w; UAS-Orco-RNAi/CyO; ato Gal4-14a, UAS-GFP, UAS-Red Stinger-8 / +	no Sb, Cy	5 / 6, 6'		N5
Sosie-RNAi III		♀♂ w; +/CyO; ato Gal4-14a, UAS-GFP, UAS-Red Stinger-8 / UAS-Sosie-RNAi	no Sb, may have Cy	60 / 61	33, 33' / 34, 34'	N60	N 33 ♂♀
CG32022-RNAi II		♀♂ w; UAS-CG32022-RNAi/CyO; ato Gal4-14a, UAS-GFP, UAS-Red Stinger-8 / +	no Sb, Cy	62 / 63		N62
ap-RNAi II		♀♂ w; UAS-ap-RNAi/CyO; ato Gal4-14a, UAS-GFP, UAS-Red Stinger-8 / +	no Sb, Cy	56, 56' / 57, 57'		N56
cactin-RNAi II		♀♂ w; UAS-cactin-RNAi/CyO; ato Gal4-14a, UAS-GFP, UAS-Red Stinger-8 / +	no Sb, Cy	66, 66' / 67, 67'		N66
Guas7: w; UAS-LacZ;+	w; +/CyO; ato Gal4-14a, UAS-GFP, UAS-Red Stinger-8 / TM6C,Sb,Tb	♀♂ w; UAS-LacZ/CyO; ato Gal4-14a, UAS-GFP, UAS-Red Stinger-8 / + (control)	no Sb, Cy
rgr-RNAi III	***	♀♂ w; +/CyO; ato Gal4-14a, UAS-GFP, UAS-Red Stinger-8 / UAS-rgr-RNAi	no Sb, may have Cy	13, 13' / 14, 14'		N13
glu-RNAi II		♀♂ w; UAS-glu-RNAi/CyO; ato Gal4-14a, UAS-GFP, UAS-Red Stinger-8 / +	no Sb, Cy	15, 15' / 16, 16'		N15
sav-RNAi II		♀♂ w; UAS-sav-RNAi/CyO; ato Gal4-14a, UAS-GFP, UAS-Red Stinger-8 / +	no Sb, Cy	17, 17' / 18, 18'		N17
PK2-R1-RNAi II		♀♂ w; UAS-PK2R1-RNAi/CyO; ato Gal4-14a, UAS-GFP, UAS-Red Stinger-8 / +	no Sb, Cy	19, 19' / 20, 20'		N19
Hey-RNAi II		♀♂ w; UAS-Hey-RNAi/CyO; ato Gal4-14a, UAS-GFP, UAS-Red Stinger-8 / +	no Sb, Cy	21, 21' / 22, 22'		N21
Snmp2-RNAi II		♀♂ w; UAS-Snmp2-RNAi/CyO; ato Gal4-14a, UAS-GFP, UAS-Red Stinger-8 / +	no Sb, Cy	23, 23' / 24, 24'		N23
Guas7: w; UAS-LacZ;+	w; +/CyO; ato Gal4-14a, UAS-GFP, UAS-Red Stinger-8 / TM6C,Sb,Tb	♀♂ w; UAS-LacZ/CyO; ato Gal4-14a, UAS-GFP, UAS-Red Stinger-8 / + (control)	no Sb, Cy	49, 49' / 50, 50' (S)	72 / 73	N49	N72
Brd8-RNAi II	***	♀♂ w; UAS-Brd8-RNAi/CyO; ato Gal4-14a, UAS-GFP, UAS-Red Stinger-8 / +	no Sb, no Cy	57, 57' / 58, 58'		N57
CarT-RNAi II		♀♂ w; UAS-CarT-RNAi/CyO; ato Gal4-14a, UAS-GFP, UAS-Red Stinger-8 / +	no Sb, Cy	27, 27' / 28, 28'		N27
CG18067-RNAi II		♀♂ w; UAS-CG18067-RNAi/CyO; ato Gal4-14a, UAS-GFP, UAS-Red Stinger-8 / +	no Sb, Cy	29, 29' / 30, 30'		N29
CG15525-RNAi II		♀♂ w; UAS-CG15525-RNAi/CyO; ato Gal4-14a, UAS-GFP, UAS-Red Stinger-8 / +	no Sb, Cy	41, 41' / 42, 42'		N41
acj6-RNAi II		♀♂ w; UAS-acj6-RNAi/CyO; ato Gal4-14a, UAS-GFP, UAS-Red Stinger-8 / +	no Sb, Cy	37, 37' / 38, 38'		N37
Pof-RNAi II		♀♂ w; UAS-Pof-RNAi/CyO; ato Gal4-14a, UAS-GFP, UAS-Red Stinger-8 / +	no Sb, Cy	35, 35' (S)		N35
UAS-Rn 7403		♀♂ w; UAS-Rn/CyO; ato Gal4-14a, UAS-GFP, UAS-Red Stinger-8 / +	no Sb, Cy	45, 45' / 46, 46'		N45
UAS-Rn-RNAi (2)		♀♂ w; UAS-Rn-RNAi/CyO; ato Gal4-14a, UAS-GFP, UAS-Red Stinger-8 / +	no Sb, Cy
w; +/CyO; ato Gal4-14a, UAS-GFP, UAS-Red Stinger-8 / TM6C,Sb,Tb	UAS-N-RNAi	♀♂ UAS-N-RNAi /+; +/CyO; ato Gal4-14a, UAS-GFP, UAS-Red Stinger-8 / +	no Sb, Cy	39, 39' / 40, 40'		N39
Line 1, ☿	Line 2, ♂	Progeny to look for	Markers	Dissected males/females	Repeat of failed or small number	Slide number ♂ / ♀	Slide number repeat
Guas7: w; UAS-LacZ;+	w; +/CyO; ato Gal4-14a, UAS-GFP, UAS-Red Stinger-8 / TM6C,Sb,Tb	♀♂ w; UAS-LacZ/CyO; ato Gal4-14a, UAS-GFP, UAS-Red Stinger-8 / + (control)	no Sb, Cy
CG16713-RNAi II	***	♀♂ w; UAS-CG16713-RNAi/CyO; ato Gal4-14a, UAS-GFP, UAS-Red Stinger-8 / +	no Sb, Cy
TotX-RNAi II		♀♂ w; UAS-TotX-RNAi/CyO; ato Gal4-14a, UAS-GFP, UAS-Red Stinger-8 / +	no Sb, Cy
w; +/CyO; ato Gal4-14a, UAS-GFP, UAS-Red Stinger-8 / TM6C,Sb,Tb	hd-RNAi I	♀♂ w (Y)/UAS-hd-RNAi; +/CyO; ato Gal4-14a, UAS-GFP, UAS-Red Stinger-8 / +	no Sb, Cy
w; +/CyO; ato Gal4-14a, UAS-GFP, UAS-Red Stinger-8 / TM6C,Sb,Tb	Atg-RNAi I	♀♂ w (Y)/UAS-Atg7-RNAi; +/CyO; ato Gal4-14a, UAS-GFP, UAS-Red Stinger-8 / +	no Sb, Cy
CG11893-RNAi II		♀♂ w; UAS-CG11893-RNAi/CyO; ato Gal4-14a, UAS-GFP, UAS-Red Stinger-8 / +	no Sb, Cy
GAPsec-RNAi II		♀♂ w; UAS-GAPsec-RNAi/CyO; ato Gal4-14a, UAS-GFP, UAS-Red Stinger-8 / +	no Sb, Cy
Guas7: w; UAS-LacZ;+	w; +/CyO; ato Gal4-14a, UAS-GFP, UAS-Red Stinger-8 / TM6C,Sb,Tb	♀♂ w; UAS-LacZ/CyO; ato Gal4-14a, UAS-GFP, UAS-Red Stinger-8 / + (control)	no Sb, Cy
Tsp42Er-RNAi II		♀♂ w; UAS-Tsp42Er-RNAi/CyO; ato Gal4-14a, UAS-GFP, UAS-Red Stinger-8 / +	no Sb, Cy	39, 39' / 40, 40'		N20
MFS16-RNAi II		♀♂ w; UAS-MFS16-RNAi/CyO; ato Gal4-14a, UAS-GFP, UAS-Red Stinger-8 / +	no Sb, Cy	13, 13' / 14		N7
Dark-RNAi II		♀♂ w; UAS-Dark-RNAi/CyO; ato Gal4-14a, UAS-GFP, UAS-Red Stinger-8 / +	no Sb, Cy	25, 25' / 26, 26'		N13
Pex2-RNAi II		♀♂ w; UAS-Pex2-RNAi/CyO; ato Gal4-14a, UAS-GFP, UAS-Red Stinger-8 / +	no Sb, Cy	37, 37' / 38 38'		N19
cep290-RNAi II		♀♂ w; UAS-cep290-RNAi/CyO; ato Gal4-14a, UAS-GFP, UAS-Red Stinger-8 / +	no Sb, Cy	27, 27' / 28, 28'		N14
Upf3-RNAi II		♀♂ w; UAS-Upf3-RNAi/CyO; ato Gal4-14a, UAS-GFP, UAS-Red Stinger-8 / +	no Sb, Cy
Guas7: w; UAS-LacZ;+	w; +/CyO; ato Gal4-14a, UAS-GFP, UAS-Red Stinger-8 / TM6C,Sb,Tb	♀♂ w; UAS-LacZ/CyO; ato Gal4-14a, UAS-GFP, UAS-Red Stinger-8 / + (control)	no Sb, Cy	33, 33' / 34, 34'		N17
Cnb-RNAi II		♀♂ w; UAS-Cnb-RNAi/CyO; ato Gal4-14a, UAS-GFP, UAS-Red Stinger-8 / +	no Sb, Cy	17, 17' / 18, 18'		N9
tld-RNAi II		♀♂ w; UAS-tld-RNAi/CyO; ato Gal4-14a, UAS-GFP, UAS-Red Stinger-8 / +	no Sb, Cy	23, 23'/ 24, 24'		N12
CG43155-RNAi II		♀♂ w; UAS-CG43155-RNAi/CyO; ato Gal4-14a, UAS-GFP, UAS-Red Stinger-8 / +	no Sb, Cy	21, 21' / 22, 22'		N11
polybromo-RNAi II		♀♂ w; UAS-polybromo-RNAi/CyO; ato Gal4-14a, UAS-GFP, UAS-Red Stinger-8 / +	no Sb, Cy	29, 29' / 30, 30'		N15
CG13827-RNAi II		♀♂ w; UAS-CG13827-RNAi/CyO; ato Gal4-14a, UAS-GFP, UAS-Red Stinger-8 / +	no Sb, Cy	31, 31' / 32, 32'		N16
Lapsyn-RNAi II		♀♂ w; UAS-Lapsyn-RNAi/CyO; ato Gal4-14a, UAS-GFP, UAS-Red Stinger-8 / +	no Sb, Cy	35, 35' / 36, 36'		N18
Guas7: w; UAS-LacZ;+	w; +/CyO; ato Gal4-14a, UAS-GFP, UAS-Red Stinger-8 / TM6C,Sb,Tb	♀♂ w; UAS-LacZ/CyO; ato Gal4-14a, UAS-GFP, UAS-Red Stinger-8 / + (control)	no Sb, Cy	19, 19' / 20, 20'		N10
SWIP-RNAi II		♀♂ w; UAS-SWIP-RNAi/CyO; ato Gal4-14a, UAS-GFP, UAS-Red Stinger-8 / +	no Sb, Cy
tomboy40-RNAi II		♀♂ w; UAS-tomboy40-RNAi/CyO; ato Gal4-14a, UAS-GFP, UAS-Red Stinger-8 / +	no Sb, Cy	39, 39' / 40, 40'		N20
erm-RNAi II		♀♂ w; UAS-erm-RNAi/CyO; ato Gal4-14a, UAS-GFP, UAS-Red Stinger-8 / +	no Sb, Cy	53, 53' / 54, 54'		N27
bigmax-RNAi II		♀♂ w; UAS-bigmax-RNAi/CyO; ato Gal4-14a, UAS-GFP, UAS-Red Stinger-8 / +	no Sb, Cy	41, 41' / 42, 42'		N21
Ekar-RNAi II		♀♂ w; UAS-Ekar-RNAi/CyO; ato Gal4-14a, UAS-GFP, UAS-Red Stinger-8 / +	no Sb, Cy	5, 5' / 6, 6'		N3
DCX-EMAP-RNAi II		♀♂ w; UAS-DCX-EMAP-RNAi/CyO; ato Gal4-14a, UAS-GFP, UAS-Red Stinger-8 / +	no Sb, Cy	11 / 12, 12'		N6
Guas7: w; UAS-LacZ;+	w; +/CyO; ato Gal4-14a, UAS-GFP, UAS-Red Stinger-8 / TM6C,Sb,Tb	♀♂ w; UAS-LacZ/CyO; ato Gal4-14a, UAS-GFP, UAS-Red Stinger-8 / + (control)	no Sb, Cy
trr-RNAi II		♀♂ w; UAS-trr-RNAi/CyO; ato Gal4-14a, UAS-GFP, UAS-Red Stinger-8 / +	no Sb, Cy
PGRP-LC-RNAi II		♀♂ w; UAS-PGRP_LC-RNAi/CyO; ato Gal4-14a, UAS-GFP, UAS-Red Stinger-8 / +	no Sb, Cy
SIFaR-RNAi III		♀♂ w; + /CyO; ato Gal4-14a, UAS-GFP, UAS-Red Stinger-8 / UAS-SIFaR-RNAi	no Sb, Cy	9, 9' / 10, 10'		N5
Ptip-RNAi II		♀♂ w; UAS-Ptip-RNAi/CyO; ato Gal4-14a, UAS-GFP, UAS-Red Stinger-8 / +	no Sb, Cy
CG2016-RNAi II		♀♂ w; UAS-CG2016-RNAi/CyO; ato Gal4-14a, UAS-GFP, UAS-Red Stinger-8 / +	no Sb, Cy
Tsp3A-RNAi II		♀♂ w; UAS-Tsp3A-RNAi/CyO; ato Gal4-14a, UAS-GFP, UAS-Red Stinger-8 / +	no Sb, Cy
Guas7: w; UAS-LacZ;+	w; +/CyO; ato Gal4-14a, UAS-GFP, UAS-Red Stinger-8 / TM6C,Sb,Tb	♀♂ w; UAS-LacZ/CyO; ato Gal4-14a, UAS-GFP, UAS-Red Stinger-8 / + (control)	no Sb, Cy	7, 7' / 8, 8'		N4
Taf6-RNAi II		♀♂ w; UAS-Taf6-RNAi/CyO; ato Gal4-14a, UAS-GFP, UAS-Red Stinger-8 / +	no Sb, Cy
tra-RNAi II		♀♂ w; UAS-tra-RNAi/CyO; ato Gal4-14a, UAS-GFP, UAS-Red Stinger-8 / +	no Sb, Cy	43, 43' / 44, 44'		N22
Sox102F-RNAi II		♀♂ w; UAS-Sox102F-RNAi/CyO; ato Gal4-14a, UAS-GFP, UAS-Red Stinger-8 / +	no Sb, Cy	57, 57' / 58, 58'		N29
BOD1-RNAi II		♀♂ w; UAS-BOD1-RNAi/CyO; ato Gal4-14a, UAS-GFP, UAS-Red Stinger-8 / +	no Sb, Cy	3, 3' / 4, 4'		N2
woc-RNAi III		♀♂ w; + /CyO; ato Gal4-14a, UAS-GFP, UAS-Red Stinger-8 / UAS-woc-RNAi	no Sb, Cy	1, 1' / 2, 2'		N1
ssh-RNAi II		♀♂ w; UAS-shh-RNAi/CyO; ato Gal4-14a, UAS-GFP, UAS-Red Stinger-8 / +	no Sb, Cy	45, 45' / 46, 46'		N23
Guas7: w; UAS-LacZ;+	w; +/CyO; ato Gal4-14a, UAS-GFP, UAS-Red Stinger-8 / TM6C,Sb,Tb	♀♂ w; UAS-LacZ/CyO; ato Gal4-14a, UAS-GFP, UAS-Red Stinger-8 / + (control)	no Sb, Cy
CG14995-RNAi II		♀♂ w; UAS-CG14995-RNAi/CyO; ato Gal4-14a, UAS-GFP, UAS-Red Stinger-8 / +	no Sb, Cy
velo-RNAi II		♀♂ w; UAS-velo-RNAi/CyO; ato Gal4-14a, UAS-GFP, UAS-Red Stinger-8 / +	no Sb, Cy
Wnt4-RNAi II		♀♂ w; UAS-Wnt4-RNAi/CyO; ato Gal4-14a, UAS-GFP, UAS-Red Stinger-8 / +	no Sb, Cy	49, 49' / 50, 50'		N25
trn-RNAi II		♀♂ w; UAS-trn-RNAi/CyO; ato Gal4-14a, UAS-GFP, UAS-Red Stinger-8 / +	no Sb, Cy
w; +/CyO; ato Gal4-14a, UAS-GFP, UAS-Red Stinger-8 / TM6C,Sb,Tb	Fili-RNAi I	♀♂ w (Y)/UAS-Fili-RNAi; +/CyO; ato Gal4-14a, UAS-GFP, UAS-Red Stinger-8 / +	no Sb, Cy
Ac78C-RNAi II		♀♂ w; UAS-Ac78C-RNAi/CyO; ato Gal4-14a, UAS-GFP, UAS-Red Stinger-8 / +	no Sb, Cy
Guas7: w; UAS-LacZ;+	w; +/CyO; ato Gal4-14a, UAS-GFP, UAS-Red Stinger-8 / TM6C,Sb,Tb	♀♂ w; UAS-LacZ/CyO; ato Gal4-14a, UAS-GFP, UAS-Red Stinger-8 / + (control)	no Sb, Cy
Glg1-RNAi II		♀♂ w; UAS-Glg1-RNAi/CyO; ato Gal4-14a, UAS-GFP, UAS-Red Stinger-8 / +	no Sb, Cy
CG34113-RNAi II		♀♂ w; UAS-CG34113-RNAi/CyO; ato Gal4-14a, UAS-GFP, UAS-Red Stinger-8 / +	no Sb, Cy
fkh-RNAi II		♀♂ w; UAS-fkh-RNAi/CyO; ato Gal4-14a, UAS-GFP, UAS-Red Stinger-8 / +	no Sb, Cy
ctrip-RNAi III		♀♂ w; + /CyO; ato Gal4-14a, UAS-GFP, UAS-Red Stinger-8 / UAS-ctrip-RNAi	no Sb, Cy
FoxK-RNAi II		♀♂ w; UAS-FoxK-RNAi/CyO; ato Gal4-14a, UAS-GFP, UAS-Red Stinger-8 / +	no Sb, Cy	59, 59' / 60, 60'		N30
Atxn7-RNAi II		♀♂ w; UAS-Atxn7-RNAi/CyO; ato Gal4-14a, UAS-GFP, UAS-Red Stinger-8 / +	no Sb, Cy	51, 51' / 52, 52'		N26
Guas7: w; UAS-LacZ;+	w; +/CyO; ato Gal4-14a, UAS-GFP, UAS-Red Stinger-8 / TM6C,Sb,Tb	♀♂ w; UAS-LacZ/CyO; ato Gal4-14a, UAS-GFP, UAS-Red Stinger-8 / + (control)	no Sb, Cy
tay-RNAi II		♀♂ w; UAS-tay-RNAi/CyO; ato Gal4-14a, UAS-GFP, UAS-Red Stinger-8 / +	no Sb, Cy
e(y)3-RNAi II		♀♂ w; UAS-e(y)3-RNAi/CyO; ato Gal4-14a, UAS-GFP, UAS-Red Stinger-8 / +	no Sb, Cy	55, 55' / 56, 56'		N28
sol-RNAi II		♀♂ w; UAS-sol-RNAi/CyO; ato Gal4-14a, UAS-GFP, UAS-Red Stinger-8 / +	no Sb, Cy
TotM-RNAi II

## Sheet: RNAi screen image analysis
Supplementary Figure S1 data
1	w; UAS-LacZ / CyO; ato-Gal4-14a, UAS-CD8::GFP, UAS-redStinger males															1'	w; UAS-LacZ / CyO; ato-Gal4-14a, UAS-CD8::GFP, UAS-redStinger females
		DCNs number		axons exiting Lobula	axons exiting Optic CHiasm	axons exiting Lobula	axons exiting Optic CHiasm	axons exiting Lobula	axons exiting Optic CHiasm	Innervation missing Dd, Dp, Vp, Vd		% of cells innervating Me		File name for Picture				DCN number		axons exiting Lobula	axons exiting Optic CHiasm	axons exiting Lobula	axons exiting Optic CHiasm	axons exiting Lobula	axons exiting Optic CHiasm	Innervation missing Dd, Dp, Vp, Vd		% of cells innervating Me		File name for Picture
	males	L	R	L	L	R	R	L/R difference	L/R difference	L	R	L	R	L	R		females	L	R	L	L	R	R	L/R difference	L/R difference	L	R	L	R	L	R
	1	30	19	12	12	12	12	0	0			40	63.1579	UAS-LacZ, GUAS 217 male 1.1 R	UAS-LacZ, GUAS 217 male 1.2 R		1	34	44	13	17	11	11	2	6			50	25	UAS-LacZ, GUAS-217 female 1.1	UAS-LacZ, GUAS-217 female 1.2
	2	32	36	11	13	13	17	2	4			40.625	47.2222	UAS-LacZ, GUAS 217 male 2.2 R	UAS-LacZ, GUAS 217 male 2.1 R		2	37	44	17	17	15	15	2	2			45.9459	34.0909	UAS-LacZ, GUAS-217 female 2.1	UAS-LacZ, GUAS-217 female 2.2
	3	30	35	13	14	12	14	1	0			46.6667	40	UAS-LacZ, GUAS 217 male 3.1 R	UAS-LacZ, GUAS 217 male 3.2 R		3	41	41	17	17	14	15	3	2			41.4634	36.5854	UAS-LacZ, GUAS-217 female 3.2	UAS-LacZ, GUAS-217 female 3.1
	4	34	30	12	15	12	13	0	2			44.1176	43.3333	UAS-LacZ, GUAS 217 male 4.2 R	UAS-LacZ, GUAS 217 male 4.1 R		4	44	45	11	11	16	16	5	5			25	35.5556	UAS-LacZ, GUAS-217 female 4.2	UAS-LacZ, GUAS-217 female 4.1			MALES										FEMALES
	5	26	30	13	14	10	10	4	3			53.8462	33.3333	UAS-LacZ, GUAS 217 male 5.2 R	UAS-LacZ, GUAS 217 male 5.1 R		5	51	***	15	16	***	***	***	***			31.3725	***	UAS-LacZ, GUAS-217 female 5.1	***			Gene	Axons exiting Lo	Stan.Dev	Axons exiting OC	Stan.Dev						Gene	Axons exiting Lo	Stan.Dev	Axons exiting OC	Stan.Dev
	6	27	33	12	14	13	15	1	1			51.8519	45.4545	UAS-LacZ, GUAS 217 male 6.1 R	UAS-LacZ, GUAS 217 male 6.2 R		6	42	41	15	15	12	15	-3	0			35.7143	36.5854	UAS-LacZ, GUAS-217 female 6.2	UAS-LacZ, GUAS-217 female 6.1		1	LacZ	11.4088	1.69964	12.8228	2.06431						LacZ	12.377	2.25384	13.6311	2.34327
	7	31	***	13	15	***	***	***	***		***	48.3871	***	UAS-LacZ, GUAS 217 male 7.1 R	***		7	***	28	***	***	10	10	***	***			***	35.7143	***	UAS-LacZ, GUAS-217 (R) female 1.1		2	Yp2	8.45	1.35627	7.65	1.49649						Yp2	9.05263	1.64903	9.84211	2.0073
	8	37	40	12	12	10	14	2	2			32.4324	35	UAS-LacZ, GUAS 217 (R1) male 1.1	UAS-LacZ, GUAS 217 (R1) male 1.2		8	29	30	15	16	10	11	5	5			55.1724	36.6667	UAS-LacZ, GUAS-217 (R) female 2.2	UAS-LacZ, GUAS-217 (R) female 2.1		3	srp	8.1875	1.83931	8.15625	2.91945						srp	11.4848	2.01744	11.9697	2.96316
	9	38	40	10	13	13	14	3	1			34.2105	35	UAS-LacZ, GUAS 217 (R1) male 2.1	UAS-LacZ, GUAS 217 (R1) male 2.2		9	33	28	16	16	15	17	1	1			48.4848	60.7143	UAS-LacZ, GUAS-217 (R) female 3.1	UAS-LacZ, GUAS-217 (R) female 3.2		4	Hira	10.68	2.21209	10.4	2.43242						Hira	13.4231	2.13866	16.5769	2.75932
	10	39	29	15	16	10	12	5	4			41.0256	41.3793	UAS-LacZ, GUAS 217 (R1) male 3.1	UAS-LacZ, GUAS 217 (R1) male 3.2		10	36	25	13	13	14	14	1	1			36.1111	56	UAS-LacZ, GUAS-217 (R) female 4.1	UAS-LacZ, GUAS-217 (R) female 4.2		5	Ppn	12.0455	1.36198	12.0909	1.4771						Ppn	13.4375	0.892095	14	1.36626
	11	35	34	13	13	14	14	1	1			37.1429	41.1765	UAS-LacZ, GUAS 217 (R1) male 4.2	UAS-LacZ, GUAS 217 (R1) male 4.1		11	30	32	15	15	15	16	0	1			50	50	UAS-LacZ, GUAS-217 (R) female 5.1	UAS-LacZ, GUAS-217 (R) female 5.2		6	CCDC53	9.08333	2.15146	9.5	2.31595						CCDC53	10.2069	1.29227	11.5172	1.68228
	12	40	34	14	14	14	14	0	0			35	41.1765	UAS-LacZ, GUAS 217 (R1) male 5.1	UAS-LacZ, GUAS 217 (R1) male 5.2		12	30	34	16	18	15	17	1	1			60	50	UAS-LacZ, GUAS-217 (R) female 6.2	UAS-LacZ, GUAS-217 (R) female 6.1		7	CG7101	7.21053	1.06943	8.05263	1.33452						CG7101	7.75556	1.54383	8.91111	1.8934
	13	32	33	11	11	13	15	2	4			34.375	45.4545	UAS-LacZ, GUAS 217 (R1) male 6.2	UAS-LacZ, GUAS 217 (R1) male 6.1		13	32	32	13	14	14	14	1	0			43.75	43.75	UAS-LacZ, GUAS-217 (R) female 7.1	UAS-LacZ, GUAS-217 (R) female 7.2		8	Irbp	10.2778	1.4061	10.6667	1.87867						Irbp	10.9545	1.58797	11.2727	1.60896
	14	35	***	14	15	***	***	***	***			42.8571	***	UAS-LacZ, GUAS 217 (R1) male 7.1	***		14	29	33	16	16	16	16	0	0			55.1724	48.4848	UAS-LacZ, GUAS-217 (R) female 8.2	UAS-LacZ, GUAS-217 (R) female 8.1		9	CG13539	10.8571	1.64911	11.2857	1.69656						CG13539	12	1.38564	12.1154	1.65715
	15	31	35	10	11	12	14	2	3			35.4839	40	UAS-LacZ, GUAS 217 (R1) male 8.2	UAS-LacZ, GUAS 217 (R1) male 8.1		15	34	31	11	12	14	15	3	3			35.2941	48.3871	UAS-LacZ, GUAS-217 (R) female 9.1	UAS-LacZ, GUAS-217 (R) female 9.2		10	CG10053	10.8571	1.95097	10.4444	2.06311						CG10053	10.2222	1.8868	11.1111	1.81016
	16	27	36	13	15	10	12	3	3			55.5556	33.3333	UAS-LacZ, GUAS 217 (R1) male 9.1	UAS-LacZ, GUAS 217 (R1) male 9.2		16	33	32	10	11	8	9	2	2			33.3333	28.125	UAS-LacZ, GUAS 217 (R1) female 1.2	UAS-LacZ, GUAS 217 (R1) female 1.1		11	Lsp2	9.85714	1.87845	10.2	2.46235						Lsp2	12.6538	2.56035	13.4615	2.61122
	17	***	41	***	***	12	14	***	***	***		***	34.1463	***	UAS-LacZ, GUAS 217 (R1) male 10.1		17	40	38	12	12	11	13	1	1			30	34.2105	UAS-LacZ, GUAS 217 (R1) female 2.2	UAS-LacZ, GUAS 217 (R1) female 2.1		12	ort	11.6818	2.07906	13.0455	2.2986						ort	13.2609	1.98213	15.1739	2.01477
	18	37	33	13	14	10	12	2	3			37.8378	36.3636	UAS-LacZ, GUAS 217 (R1) male 11.2	UAS-LacZ, GUAS 217 (R1) male 11.1		18	39	29	12	12	13	13	1	1			30.7692	44.8276	UAS-LacZ, GUAS 217 (R1) female 3.1	UAS-LacZ, GUAS 217 (R1) female 3.2		13	frma	10.25	1.69148	11.7143	1.88281						frma	12.2333	2.35889	14.5	2.76368
	19	29	29	10	13	12	13	2	0			44.8276	44.8276	UAS-LacZ, GUAS 217 (R1) male 12.1	UAS-LacZ, GUAS 217 (R1) male 12.2		19	34	35	6	7	9	9	3	2			20.5882	25.7143	UAS-LacZ, GUAS 217 (R1) female 4.1	UAS-LacZ, GUAS 217 (R1) female 4.2		14	Sce	9.25926	1.55891	10.037	1.84977						Sce	10.5455	1.96946	11.3636	2.87096
	20	35	29	12	15	10	12	2	3			42.8571	41.3793	UAS-LacZ, GUAS 217 (R1) male 13.2	UAS-LacZ, GUAS 217 (R1) male 13.1		20	40	33	11	13	12	14	1	1			32.5	42.4242	UAS-LacZ, GUAS 217 (R1) female 5.1	UAS-LacZ, GUAS 217 (R1) female 5.2		15	Naam	10	2.23607	11.8824	2.39485						Naam	12	1.48003	13.5455	2.52091
	21	36	31	9	9	10	9	1	0			25	29.0323	UAS-LacZ, GUAS 217 (R1) male 14.1	UAS-LacZ, GUAS 217 (R1) male 14.2		21	36	37	10	12	13	13	3	1			33.3333	35.1351	UAS-LacZ, GUAS 217 (R1) female 6.2	UAS-LacZ, GUAS 217 (R1) female 6.1		16	Art3	12.6471	1.22174	15.5882	2.26547						Art3	13	2.07364	14.2857	2.14809
	22	22	32	8	9	11	12	3	3	Dd		40.9091	37.5	UAS-LacZ, GUAS 217 (R1) male 15.2	UAS-LacZ, GUAS 217 (R1) male 15.1		22	24	35	10	12	11	13	1	1			50	37.1429	UAS-LacZ, GUAS 217 (R1) female 7.1	UAS-LacZ, GUAS 217 (R1) female 7.2		17	Srpn	8.07692	1.38342	9.5	1.65529						Srpn	9.65217	1.40158	12.2174	1.90589
	23	29	35	12	16	10	13	2	3			55.1724	37.1429	UAS-LacZ, GUAS 217 (R1) male 16.1	UAS-LacZ, GUAS 217 (R1) male 16.2		23	24	35	12	13	12	16	0	3	Dp		54.1667	45.7143	UAS-LacZ, GUAS 217 (R1) female 8.2	UAS-LacZ, GUAS 217 (R1) female 8.1		18	CG8771	9.85	2.32322	11.1	3.05907						CG8771	11.4211	2.96865	12.4211	3.43698
	24	35	27	10	12	8	11	2	1		Dd	34.2857	40.7407	UAS-LacZ, GUAS 217 (R1) male 17.1	UAS-LacZ, GUAS 217 (R1) male 17.2		24	35	35	9	10	11	13	2	3		Dp	28.5714	37.1429	UAS-LacZ, GUAS 217 (R1) female 9.2	UAS-LacZ, GUAS 217 (R1) emale 9.1		19	ranshi	9.625	1.9068	10.9167	1.66594						ranshi	10.6364	1.64882	12.7273	1.63829
	25	26	36	13	18	11	15	2	3			69.2308	41.6667	UAS-LacZ, GUAS 217 (R1) male 18.1	UAS-LacZ, GUAS 217 (R1) male 18.2		25	30	29	10	11	9	10	1	1	Dd		36.6667	34.4828	UAS-LacZ, GUAS 217 (R1) female 10.2	UAS-LacZ, GUAS 217 (R1) female 10.1		20	CG12909	10.8	2.36643	12.1333	3.81476						CG12909	12.4	1.78885	14.3158	2.13574
	26	45	39	15	14	9	14	6	0			31.1111	35.8974	UAS-LacZ, GUAS 217 (R1) male 19.2	UAS-LacZ, GUAS 217 (R1) male 19.1		26	25	38	9	10	11	12	2	2			40	31.5789	UAS-LacZ, GUAS 217 (R1) female 11.1	UAS-LacZ, GUAS 217 (R1) female 11.2		21	Trp-gamma	7.06667	1.2228	9.26667	1.33452						Trp-gamma	9.36364	1.55978	12.1364	1.67034
	27	33	31	9	10	10	16	1	6	Dp		30.303	51.6129	UAS-LacZ, GUAS 217 (R1) male 20.1	UAS-LacZ, GUAS 217 (R1) male 20.2		27	38	34	12	12	10	13	2	1	Dd, Dp		31.5789	38.2353	UAS-LacZ, GUAS 217 (R1) female 12.1	UAS-LacZ, GUAS 217 (R1) female 12.1		22	Lst	9.15789	1.60773	10.5789	2.26852						Lst	8.3125	1.8518	11.6875	3.36093
	28	36	38	13	13	14	12	1	1			36.1111	31.5789	UAS-LacZ, GUAS 217 (R2) male 1.1	UAS-LacZ, GUAS 217 (R2) male 1.2		28	31	30	13	14	15	16	2	2			45.1613	53.3333	UAS-LacZ, GUAS-217 (R) female 10.2	UAS-LacZ, GUAS-217 (R) female 10.1		23	okr	8.57692	1.57919	9.88462	1.81828						okr	9.48	1.41774	11.2	1.77951
	29	27	32	12	12	10	12	2	0			44.4444	37.5	UAS-LacZ, GUAS 217 (R2) male 2.2	UAS-LacZ, GUAS 217 (R2) male 2.1		29	26	30	14	16	12	14	2	2			61.5385	46.6667	UAS-LacZ, GUAS 217 (R2) female 1.1	UAS-LacZ, GUAS 217 (R2) female 1.2		24	Lsp1beta	5.74074	0.984206	5.22222	1.01274						Lsp1beta	5.65385	0.977438	6.08	1.03763
	30	36	31	11	12	14	14	3	2			33.3333	45.1613	UAS-LacZ, GUAS 217 (R2) male 3.1	UAS-LacZ, GUAS 217 (R2) male 3.2		30	35	30	10	11	14	15	4	4			31.4286	50	UAS-LacZ, GUAS 217 (R2) female 2.2	UAS-LacZ, GUAS 217 (R2) female 2.1		25	Gem3	11.4	2.08756	13.45	2.64525						Gem3	12.0417	1.5458	14	2.12644
	31	22	32	11	9	11	11	0	2			40.9091	34.375	UAS-LacZ, GUAS 217 (R2) male 4.2	UAS-LacZ, GUAS 217 (R2) male 4.1		31	27	40	12	12	13	14	1	2			44.4444	35	UAS-LacZ, GUAS 217 (R2) female 3.1	UAS-LacZ, GUAS 217 (R2) female 3.2		26	I(1)G0007	9.45833	1.5598	9.79167	1.8877						I(1)G0007	12.6667	1.49603	13.4667	2.06559
	32	29	35	11	13	14	14	3	1			44.8276	40	UAS-LacZ, GUAS 217 (R2) male 5.1	UAS-LacZ, GUAS 217 (R2) male 5.2		32	21	30	15	15	14	16	1	1			71.4286	53.3333	UAS-LacZ, GUAS 217 (R2) female 4.2	UAS-LacZ, GUAS 217 (R2) female 4.1		27	cmb	9.66667	1.53393	9.61111	1.78684						cmb	9.4	1.35225	9.73333	2.08624
	33	***	35	***	***	13	14	***	***	***		***	40	***	UAS-LacZ, GUAS 217 (R2) male 6.1		33	33	31	15	17	15	18	0	1			51.5152	58.0645	UAS-LacZ, GUAS 217 (R2) female 5.1	UAS-LacZ, GUAS 217 (R2) female 5.2		28	tj	10.0952	1.7293	11.4762	1.56905						tj	9.35	1.59852	11.8	1.82382
	34	26	36	11	12	15	15	4	3			46.1538	41.6667	UAS-LacZ, GUAS 217 (R2) male 7.1	UAS-LacZ, GUAS 217 (R2) male 7.2		34	25	32	13	16	14	16	1	0			64	50	UAS-LacZ, GUAS 217 (R2) female 6.2	UAS-LacZ, GUAS 217 (R2) female 6.1		29	dmrt99B	8.71429	1.10195	9.95238	1.65759						dmrt99B	11.037	1.19233	13.0769	1.76461
	35	45	39	13	13	12	13	1	0			28.8889	33.3333	UAS-LacZ, GUAS 217 (R2) male 8.1	UAS-LacZ, GUAS 217 (R2) male 8.2		35	35	28	13	16	14	15	1	1			45.7143	53.5714	UAS-LacZ, GUAS 217 (R2) female 7.1	UAS-LacZ, GUAS 217 (R2) female 7.2		30	CG11897	9.375	1.24455	11.2917	1.87615						CG11897	9.91667	1.50121	12.4583	1.99955
	36	33	31	12	14	12	12	0	2			42.4242	38.7097	UAS-LacZ, GUAS 217 (R2) male 9.2	UAS-LacZ, GUAS 217 (R2) male 9.1		36	30	29	14	16	10	12	4	4			53.3333	41.3793	UAS-LacZ, GUAS 217 (R2) female 8.2	UAS-LacZ, GUAS 217 (R2) female 8.1		31	ham	10.3333	1.6594	11.1667	1.90347						ham	11.6538	1.38397	13.9231	2.13397
	37	36	38	12	14	12	14	0	0			38.8889	36.8421	UAS-LacZ, GUAS 217 (R2) male 10.1	UAS-LacZ, GUAS 217 (R2) male 10.2		37	31	***	10	12	***	***	***	***			38.7097	***	UAS-LacZ, GUAS 217 (R3) female 1.1	***		32	fest	8.96296	1.698	10.3333	2.01914						fest	10.7037	1.51441	12	2.36968
	38	32	27	11	10	15	15	4	5			31.25	55.5556	UAS-LacZ, GUAS 217 (R2) male 11.2	UAS-LacZ, GUAS 217 (R2) male 11.1		38	25	***	12	14	***	***	***	***			56	***	UAS-LacZ, GUAS 217 (R2) female 2.1	***		33	Orco	9.38462	1.87781	11.7308	2.52282						Orco	9.15789	1.42451	9.52632	1.3486
	39	36	32	12	12	13	15	1	3			33.3333	46.875	UAS-LacZ, GUAS 217 (R2) male 12.1	UAS-LacZ, GUAS 217 (R2) male 12.2		39	33	38	12	14	10	10	2	4			42.4242	26.3158	UAS-LacZ, GUAS 217 (R3) female 3.1	UAS-LacZ, GUAS 217 (R3) female 3.2		34	Sosie	8.15385	1.86959	8.88462	2.87509						Sosie	9.84	1.7	11.12	2.47184
	40	31	37	12	15	13	13	1	2			48.3871	35.1351	UAS-LacZ, GUAS 217 (R2) male 13.2	UAS-LacZ, GUAS 217 (R2) male 13.1		40	25	32	14	15	13	16	1	1			60	50	UAS-LacZ, GUAS 217 (R3) female 4.2	UAS-LacZ, GUAS 217 (R3) female 4.1		35	CG32022	10.5	1.01905	10.8571	1.74784						CG32022	11.8696	1.32474	13.5652	1.90278
	41	28	25	11	11	10	10	1	1			39.2857	40	UAS-LacZ, GUAS 217 (R2) male 14.1	UAS-LacZ, GUAS 217 (R2) male 14.2		41	36	38	15	16	11	11	4	5			44.4444	28.9474	UAS-LacZ, GUAS 217 (R3) female 5.1	UAS-LacZ, GUAS 217 (R3) female 5.2		36	ap	9.5	1.10554	10.4643	1.10554						ap	10.8333	1.75734	11.3889	2.19997
	42	35	34	11	11	11	13	0	2			31.4286	38.2353	UAS-LacZ, GUAS 217 (R2) male 15.1	UAS-LacZ, GUAS 217 (R2) male 15.2		42	28	31	12	14	11	11	1	3			50	35.4839	UAS-LacZ, GUAS 217 (R3) female 6.2	UAS-LacZ, GUAS 217 (R3) female 6.1		37	cactin	10.32	2.01494	10.6	1.87083						cactin	11.4	1.46539	12.75	2.4468
	43	***	43	***	***	10	12	***	***	***		***	27.907	***	UAS-LacZ, GUAS 217 (R2) male 16.1		43	32	33	14	14	12	14	2	0			43.75	42.4242	UAS-LacZ, GUAS 217 (R3) female 7.1	UAS-LacZ, GUAS 217 (R3) female 7.2		38	rgr	7.85714	1.40642	10.4286	2.06488						rgr	11	1.62481	12.6154	2.3165
	44	33	***	13	15	***	***	***	***		***	45.4545	***	UAS-LacZ, GUAS 217 (R2) male 17.1	***		44	33	30	14	15	12	12	2	3			45.4545	40	UAS-LacZ, GUAS 217 (R3) female 8.2	UAS-LacZ, GUAS 217 (R3) female 8.1		39	glu	9.2	1.35401	11.04	1.85921						glu	9.08	1.46969	10.875	1.89536
	45	36	38	12	15	12	15	0	0			41.6667	39.4737	UAS-LacZ, GUAS 217 (R3) male 1.1	UAS-LacZ, GUAS 217 (R3) male 1.2		45	40	27	11	12	13	13	2	1			30	48.1481	UAS-LacZ, GUAS 217 (R3) female 9.1	UAS-LacZ, GUAS 217 (R3) female 9.2		40	sav	9.26923	1.61388	10.8462	2.11078						sav	11.6923	1.64364	13.0385	1.61197
	46	27	25	14	17	12	13	2	3			62.963	52	UAS-LacZ, GUAS 217 (R3) male 2.1	UAS-LacZ, GUAS 217 (R3) male 2.2		46	31	32	13	15	11	11	2	4			48.3871	34.375	UAS-LacZ, GUAS 217 (R3) female 10.2	UAS-LacZ, GUAS 217 (R3) female 10.1		41	PK2-R1	10	1.50555	11.25	2.54296						PK2-R1	11.3636	1.89097	12.8182	2.71918
	47	38	33	10	11	11	12	1	1			28.9474	36.3636	UAS-LacZ, GUAS 217 (R3) male 3.1	UAS-LacZ, GUAS 217 (R3) male 3.2		47	31	29	15	15	15	15	0	0			48.3871	51.7241	UAS-LacZ, GUAS 217 (R3) female 11.1	UAS-LacZ, GUAS 217 (R3) female 11.2		42	Hey	10.4737	1.38918	11.5789	1.6437						Hey	11.8421	2.03479	13.7368	2.53513
	48	27	25	13	14	12	12	1	2			51.8519	48	UAS-LacZ, GUAS 217 (R3) male 4.2	UAS-LacZ, GUAS 217 (R3) male 4.1		48	31	31	12	14	15	17	3	3			45.1613	54.8387	UAS-LacZ, GUAS 217 (R3) female 12.2	UAS-LacZ, GUAS 217 (R3) female 12.1		43	Snmp2	11.24	1.42244	13.2	1.58114						Snmp2	12.36	2.17715	14.8	2.46644
	49	31	35	10	13	12	***	2	***			41.9355	***	UAS-LacZ, GUAS 217 (R3) male 5.1	UAS-LacZ, GUAS 217 (R3) male 5.2		49	32	37	13	13	13	13	0	0			40.625	35.1351	UAS-LacZ, GUAS 217 (R3) female 13.1	UAS-LacZ, GUAS 217 (R3) female 13.2		44	Brd8	11.0385	1.84349	12.4615	2.1768						Brd8	11.4118	2.39945	13.7647	3.41924
	50	39	47	14	11	14	11	0	0			28.2051	23.4043	UAS-LacZ, GUAS 217 (R3) male 6.2	UAS-LacZ, GUAS 217 (R3) male 6.1		50	46	59	18	19	14	13	4	6			41.3043	22.0339	UAS-LacZ, GUAS 217 (R4) female 1.1	UAS-LacZ, GUAS 217 (R4) female 1.2		45	CarT	8.8	1.97122	9.46667	1.68466						CarT	11	1.83533	12.95	2.18789
	51	37	30	13	14	12	13	1	1			37.8378	43.3333	UAS-LacZ, GUAS 217 (R3) male 7.1	UAS-LacZ, GUAS 217 (R3) male 7.2		51	44	46	11	12	11	11	0	1	Dp		27.2727	23.913	UAS-LacZ, GUAS 217 (R4) female 2.2	UAS-LacZ, GUAS 217 (R4) female 2.1		46	CG18067	7.55556	1.25064	8.25926	1.55891						CG18067	8.66667	1.68705	9.85185	2.31556
	52	24	23	11	12	11	12	0	0			50	52.1739	UAS-LacZ, GUAS 217 (R3) male 8.2	UAS-LacZ, GUAS 217 (R3) male 8.1		52	48	38	10	12	12	12	2	0	Dd	Dp, Dd	25	31.5789	UAS-LacZ, GUAS 217 (R4) female 3.1	UAS-LacZ, GUAS 217 (R4) female 3.2		47	CG15525	9.9	1.41049	11.25	1.74341						CG15525	11.28	1.27541	12.96	1.85921
	53	28	29	13	13	13	14	0	1			46.4286	48.2759	UAS-LacZ, GUAS 217 (R3) male 9.1	UAS-LacZ, GUAS 217 (R3) male 9.2		53	44	44	16	16	9	11	7	5		Dp, Dd	36.3636	25	UAS-LacZ, GUAS 217 (R4) female 4.2	UAS-LacZ, GUAS 217 (R4) female 4.1		48	acj6	11.4	1.82574	12.08	1.75404						acj6	12.3462	1.91713	13.9615	2.19965
	54	***	43	***	***	9	11	***	***	***	Dd	***	25.5814	***	UAS-LacZ, GUAS 217 (R4) male 1.1		54	44	46	10	11	14	16	4	5			25	34.7826	UAS-LacZ, GUAS 217 (R4) female 5.1	UAS-LacZ, GUAS 217 (R4) female 5.2		49	Pof	10.6842	1.33552	12.5789	2.11649						Pof	11.3636	1.64882	13.2727	1.98042
	55	42	25	11	13	12	13	1	0	Dd		30.9524	52	UAS-LacZ, GUAS 217 (R4) male 2.1	UAS-LacZ, GUAS 217 (R4) male 2.2		55	39	36	11	14	9	10	2	4		Vd	35.8974	27.7778	UAS-LacZ, GUAS 217 (R4) female 6.2	UAS-LacZ, GUAS 217 (R4) female 6.1		50	N-GoF	5.23529	1.98524	3.9	3.12713						N
	56	26	39	11	13	10	14	1	1	Dp	Dd	50	35.8974	UAS-LacZ, GUAS 217 (R4) male 3.1	UAS-LacZ, GUAS 217 (R4) male 3.2		56	42	39	13	18	13	15	0	3			42.8571	38.4615	UAS-LacZ, GUAS 217 (R4) female 7.1	UAS-LacZ, GUAS 217 (R4) female 7.2		51	Tsp42Er	8.79167	1.50302	9.75	1.32698						Tsp42Er	10.1786	1.54089	12.1786	1.61138
	57	39	***	10	10	***	***	1	1	Dp, Dd	***	25.641	***	UAS-LacZ, GUAS 217 (R4) male 4.1	***		57	36	34	8	10	9	10	1	0	Dp, Dd		27.7778	29.4118	UAS-LacZ, GUAS 217 (R4) female 8.2	UAS-LacZ, GUAS 217 (R4) female 8.1		52	MFS16	10.6	1.29835	11.9333	0.593617						MFS16	12.7917	1.69344	15.4583	2.06375
	58	43	37	9	11	11	11	2	0	Dd		25.5814	29.7297	UAS-LacZ, GUAS 217 (R4) male 5.1	UAS-LacZ, GUAS 217 (R4) male 5.2		58	39	34	11	12	9	11	2	1			30.7692	32.3529	UAS-LacZ, GUAS 217 (R4) female 9.1	UAS-LacZ, GUAS 217 (R4) female 9.2		53	Dark	10.5	2.08167	12.5	1.73205						Dark	13.5	1.88294	17.8333	2.08167
	59	55	51	8	6	8	12	0	6	Dp, Vd	Dp, Dd	10.9091	23.5294	UAS-LacZ, GUAS 217 (R4) male 6.2	UAS-LacZ, GUAS 217 (R4) male 6.1		59	45	***	12	14	***	***	***	***	Dp		31.1111	***	UAS-LacZ, GUAS 217 (R4) female 10.1	***		54	Pex2	10.7692	1.65669	10.3462	1.71912						Pex2	10.9286	2.29215	12.3214	1.71912
	60	42	41	8	9	12	12	4	3	Dp		21.4286	29.2683	UAS-LacZ, GUAS 217 (R4) male 7.1	UAS-LacZ, GUAS 217 (R4) male 7.2		60	32	***	11	15	***	***	***	***			46.875	***	UAS-LacZ, GUAS 217 (R4) female 11.1	***		55	cep290	8.38889	1.28973	9.44444	1.88562						cep290	9.57692	1.39063	11.7308	1.71015
	61	37	35	15	18	7	7	8	11		Dp, Dd	48.6486	20	UAS-LacZ, GUAS 217 (R4) male 8.2	UAS-LacZ, GUAS 217 (R4) male 8.1		61	37	41	12	14	13	16	1	2			37.8378	39.0244	UAS-LacZ, GUAS 217 (R5) female 1.2	UAS-LacZ, GUAS 217 (R5) female 1.1		56	Cnb	11.2143	2.88707	12.9286	3.70995						Cnb	15.36	1.823	18.16	2.33952
	62	41	***	10	10	***	***	***	***	Dp, Dd	***	24.3902	***	UAS-LacZ, GUAS 217 (R4) male 9.1	***		62	38	35	9	11	9	11	0	0		Dp, Dd	28.9474	31.4286	UAS-LacZ, GUAS 217 (R5) female 2.2	UAS-LacZ, GUAS 217 (R5) female 2.1		57	tld	9.21429	1.80506	10.2857	1.9779						tld	11	1.78377	12.2609	2.56227
	63	39	43	10	10	9	9	1	1	Dp, Dd	Dp, Dd	25.641	20.9302	UAS-LacZ, GUAS 217 (R4) male 10.2	UAS-LacZ, GUAS 217 (R4) male 10.1		63	38	41	11	13	11	12	0	1	Dp	Dp	34.2105	29.2683	UAS-LacZ, GUAS 217 (R5) female 3.2	UAS-LacZ, GUAS 217 (R5) female 3.1		58	CG43155	10.0417	1.57367	10.1667	2.07818						CG43155	11	1.25109	12.0417	1.62799
	64	34	45	10	11	10	10	0	1	Dp	Dp	32.3529	22.2222	UAS-LacZ, GUAS 217 (R4) male 11.1	UAS-LacZ, GUAS 217 (R4) male 11.2		64	36	40	12	16	12	15	0	1			44.4444	37.5	UAS-LacZ, GUAS 217 (R5) female 4.1	UAS-LacZ, GUAS 217 (R5) female 4.2		59	polybromo	12.3	1.78001	15.55	1.95946						polybromo	13.9231	1.62291	17.8846	2.21498
	65	28	***	13	17	***	***	***	***		***	60.7143	***	UAS-LacZ, GUAS 217 (R5) male 1.1	***		65	36	37	10	12	9	11	1	1		Dp, Dd	33.3333	29.7297	UAS-LacZ, GUAS 217 (R5) female 5.1	UAS-LacZ, GUAS 217 (R5) female 5.2		60	CG13827										CG13827	11.8947	2.10541	12.9474	2.06757
	66	32	***	12	13	***	***	***	***	Dd	***	40.625	***	UAS-LacZ, GUAS 217 (R5) male 2.1	***		66	30	34	12	18	11	14	1	4			60	41.1765	UAS-LacZ, GUAS 217 (R5) female 6.1	UAS-LacZ, GUAS 217 (R5) female 6.2		61	Lapsyn	9.09524	1.22085	10.3333	1.59164						Lapsyn	10	1.95402	11.4167	1.37895
	67	***	34	***	***	11	16	0	3	Dd		***	47.0588	***	UAS-LacZ, GUAS 217 (R5) male 3.1		67	35	***	11	13	***	***	***	***	Dp, Dd	***	37.1429	***	UAS-LacZ, GUAS 217 (R5) female 7.1	***		62	tomboy40	10.1538	1.64176	11.7692	2.26817						tomboy40	11.4444	1.65288	12.5	2.14887
	68	34	***	11	13	***	***	***	***		***	38.2353	***	UAS-LacZ, GUAS 217 (R5) male 4.1	***		68	42	35	11	14	10	13	1	1		Dp	33.3333	37.1429	UAS-LacZ, GUAS 217 (R6) female 1.1	UAS-LacZ, GUAS 217 (R6) female 1.2		63	erm	9.38095	1.24403	10.7619	1.30018						erm	11	1.74574	13.1364	1.80727
	69	32	39	9	13	12	14	3	1	Dp		40.625	35.8974	UAS-LacZ, GUAS 217 (R5) male 5.2	UAS-LacZ, GUAS 217 (R5) male 5.1		69	30	29	12	13	11	13	1	0			43.3333	44.8276	UAS-LacZ, GUAS 217 (R6) female 2.2	UAS-LacZ, GUAS 217 (R6) female 2.1		64	bigmax	11	1.41421	12.5556	2.61719						bigmax	12.9231	1.85306	14.0769	1.89574
	70	33	32	11	13	10	11	1	2	Dp	Dp, Dd	39.3939	34.375	UAS-LacZ, GUAS 217 (R5) male 6.1	UAS-LacZ, GUAS 217 (R5) male 6.2		70	40	37	12	14	11	12	1	2		Dp	35	32.4324	UAS-LacZ, GUAS 217 (R6) female 3.1	UAS-LacZ, GUAS 217 (R6) female 3.2		65	Ekar	10.4444	2.00653	12.0556	2.33823						Ekar	10.1667	1.38267	10.1667	1.75734
	71	35	36	11	11	10	11	1	0	Dd	Dp, Dd	31.4286	30.5556	UAS-LacZ, GUAS 217 (R5) male 7.2	UAS-LacZ, GUAS 217 (R5) male 7.1		71	***	36	***	***	11	13					***	36.1111	***	UAS-LacZ, GUAS 217 (R6) female 4.1		66	DCX-EMAP	10.5714	1.63007	11.2857	1.52128						DCX-EMAP	12.8462	1.59229	14.6923	2.03508
	72	33	38	11	12	13	16	2	4	Dp	Dd	36.3636	42.1053	UAS-LacZ, GUAS 217 (R6) male 1.1	UAS-LacZ, GUAS 217 (R6) male 1.2		72	37	33	9	11	8	12	1	1			29.7297	36.3636	UAS-LacZ, GUAS 217 (R6) female 5.1	UAS-LacZ, GUAS 217 (R6) female 5.2		67	SIFaR	8.83333	1.37261	8.45833	1.84106						SIFaR	9.08696	1.80688	10.5217	2.12922
	73	26	29	11	15	12	13	1	2			57.6923	44.8276	UAS-LacZ, GUAS 217 (R6) male 2.2	UAS-LacZ, GUAS 217 (R6) male 2.1		73	32	30	10	12	11	13	1	1			37.5	43.3333	UAS-LacZ, GUAS 217 (R6) female 6.2	UAS-LacZ, GUAS 217 (R6) female 6.1		68	tra	10.4583	1.38247	11.7083	1.62799						tra	11.5385	1.42073	13.0385	1.53573
	74	32	30	10	10	8	10	2	0	Dp	Dp	31.25	33.3333	UAS-LacZ, GUAS 217 (R6) male 3.1	UAS-LacZ, GUAS 217 (R6) male 3.2		74	32	33	14	16	13	16	1	0			50	48.4848	UAS-LacZ, GUAS 217 (R6) female 7.1	UAS-LacZ, GUAS 217 (R6) female 7.2		69	Sox102F	9.33333	1.37199	10.2222	1.62899						Sox102F	11.0417	1.26763	11.7083	1.39811
	75	35	28	13	16	12	14	1	2			45.7143	50	UAS-LacZ, GUAS 217 (R6) male 4.2	UAS-LacZ, GUAS 217 (R6) male 4.1		75	34	***	10	12	***	***	***	***			35.2941	***	UAS-LacZ, GUAS 217 (R6) female 8.1	***		70	BOD1	9.26316	1.28418	9.47368	1.42861						BOD1	10.619	1.11697	11.9524	1.80212
	76	36	31	9	11	10	13	1	2	Dd		30.5556	41.9355	UAS-LacZ, GUAS 217 (R6) male 5.1	UAS-LacZ, GUAS 217 (R6) male 5.2		76	41	33	12	14	12	12	0	2		Dp	34.1463	36.3636	UAS-LacZ, GUAS 217 (R7) female 1.1	UAS-LacZ, GUAS 217 (R7) female 1.2		71	woc	9.63158	1.60591	11.1579	1.92247						woc	11.55	1.93241	12.4	2.43656
	77	35	33	10	11	9	13	1	2		Dd	31.4286	39.3939	UAS-LacZ, GUAS 217 (R6) male 6.2	UAS-LacZ, GUAS 217 (R6) male 6.1		77	28	35	13	15	11	11	2	4			53.5714	31.4286	UAS-LacZ, GUAS 217 (R7) female 2.2	UAS-LacZ, GUAS 217 (R7) female 2.1		72	ssh	12.375	2.66927	14.875	2.6959						ssh	14.5	1.43925	17.4545	2.55841
	78	33	28	8	13	9	12	1	1			39.3939	42.8571	UAS-LacZ, GUAS 217 (R6) male 7.2	UAS-LacZ, GUAS 217 (R6) male 7.1		78	29	26	12	13	14	16	2	3			44.8276	61.5385	UAS-LacZ, GUAS 217 (R7) female 3.1	UAS-LacZ, GUAS 217 (R7) female 3.2		73	Wnt4	7.95455	1.0455	9.45455	1.71067						Wnt4	#REF!	#REF!	#REF!	#REF!
	79	36	38	10	12	10	11	0	1	Dd	Dd	33.3333	28.9474	UAS-LacZ, GUAS 217 (R6) male 8.1	UAS-LacZ, GUAS 217 (R6) male 8.2		79	32	35	10	10	11	13	1	3	Dp, Dd	Dp	31.25	37.1429	UAS-LacZ, GUAS 217 (R7) female 4.2	UAS-LacZ, GUAS 217 (R7) female 4.1		74	FoxK	8.57895	1.01739	9.73684	1.408						FoxK
	80	33	34	11	13	11	14	0	1			39.3939	41.1765	UAS-LacZ, GUAS 217 (R7) male 1.2	UAS-LacZ, GUAS 217 (R7) male 1.1		80	29	32	10	12	10	11	0	1			41.3793	34.375	UAS-LacZ, GUAS 217 (R7) female 5.1	UAS-LacZ, GUAS 217 (R7) female 5.2		75	Atxn7										Atxn7
	81	31	34	9	11	13	13	4	2	Dd		35.4839	38.2353	UAS-LacZ, GUAS 217 (R7) male 2.1	UAS-LacZ, GUAS 217 (R7) male 2.2		81	***	28	***	***	11	13	***	***			***	46.4286	***	UAS-LacZ, GUAS 217 (R7) female 6.1		76	e(y)3										e(y)3
	82	34	39	13	15	13	16	0	1			44.1176	41.0256	UAS-LacZ, GUAS 217 (R7) male 3.2	UAS-LacZ, GUAS 217 (R7) male 3.1		82	41	***	11	14	***	***	***	***			34.1463	***	UAS-LacZ, GUAS 217 (R7) female 7.1	***
	83	28	41	12	14	11	12	1	2			50	29.2683	UAS-LacZ, GUAS 217 (R7) male 4.1	UAS-LacZ, GUAS 217 (R7) male 4.2		83	***	40	***	***	12	15	***	***			***	37.5	***	UAS-LacZ, GUAS 217 (R7) female 8.1
	84	***	42	***	***	14	18	***	***	***		***	42.8571	***	UAS-LacZ, GUAS 217 (R7) male 5.1
	85	37	37	11	12	11	12	0	0			32.4324	32.4324	UAS-LacZ, GUAS 217 (R7) male 6.1	UAS-LacZ, GUAS 217 (R7) male 6.2
	86	***	34	***	***	11	11	***	***	***		***	32.3529	***	UAS-LacZ, GUAS 217 (R7) male 7.1
	87	36	33	11	11	14	15	3	4			30.5556	45.4545	UAS-LacZ, GUAS 217 (R7) male 8.2	UAS-LacZ, GUAS 217 (R7) male 8.1
	Mean	33.5	34.2532	11.4125	12.75	11.4051	12.8974	1.58108	1.86301			39.3044	38.6472	11.4088	12.8228		Mean	34.519	34.6933	12.5556	13.4074	12.4444	13.5556	1.56338	1.95775			41.3295	39.439	12.377	13.6311
	Stan.Dev	5.57799	5.6147	1.67403	2.20758	1.73589	1.91772					9.97325	8.14833	1.69964	2.06431		Stan. Dev	6.1412	5.69963	1.88856	1.94651	2.25093	2.44949					10.4786	9.26751	2.25384	2.34327
	Mean	33.8742										38.9799						34.6039										40.2888
	Stan. Dev	5.59129										9.09514						5.91157										9.90994
2	w; + / CyO; Yp2-RNAi / ato-Gal4-14a, UAS-CD8::GFP, UAS-redStinger males															2'	w; + / CyO; Yp2-RNAi / ato-Gal4-14a, UAS-CD8::GFP, UAS-redStinger females
		DCN number		axons exiting Lobula	axons exiting Optic CHiasm	axons exiting Lobula	axons exiting Optic CHiasm	axons exiting Lobula	axons exiting Optic CHiasm	Innervation missing Dd, Dp, Vp, Vd		% of cells innervating Me		File name for Picture				DCN number		axons exiting Lobula	axons exiting Optic CHiasm	axons exiting Lobula	axons exiting Optic CHiasm	axons exiting Lobula	axons exiting Optic CHiasm	Innervation missing Dd, Dp, Vp, Vd		% of cells innervating Me		File name for Picture
	males	L	R	L	L	R	R	L/R difference	L/R difference	L	R	L	R	L	R		females	L	R	L	L	R	R	L/R difference	L/R difference	L	R	L	R	L	R
	1	35	37	9	8	6	6	3	2	Dp, Dd	Dp, Dd	25.7143	16.2162	Yp2-RNAi, GUAS 217 male 1.1	Yp2-RNAi, GUAS 217 male 1.2		1	46	41	8	9	9	9	1	0	Dp, Dd		17.3913	21.9512	Yp2-RNAi, GUAS 217 female 1.1	Yp2-RNAi, GUAS 217 female 1.2
	2	39	39	9	7	9	7	0	0			23.0769	23.0769	Yp2-RNAi, GUAS 217 male 2.2	Yp2-RNAi, GUAS 217 male 2.1		2	36	41	8	8	12	12	4	4	Dd	Dd	22.2222	29.2683	Yp2-RNAi, GUAS 217 female 2.2	Yp2-RNAi, GUAS 217 female 2.1
	3	41	43	8	6	10	10	2	4	Dp, Dd	Dp, Dd	19.5122	23.2558	Yp2-RNAi, GUAS 217 male 4.1	Yp2-RNAi, GUAS 217 male 4.2		3	42	45	9	9	9	12	3	0			21.4286	20	Yp2-RNAi, GUAS 217 female 3.2	Yp2-RNAi, GUAS 217 female 3.1
	4	41	39	9	9	7	7	2	2	Dp, Dd	Dp, Dd	17.0732	23.0769	Yp2-RNAi, GUAS 217 male 5.2	Yp2-RNAi, GUAS 217 male 5.1		4	36	***	11	12	***	***	***	***			30.5556	***	Yp2-RNAi, GUAS 217 female 4.1	***
	5	44	38	9	9	6	6	3	3	Dp, Dd	Dp, Dd	20.4545	15.7895	Yp2-RNAi, GUAS 217 male 6.1	Yp2-RNAi, GUAS 217 male 6.2		5	41	34	10	9	10	11	0	2			24.3902	29.4118	Yp2-RNAi, GUAS 217 female 5.1	Yp2-RNAi, GUAS 217 female 5.2
	6	36	39	9	8	11	11	3	2	Dp, Dd		30.5556	23.0769	Yp2-RNAi, GUAS 217 male 7.2	Yp2-RNAi, GUAS 217 male 7.1		6	41	36	13	14	9	12	4	2		Dd	31.7073	25	Yp2-RNAi, GUAS 217 female 6.2	Yp2-RNAi, GUAS 217 female 6.1
	7	36	33	9	7	9	9	0	2	Dp, Dd	Dp, Dd	25	27.2727	Yp2-RNAi, GUAS 217 male 8.1	Yp2-RNAi, GUAS 217 male 8.2		7	34	41	8	8	6	7	2	1	Dd, Dp	Dd	23.5294	14.6341	Yp2-RNAi, GUAS 217 female 7.1	Yp2-RNAi, GUAS 217 female 7.2
	8	36	42	9	7	7	7	0	2	Dp, Dd	Dp, Dd	25	16.6667	Yp2-RNAi, GUAS 217 male 9.2	Yp2-RNAi, GUAS 217 male 9.1		8	30	30	9	10	8	9	1	1	Dd	Dp, Dd	30	26.6667	Yp2-RNAi, GUAS 217 female 8.1	Yp2-RNAi, GUAS 217 female 8.2
	9	36	46	9	8	9	7	0	1	Dp, Dd	Dp, Dd	25	19.5652	Yp2-RNAi, GUAS 217 male 10.1	Yp2-RNAi, GUAS 217 male 10.2		9	40	40	9	8	7	7	1	2	Dd	Dd	22.5	17.5	Yp2-RNAi, GUAS 217 female 9.2	Yp2-RNAi, GUAS 217 female 9.1
	10	37	36	6	5	9	9	4	3	Dp, Dd	Dp	24.3243	16.6667	Yp2-RNAi, GUAS 217 male 3.2	Yp2-RNAi, GUAS 217 male 3.1		10	30	35	9	12	8	9	1	3		Dp, Dd	30	22.8571	Yp2-RNAi, GUAS 217 female 10.1	Yp2-RNAi, GUAS 217 female 10.2
	Mean	38.1	39.2	8.6	7.4	8.3	7.9	1.7	2.1			23.5711	20.4664	8.45	7.65		Mean	37.6	38.1111	9.4	9.9	8.66667	9.77778	1.88889	1.66667			25.3725	23.0321	9.05263	9.84211
	Stan. Dev	2.99815	3.70585	0.966092	1.26491	1.70294	1.72884					3.5878	3.79707	1.35627	1.49649		Stan. Dev	5.2957	4.64878	1.57762	2.079	1.73205	2.04803					4.84897	5.10141	1.64903	2.0073
	P-value	0.000739145		5.20261e-07	2.43516e-09	0.000179755	1.98883e-06					1.59423e-10	1.88025e-10				P-value	0.114151	0.0669942	0.000170193	0.000159732	0.000254853	0.000582432	0.54191	0.55756			4.673e-08	5.73381e-07
	Mean	38.65										22.0187					Mean	37.8421										24.2639
	Stan. Dev	3.3289										4.11095					Stan. Dev	4.86784										4.97635
3	w; srp-RNAi / CyO; ato-Gal4-14a, UAS-CD8::GFP, UAS-redStinger males															3'	w; srp-RNAi / CyO; ato-Gal4-14a, UAS-CD8::GFP, UAS-redStinger females
		DCN number		axons exiting Lobula	axons exiting Optic CHiasm	axons exiting Lobula	axons exiting Optic CHiasm	axons exiting Lobula	axons exiting Optic CHiasm	Innervation missing Dd, Dp, Vp, Vd		% of cells innervating Me		File name for Picture				DCN number		axons exiting Lobula	axons exiting Optic CHiasm	axons exiting Lobula	axons exiting Optic CHiasm	axons exiting Lobula	axons exiting Optic CHiasm	Innervation missing Dd, Dp, Vp, Vd		% of cells innervating Me		File name for Picture
	males	L	R	L	L	R	R	L/R difference	L/R difference	L	R	L	R	L	R		females	L	R	L	L	R	R	L/R difference	L/R difference	L	R	L	R	L	R
	1	40	42	6	6	9	6	3	0	Dd	Dp, Dd	15	21.4286	srp-RNAi, GUAS 217 male 1.1	srp-RNAi, GUAS 217 male 1.2		1	45	39	10	8	12	12	2	0	Dd	Dd	22.2222	30.7692	srp-RNAi, GUAS 217 female 1.1	srp-RNAi, GUAS 217 female 1.2
	2	39	37	6	4	5	2	1	2	Dp, Dd	Dd	15.3846	13.5135	srp-RNAi, GUAS 217 male 2.1	srp-RNAi, GUAS 217 male 2.2		2	***	39	***	***	13	12	***	***			***	33.3333	***	srp-RNAi, GUAS 217 female 2.1
	3	42	***	4	2	***	***	***	***	Dd	***	9.52381	***	srp-RNAi, GUAS 217 male 3.1	***		3	31	39	14	14	14	14	0	0			45.1613	35.8974	srp-RNAi, GUAS 217 female 3.1	srp-RNAi, GUAS 217 female 3.2
	4	***	43	***	***	6	6	***	***	***		***	13.9535	***	srp-RNAi, GUAS 217 male 4.1		4	45	45	10	10	10	10	0	0	Dd	Dp, Dd	22.2222	22.2222	srp-RNAi, GUAS 217 female 4.1	srp-RNAi, GUAS 217 female 4.2
	5	38	45	6	4	7	6	1	2	Dd	Dp, Dd	15.7895	15.5556	srp-RNAi, GUAS 217 male 5.1	srp-RNAi, GUAS 217 male 5.2		5	47	48	14	14	14	13	0	1			29.7872	29.1667	srp-RNAi, GUAS 217 female 5.2	srp-RNAi, GUAS 217 female 5.1
	6	28	33	7	7	9	9	2	2	Dp	Dd	25	27.2727	srp-RNAi, GUAS 217 (R) male 1.2	srp-RNAi, GUAS 217 (R) male 1.1		6	48	48	13	1	14	14	1	1			27.0833	29.1667	srp-RNAi, GUAS 217 female 6.2	srp-RNAi, GUAS 217 female 6.1
	7	26	31	13	15	8	9	5	6		Dd	50	25.8065	srp-RNAi, GUAS 217 (R) male 2.1	srp-RNAi, GUAS 217 (R) male 2.2		7	45	46	9	10	8	10	1	0	Dp, Dd	Dp, Dd	20	17.3913	srp-RNAi, GUAS 217 female 7.1	srp-RNAi, GUAS 217 female 7.2
	8	29	29	9	11	7	7	2	4		Dd	31.0345	24.1379	srp-RNAi, GUAS 217 (R) male 3.1	srp-RNAi, GUAS 217 (R) male 3.2		8	45	42	12	15	9	10	3	5			26.6667	21.4286	srp-RNAi, GUAS 217 female 8.1	srp-RNAi, GUAS 217 female 8.2
	9	32	37	9	11	8	8	1	3		Dd	28.125	21.6216	srp-RNAi, GUAS 217 (R) male 4.2	srp-RNAi, GUAS 217 (R) male 4.1		9	***	45	***	***	12	12	***	***			***	26.6667	***	srp-RNAi, GUAS 217 female 9.2
	10	32	35	8	8	9	8	1	0		Dd	25	25.7143	srp-RNAi, GUAS 217 (R) male 5.1	srp-RNAi, GUAS 217 (R) male 5.2		10	42	42	12	13	11	11	1	2	Dp	Dd	28.5714	26.1905	srp-RNAi, GUAS 217 female 10.2	srp-RNAi, GUAS 217 female 10.1
	11	28	29	7	7	8	8	1	1		Dd	25	27.5862	srp-RNAi, GUAS 217 (R) male 6.1	srp-RNAi, GUAS 217 (R) male 6.2		11	25	***	16	16	***	***	***	***			64	***	srp-RNAi, GUAS 217 (R) female 1.1	***
	12	29	29	8	7	7	6	1	1	Dd	Dp, Dd	27.5862	24.1379	srp-RNAi, GUAS 217 (R) male 7.1	srp-RNAi, GUAS 217 (R) male 7.2		12	27	29	7	9	10	12	3	3			25.9259	34.4828	srp-RNAi, GUAS 217 (R) female 2.2	srp-RNAi, GUAS 217 (R) female 2.1
	13	31	24	9	10	9	9	0	1	Dp	Dp	29.0323	37.5	srp-RNAi, GUAS 217 (R) male 8.2	srp-RNAi, GUAS 217 (R) male 8.1		13	31	30	10	12	14	17	4	5			32.2581	46.6667	srp-RNAi, GUAS 217 (R) female 3.1	srp-RNAi, GUAS 217 (R) female 3.2
	14	25	33	9	10	9	12	0	2	Dd	Dd	36	27.2727	srp-RNAi, GUAS 217 (R) male 9.1	srp-RNAi, GUAS 217 (R) male 9.2		14	34	24	12	15	11	11	1	4			35.2941	45.8333	srp-RNAi, GUAS 217 (R) female 4.1	srp-RNAi, GUAS 217 (R) female 4.2
	15	29	28	10	11	10	12	0	1			34.4828	35.7143	srp-RNAi, GUAS 217 (R) male 10.2	srp-RNAi, GUAS 217 (R) male 10.1		15	33	35	10	10	12	16	2	6			30.303	34.2857	srp-RNAi, GUAS 217 (R) female 5.1	srp-RNAi, GUAS 217 (R) female 5.2
	16	28	27	10	10	9	9	1	1			35.7143	33.3333	srp-RNAi, GUAS 217 (R) male 11.1	srp-RNAi, GUAS 217 (R) male 11.2		16	30	23	11	12	11	15	0	3			36.6667	47.8261	srp-RNAi, GUAS 217 (R) female 6.2	srp-RNAi, GUAS 217 (R) female 6.1
	17	22	33	11	11	10	10	1	1	Dp		50	30.303	srp-RNAi, GUAS 217 (R) male 12.1	srp-RNAi, GUAS 217 (R) male 12.2		17	28	33	10	10	13	13	3	3			35.7143	39.3939	srp-RNAi, GUAS 217 (R) female 7.1	srp-RNAi, GUAS 217 (R) female 7.2
	Mean	31.125	33.4375	8.25	8.375	8.125	7.9375	1.33333	1.8			28.2921	25.3032	8.1875	8.15625		18	31	36	11	13	10	11	1	2			35.4839	27.7778	srp-RNAi, GUAS 217 (R) female 8.2	srp-RNAi, GUAS 217 (R) female 8.1
	Stan. Dev	5.7605	6.06596	2.60342	4.15665	1.424	2.16667					11.513	7.09055	1.83931	2.91945		Mean	36.6875	37.8235	11.3125	11.375	11.7	11.8	1.46667	2.33333			32.335	32.2646	11.4848	11.9697
	P-value	0.145085		3.86944e-05	9.97183e-05	1.58991e-08	4.36079e-07					0.00195696	6.76619e-07				Stan. Dev	8.19527	7.90755	1.90863	4.59619	2.16282	1.54919					10.6405	8.86404	2.01744	2.96316
	Mean	32.2812										26.7976					P-value	0.328794	0.138377	0.147441	0.0238138	0.512017	0.141423					0.00658188	0.00629123
	Stan. Dev	5.93641										9.52729					Mean	37.2727										32.2988
																	Stan. Dev	7.94226										9.61036
4	w; Hira-RNAi / CyO; ato-Gal4-14a, UAS-CD8::GFP, UAS-redStinger males															4'	w; Hira-RNAi / CyO; ato-Gal4-14a, UAS-CD8::GFP, UAS-redStinger females
		DCN number		axons exiting Lobula	axons exiting Optic CHiasm	axons exiting Lobula	axons exiting Optic CHiasm	axons exiting Lobula	axons exiting Optic CHiasm	Innervation missing Dd, Dp, Vp, Vd		% of cells innervating Me		File name for Picture				DCN number		axons exiting Lobula	axons exiting Optic CHiasm	axons exiting Lobula	axons exiting Optic CHiasm	axons exiting Lobula	axons exiting Optic CHiasm	Innervation missing Dd, Dp, Vp, Vd		% of cells innervating Me		File name for Picture
	males	L	R	L	L	R	R	L/R difference	L/R difference	L	R	L	R	L	R		females	L	R	L	L	R	R	L/R difference	L/R difference	L	R	L	R	L	R
	1	35	30	11	10	14	14	3	4			31.4286	46.6667	Hira-RNAi, GUAS 217 male 1.2	Hira-RNAi, GUAS 217 male 1.1		1	27	35	16	23	15	20	1	3			59.2593	42.8571	Hira-RNAi, GUAS 217 female 1.1	Hira-RNAi, GUAS 217 female 1.2
	2	49	49	12	13	11	11	1	2			24.4898	22.449	Hira-RNAi, GUAS 217 male 2.2	Hira-RNAi, GUAS 217 male 2.1		2	40	44	18	18	14	14	4	4			45	31.8182	Hira-RNAi, GUAS 217 female 2.2	Hira-RNAi, GUAS 217 female 2.1
	3	48	43	7	7	11	11	4	4			14.5833	25.5814	Hira-RNAi, GUAS 217 male 3.1	Hira-RNAi, GUAS 217 male 3.2		3	45	43	10	15	10	14	0	1			22.2222	23.2558	Hira-RNAi, GUAS 217 female 3.2	Hira-RNAi, GUAS 217 female 3.1
	4	46	49	14	14	15	15	1	1			30.4348	30.6122	Hira-RNAi, GUAS 217 male 4.1	Hira-RNAi, GUAS 217 male 4.2		4	49	48	13	16	11	14	2	2			26.5306	22.9167	Hira-RNAi, GUAS 217 female 4.1	Hira-RNAi, GUAS 217 female 4.1
	5	48	42	11	11	11	11	0	0			22.9167	26.1905	Hira-RNAi, GUAS 217 male 5.2	Hira-RNAi, GUAS 217 male 5.1		5	49	47	13	14	13	13	3	1			26.5306	27.6596	Hira-RNAi, GUAS 217 female 5.2	Hira-RNAi, GUAS 217 female 5.1
	6	49	48	9	8	14	14	5	6			18.3673	29.1667	Hira-RNAi, GUAS 217 male 6.1	Hira-RNAi, GUAS 217 male 6.2		6	30	39	12	19	16	20	4	1			40	41.0256	Hira-RNAi, GUAS 217 female 6.1	Hira-RNAi, GUAS 217 female 6.2
	7	33	40	12	12	12	9	0	3			36.3636	30	Hira-RNAi, GUAS 217 male 7.1	Hira-RNAi, GUAS 217 male 7.2		7	38	49	12	12	13	17	1	5			31.5789	26.5306	Hira-RNAi, GUAS 217 female 7.1	Hira-RNAi, GUAS 217 female 7.2
	8	48	33	8	9	9	6	1	3			16.6667	18.75	Hira-RNAi, GUAS 217 male 8.1	Hira-RNAi, GUAS 217 male 8.2		8	35	32	12	17	15	19	3	2			34.2857	46.875	Hira-RNAi, GUAS 217 female 8.1	Hira-RNAi, GUAS 217 female 8.2
	9	43	***	9	9	***	***	***	***			20.9302	***	Hira-RNAi, GUAS 217 male 9.2	***		9	40	45	12	16	13	15	1	1			30	28.8889	Hira-RNAi, GUAS 217 female 9.2	Hira-RNAi, GUAS 217 female 9.1
	10	32	44	9	10	8	8	1	2			28.125	18.1818	Hira-RNAi, GUAS 217 male 10.1	Hira-RNAi, GUAS 217 male 10.2		10	39	42	16	18	12	15	4	3			41.0256	28.5714	Hira-RNAi, GUAS 217 female 10.2	Hira-RNAi, GUAS 217 female 10.1
	11	34	46	12	12	8	8	4	4			35.2941	17.3913	Hira-RNAi, GUAS 217 male 11.1	Hira-RNAi, GUAS 217 male 11.2		11	39	47	12	12	11	16	1	4			30.7692	23.4043	Hira-RNAi, GUAS 217 female 11.1	Hira-RNAi, GUAS 217 female 11.2
	12	36	37	8	7	9	9	1	2			22.2222	24.3243	Hira-RNAi, GUAS 217 male 12.2	Hira-RNAi, GUAS 217 male 12.1		12	30	36	14	19	17	17	3	2			46.6667	47.2222	Hira-RNAi, GUAS 217 female 12.1	Hira-RNAi, GUAS 217 female 12.2
	13	47	48	11	11	12	11	1	0			23.4043	25	Hira-RNAi, GUAS 217 male 13.1	Hira-RNAi, GUAS 217 male 13.2		13	39	22	13	20	16	18	3	2			33.3333	72.7273	Hira-RNAi, GUAS 217 female 13.1	Hira-RNAi, GUAS 217 female 13.2
	Mean	42.1538	42.4167	10.2308	10.2308	11.1667	10.5833	1.83333	2.58333			25.0174	26.1928	10.68	10.4		Mean	38.4615	40.6923	13.3077	16.8462	13.5385	16.3077	2.30769	2.38462			35.9386	35.6733	13.4231	16.5769
	Stan. Dev	6.93837	6.34548	2.04751	2.20431	2.36771	2.74552					6.88655	7.85315	2.21209	2.43242		Stan. Dev	6.81439	7.7501	2.17503	3.15822	2.18386	2.3939					10.1616	14.2557	2.13866	2.75932
	P-value	0.000696675	0.00090221	0.0671559	0.00148004	0.742758	0.014854	0.635897	0.21545			2.01881e-06	0.000136617				P-value			0.118157	0.00406955	0.0297449	0.000726378	0.0947078	0.317015
	Mean	42.28										25.5816					Mean	39.5769										35.806
	Stan. Dev	6.52253										7.23449					Stan. Dev	7.23974										12.1297
5	w; Ppn-RNAi / CyO; ato-Gal4-14a, UAS-CD8::GFP, UAS-redStinger males															5'	w; Ppn-RNAi / CyO; ato-Gal4-14a, UAS-CD8::GFP, UAS-redStinger females
		DCN number		axons exiting Lobula	axons exiting Optic Chiasm	axons exiting Lobula	axons exiting Optic Chiasm	axons exiting Lobula	axons exiting Optic CHiasm	Innervation missing Dd, Dp, Vp, Vd		% of cells innervating Me		File name for Picture				DCN number		axons exiting Lobula	axons exiting Optic CHiasm	axons exiting Lobula	axons exiting Optic CHiasm	axons exiting Lobula	axons exiting Optic CHiasm	Innervation missing Dd, Dp, Vp, Vd		% of cells innervating Me		File name for Picture
	males	L	R	L	L	R	R	L/R difference	L/R difference	L	R	L	R	L	R		females	L	R	L	L	R	R	L/R difference	L/R difference	L	R	L	R	L	R
	1	43	49	12	12	10	12	2	0			27.907	20.4082	Ppn-RNAi, GUAS 217 female 1.2	Ppn-RNAi, GUAS 217 female 1.1		1	32	***	13	14	***	***	***	***			40.625	***	Ppn-RNAi, GUAS 217 female 1.1	***
	2	49	50	12	12	13	13	0	0			24.4898	26	Ppn-RNAi, GUAS 217 female 2.1	Ppn-RNAi, GUAS 217 female 2.2		2	47	***	14	14	***	***	***	***			29.7872	***	Ppn-RNAi, GUAS 217 female 2.1	***
	3	49	48	12	11	12	11	0	1			24.4898	25	Ppn-RNAi, GUAS 217 female 3.2	Ppn-RNAi, GUAS 217 female 3.1		3	27	31	14	18	14	15	0	3			51.8519	45.1613	Ppn-RNAi, GUAS 217 female 3.1	Ppn-RNAi, GUAS 217 female 3.2
	4	44	43	14	13	10	10	4	3			31.8182	23.2558	Ppn-RNAi, GUAS 217 female 4.1	Ppn-RNAi, GUAS 217 female 4.2		4	36	36	14	15	14	15	0	0			38.8889	38.8889	Ppn-RNAi, GUAS 217 female 4.1	Ppn-RNAi, GUAS 217 female 4.2
	5	48	48	11	12	13	13	2	1			22.9167	27.0833	Ppn-RNAi, GUAS 217 female 5.2	Ppn-RNAi, GUAS 217 female 5.1		5	48	48	14	14	13	14	1	0			29.1667	27.0833	Ppn-RNAi, GUAS 217 female 5.1	Ppn-RNAi, GUAS 217 female 5.2
	6	38	49	12	12	12	12	0	0			31.5789	24.4898	Ppn-RNAi, GUAS 217 female 6.1	Ppn-RNAi, GUAS 217 female 6.2		6	***	44	***	***	11	12	***	***			***	25	***	Ppn-RNAi, GUAS 217 female 6.1
	7	52	42	12	12	12	14	0	2			23.0769	28.5714	Ppn-RNAi, GUAS 217 female 7.2	Ppn-RNAi, GUAS 217 female 7.1		7	49	45	13	13	13	13	0	0			26.5306	28.8889	Ppn-RNAi, GUAS 217 female 7.1	Ppn-RNAi, GUAS 217 female 7.2
	8	39	41	13	13	12	12	1	1			33.3333	29.2683	Ppn-RNAi, GUAS 217 female 8.1	Ppn-RNAi, GUAS 217 female 8.2		8	47	42	13	13	15	14	2	1			27.6596	35.7143	Ppn-RNAi, GUAS 217 female 8.2	Ppn-RNAi, GUAS 217 female 8.1
	9	41	36	12	12	14	14	2	2			29.2683	38.8889	Ppn-RNAi, GUAS 217 female 9.2	Ppn-RNAi, GUAS 217 female 9.1		9	44	40	13	13	14	13	1	0			29.5455	35	Ppn-RNAi, GUAS 217 female 9.1	Ppn-RNAi, GUAS 217 female 9.2
	10	45	46	8	7	13	13	5	6			17.7778	28.2609	Ppn-RNAi, GUAS 217 female 10.1	Ppn-RNAi, GUAS 217 female 10.2		10	47	***	13	14	***	***	***	***			27.6596	***	Ppn-RNAi, GUAS 217 female 10.2	***
	11	46	39	13	13	13	13	0	0			28.2609	33.3333	Ppn-RNAi, GUAS 217 female 11.2	Ppn-RNAi, GUAS 217 female 11.1
	Mean	44.9091	44.6364	11.9091	11.7273	12.1818	12.4545	1.45455	1.45455			26.8107	27.6873	12.0455	12.0909		Mean	41.8889	40.8571	13.4444	14.2222	13.4286	13.7143	0.666667	0.666667			33.5239	33.6767	13.4375	14
	Stan. Dev	4.43744	4.69623	1.51357	1.67874	1.25045	1.21356					4.70289	5.04227	1.36198	1.4771		Stan. Dev	8.10007	5.78586	0.527046	1.56347	1.27242	1.1127					8.52632	7.14897	0.892095	1.36626
	P-value	1.47587e-06	9.10673e-06	0.331622	0.0891058	0.086117	0.311699					2.94008e-07	7.33918e-06				P-value	0.0265331	0.0301499	0.000255682	0.405448	0.0242675	0.453618	0.0442621	0.0471751			0.0317115	0.0826372
	Mean	44.7727										27.249					Mean	41.4375										33.5907
	Stan. Dev	4.46075										4.77913					Stan. Dev	6.97585										7.69556
6	w; CCDC53-RNAi / CyO; ato-Gal4-14a, UAS-CD8::GFP, UAS-redStinger males															6'	w; CCDC53-RNAi / CyO; ato-Gal4-14a, UAS-CD8::GFP, UAS-redStinger females
		DCN number		axons exiting Lobula	axons exiting Optic Chiasm	axons exiting Lobula	axons exiting Optic Chiasm	axons exiting Lobula	axons exiting Optic CHiasm	Innervation missing Dd, Dp, Vp, Vd		% of cells innervating Me		File name for Picture				DCN number		axons exiting Lobula	axons exiting Optic Chiasm	axons exiting Lobula	axons exiting Optic Chiasm	axons exiting Lobula	axons exiting Optic CHiasm	Innervation missing Dd, Dp, Vp, Vd		% of cells innervating Me		File name for Picture
	males	L	R	L	L	R	R	L/R difference	L/R difference	L	R	L	R	L	R		females	L	R	L	L	R	R	L/R difference	L/R difference	L	R	L	R	L	R
	1	34	27	11	11	10	11	1	0			32.3529	37.037	CCDC53-RNAi, GUAS 217 male 1.2	CCDC53-RNAi, GUAS 217 male 1.1		1	32	33	9	9	10	10	1	1			28.125	30.303	CCDC53-RNAi, GUAS 217 female 1.1 (R)	CCDC53-RNAi, GUAS 217 female 1.2 (R)
	2	32	35	9	10	6	6	3	4			28.125	17.1429	CCDC53-RNAi, GUAS 217 male 2.2	CCDC53-RNAi, GUAS 217 male 2.1		2	33	30	11	11	10	11	1	0			33.3333	33.3333	CCDC53-RNAi, GUAS 217 female 2.2 (R)	CCDC53-RNAi, GUAS 217 female 2.1 (R)
	3	32	35	10	10	7	7	3	3			31.25	20	CCDC53-RNAi, GUAS 217 male 3.1	CCDC53-RNAi, GUAS 217 male 3.2		3	30	27	9	9	11	12	2	3			30	40.7407	CCDC53-RNAi, GUAS 217 female 3.1 (R)	CCDC53-RNAi, GUAS 217 female 3.2 (R)
	4	37	35	14	14	7	7	7	7			37.8378	20	CCDC53-RNAi, GUAS 217 male 4.1	CCDC53-RNAi, GUAS 217 male 4.2		4	37	26	10	11	10	11	0	0			27.027	38.4615	CCDC53-RNAi, GUAS 217 female 4.2 (R)	CCDC53-RNAi, GUAS 217 female 4.1 (R)
	5	31	35	8	9	9	9	1	0			25.8065	25.7143	CCDC53-RNAi, GUAS 217 male 5.1	CCDC53-RNAi, GUAS 217 male 5.2		5	33	25	11	12	10	11	1	1			33.3333	40	CCDC53-RNAi, GUAS 217 female 5.2 (R)	CCDC53-RNAi, GUAS 217 female 5.1 (R)
	6	31	26	8	8	10	12	2	4			25.8065	38.4615	CCDC53-RNAi, GUAS 217 male 6.1	CCDC53-RNAi, GUAS 217 male 6.2		6	25	35	12	14	10	12	2	2			48	28.5714	CCDC53-RNAi, GUAS 217 female 6.2 (R)	CCDC53-RNAi, GUAS 217 female 6.1 (R)
	7																7	42	35	10	10	11	11	1	1			23.8095	31.4286	CCDC53-RNAi, GUAS 217 female 7.2 (R)	CCDC53-RNAi, GUAS 217 female 7.1 (R)
	8																8	***	25	***	***	11	13	***	***			***	44	***	CCDC53-RNAi, GUAS 217 female 8.1 (R)
	9																9	27	34	8	10	12	15	4	5			29.6296	35.2941	CCDC53-RNAi, GUAS 217 female 9.2 (R)	CCDC53-RNAi, GUAS 217 female 9.1 (R)
	10																10	30	31	10	12	11	13	1	1			33.3333	35.4839	CCDC53-RNAi, GUAS 217 female 10.2 (R)	CCDC53-RNAi, GUAS 217 female 10.1 (R)
	11																11	27	32	8	10	8	9	0	1			29.6296	25	CCDC53-RNAi, GUAS 217 female 11.1 (R)	CCDC53-RNAi, GUAS 217 female 11.2 (R)
	12																12	27	28	10	13	12	14	2	1			37.037	42.8571	CCDC53-RNAi, GUAS 217 female 12.1 (R)	CCDC53-RNAi, GUAS 217 female 12.2 (R)
	13																13	29	37	13	14	10	13	3	1			44.8276	27.027	CCDC53-RNAi, GUAS 217 female 13.1 (R)	CCDC53-RNAi, GUAS 217 female 13.2 (R)
	14																14	39	36	8	9	11	13	3	4			20.5128	30.5556	CCDC53-RNAi, GUAS 217 female 14.2 (R)	CCDC53-RNAi, GUAS 217 female 14.1 (R)
	15																15	24	34	11	11	9	11	2	0			45.8333	26.4706	CCDC53-RNAi, GUAS 217 female 15.1 (R)	CCDC53-RNAi, GUAS 217 female 15.2 (R)
	Mean	32.8333	32.1667	8.16667	8.5	10	10.5	2.83333	3			30.1964	26.3926	9.08333	9.5		Mean	31.0714	31.2	10	11.0714	10.4	11.9333	1.64286	1.5			33.1737	33.9685	10.2069	11.5172
	Stan. Dev	2.31661	4.40076	1.60208	1.87083	2.36643	2.42899					4.62572	9.23809	2.15146	2.31595		Stan. Dev	5.32721	4.12657	1.51911	1.73046	1.0556	1.57963					8.21514	6.16456	1.29227	1.68228
	P-value	0.569045	0.313318	0.192681	0.0339099	0.00476328	0.00706203					0.00245842	0.0215046				P-value	0.0417219	0.00974914	9.65427e-05	5.2131e-05	8.09374e-05	0.00713938	0.82502	0.318187			0.00446807	0.00800642
	Mean	32.5										28.2945					Mean	31.1379										33.5848
	Stan. Dev	3.371										7.24321					Stan. Dev	4.65774										7.10621
7	w; CG7101-RNAi / CyO; ato-Gal4-14a, UAS-CD8::GFP, UAS-redStinger males															7'	w; CG7101-RNAi / CyO; ato-Gal4-14a, UAS-CD8::GFP, UAS-redStinger females
		DCN number		axons exiting Lobula	axons exiting Optic Chiasm	axons exiting Lobula	axons exiting Optic Chiasm	axons exiting Lobula	axons exiting Optic CHiasm	Innervation missing Dd, Dp, Vp, Vd		% of cells innervating Me		File name for Picture				DCN number		axons exiting Lobula	axons exiting Optic Chiasm	axons exiting Lobula	axons exiting Optic Chiasm	axons exiting Lobula	axons exiting Optic CHiasm	Innervation missing Dd, Dp, Vp, Vd		% of cells innervating Me		File name for Picture
	males	L	R	L	L	R	R	L/R difference	L/R difference	L	R	L	R	L	R		females	L	R	L	L	R	R	L/R difference	L/R difference	L	R	L	R	L	R
	1	34	***	7	8	***	***	***	***	Dd, Dp	***	20.5882	***	CG7101-RNAi, GUAS 217 (R1) male 1.1	***		1	42	33	4	5	8	8	4	3	Dp, Dd	Dp, Dd	9.52381	24.2424	CG7101-RNAi, GUAS 217 (R1) female 1.2	CG7101-RNAi, GUAS 217 (R1) female 1.1
	2	35	32	8	8	5	8	3	0	Dd, Dp	Dp, Dd, Vp	22.8571	15.625	CG7101-RNAi, GUAS 217 (R1) male 2.1	CG7101-RNAi, GUAS 217 (R1) male 2.2		2	33	31	10	10	11	13	1	3	Dp, Dd		30.303	35.4839	CG7101-RNAi, GUAS 217 (R1) female 2.2	CG7101-RNAi, GUAS 217 (R1) female 2.1
	3	29	36	9	11	7	9	2	3	Dp, Dd	Dp, Dd, Vp	31.0345	19.4444	CG7101-RNAi, GUAS 217 (R1) male 3.2	CG7101-RNAi, GUAS 217 (R1) male 3.1		3	28	32	7	6	8	9	1	3	Dp, Dd	Dp	25	25	CG7101-RNAi, GUAS 217 (R1) female 3.1	CG7101-RNAi, GUAS 217 (R1) female 3.2
	4	31	41	8	11	7	8	1	3	Dp, Dd	Dp, Dd	25.8065	17.0732	CG7101-RNAi, GUAS 217 (R1) male 4.1	CG7101-RNAi, GUAS 217 (R1) male 4.2		4	32	31	8	9	7	9	1	0	Dp	Dp, Dd	25	22.5806	CG7101-RNAi, GUAS 217 (R1) female 4.1	CG7101-RNAi, GUAS 217 (R1) female 4.2
	5	39	37	7	9	6	6	1	3	Dp, Dd	Dp, Dd	17.9487	16.2162	CG7101-RNAi, GUAS 217 (R1) male 5.2	CG7101-RNAi, GUAS 217 (R1) male 5.1		5	42	38	9	11	10	10	1	1	Dd	Dp	21.4286	26.3158	CG7101-RNAi, GUAS 217 (R1) female 5.1	CG7101-RNAi, GUAS 217 (R1) female 5.2
	6	37	40	8	7	6	6	2	1	Dd, Dp	Dp, Dd	21.6216	15	CG7101-RNAi, GUAS 217 (R2) male 1.2	CG7101-RNAi, GUAS 217 (R2) male 1.1		6	43	36	8	11	8	11	0	0		Dp	18.6047	22.2222	CG7101-RNAi, GUAS 217 (R1) female 6.1	CG7101-RNAi, GUAS 217 (R1) female 6.2
	7	38	45	6	7	7	9	1	2	Dd, Dp	Dp, Dd	15.7895	15.5556	CG7101-RNAi, GUAS 217 (R2) male 2.1	CG7101-RNAi, GUAS 217 (R2) male 2.2		7	34	39	6	9	6	6	0	3	Dp	Dp, Dd	17.6471	15.3846	CG7101-RNAi, GUAS 217 (R1) female 7.2	CG7101-RNAi, GUAS 217 (R1) female 7.1
	8	44	42	10	9	10	10	0	1	Dd, Dp	Dp	22.7273	23.8095	CG7101-RNAi, GUAS 217 (R2) male 3.2	CG7101-RNAi, GUAS 217 (R2) male 3.1		8	38	32	8	7	8	10	0	3	Dp, Dd	Dp, Dd	21.0526	25	CG7101-RNAi, GUAS 217 (R1) female 8.2	CG7101-RNAi, GUAS 217 (R1) female 8.1
	9	42	37	8	9	6	6	2	3	Dd, Dp	Dp, Dd	19.0476	16.2162	CG7101-RNAi, GUAS 217 (R2) male 4.1	CG7101-RNAi, GUAS 217 (R2) male 4.2		9	31	41	6	8	9	9	3	1	Dp, Dd	Dp	19.3548	21.9512	CG7101-RNAi, GUAS 217 (R1) female 9.1	CG7101-RNAi, GUAS 217 (R1) female 9.2
	10	45	36	8	7	8	9	0	1	Dd, Dp	Dp, Dd	17.7778	22.2222	CG7101-RNAi, GUAS 217 (R2) male 5.2	CG7101-RNAi, GUAS 217 (R2) male 5.1		10	38	28	8	9	6	7	2	2	Dp	Vp	21.0526	21.4286	CG7101-RNAi, GUAS 217 (R1) female 10.2	CG7101-RNAi, GUAS 217 (R1) female 10.1
	11	47	36	7	7	6	5	1	2	Dd, Dp	Dp, Dd	14.8936	16.6667	CG7101-RNAi, GUAS 217 (R2) male 6.2	CG7101-RNAi, GUAS 217 (R2) male 6.1		11	35	42	8	8	7	7	1	1	Dp, Dd	Dp, Dd	22.8571	16.6667	CG7101-RNAi, GUAS 217 (R1) female 11.1	CG7101-RNAi, GUAS 217 (R1) female 11.2
	12	47	37	8	9	8	9	0	0	Dd, Dp	Dp, Dd	17.0213	21.6216	CG7101-RNAi, GUAS 217 (R2) male 7.2	CG7101-RNAi, GUAS 217 (R2) male 7.1		12	37	***	8	8	***	***	***	***		***	21.6216	***	CG7101-RNAi, GUAS 217 (R1) female 12.1	***
	13	38	***	6	7	7	8	1	1	Dd, Dp	Dp, Dd	15.7895	***	CG7101-RNAi, GUAS 217 (R2) male 8.1	CG7101-RNAi, GUAS 217 (R2) male 8.2		13	40	21	7	7	10	12	3	5	Dp, Dd	Dp	17.5	47.619	CG7101-RNAi, GUAS 217 (R2) female 1.2	CG7101-RNAi, GUAS 217 (R2) female 1.1
	14	45	45	6	7	7	10	1	3	Dd, Dp	Dp, Dd	13.3333	15.5556	CG7101-RNAi, GUAS 217 (R2) male 9.2	CG7101-RNAi, GUAS 217 (R2) male 9.1		14	42	46	9	9	9	10	0	1	Dp	Dp	21.4286	19.5652	CG7101-RNAi, GUAS 217 (R2) female 2.2	CG7101-RNAi, GUAS 217 (R2) female 2.1
	15	46	***	7	7	8	9	1	2	Dd, Dp	Dp, Dd	15.2174	***	CG7101-RNAi, GUAS 217 (R2) male 10.1	CG7101-RNAi, GUAS 217 (R2) male 10.2		15	***	37	***	***	8	10	***	***	***	Dp, Dd	***	21.6216	***	CG7101-RNAi, GUAS 217 (R2) female 3.1
	16	45	43	7	7	7	8	0	1	Dd, Dp	Dp, Dd	15.5556	16.2791	CG7101-RNAi, GUAS 217 (R2) male 11.2	CG7101-RNAi, GUAS 217 (R2) male 11.1		16	39	43	7	8	7	9	0	1	Dp, Dd	Dp, Dd	17.9487	16.2791	CG7101-RNAi, GUAS 217 (R2) female 4.2	CG7101-RNAi, GUAS 217 (R2) female 4.1
	17	42	40	7	8	7	8	0	0	Dd, Dp	Dp, Dd	16.6667	17.5	CG7101-RNAi, GUAS 217 (R2) male 12.2	CG7101-RNAi, GUAS 217 (R2) male 12.1		17	31	38	7	8	7	8	0	0	Dp, Dd	Dp, Dd	22.5806	18.4211	CG7101-RNAi, GUAS 217 (R2) female 5.2	CG7101-RNAi, GUAS 217 (R2) female 5.1
	18	45	***	7	8	***	***	***	***	Dd, Dp	***	15.5556	***	CG7101-RNAi, GUAS 217 (R2) male 13.1	***		18	***	38	***	***	7	9	***	***	***	Dd	***	18.4211	***	CG7101-RNAi, GUAS 217 (R2) female 6.1
	19	43	40	7	8	8	9	1	1	Dd, Dp	Dp, Dd	16.2791	20	CG7101-RNAi, GUAS 217 (R2) male 14.2	CG7101-RNAi, GUAS 217 (R2) male 14.1		19	46	***	8	10	***	***	***	***		***	17.3913	***	CG7101-RNAi, GUAS 217 (R2) female 7.1	***
	20	40	37	6	7	7	8	1	1	Dd, Dp	Dp, Dd	15	18.9189	CG7101-RNAi, GUAS 217 (R2) male 15.1	CG7101-RNAi, GUAS 217 (R2) male 15.2		20	46	46	8	10	7	10	1	0			17.3913	15.2174	CG7101-RNAi, GUAS 217 (R2) female 8.2	CG7101-RNAi, GUAS 217 (R2) female 8.1
																	21	40	45	10	12	8	9	2	3	Dp	Dp	25	17.7778	CG7101-RNAi, GUAS 217 (R2) female 9.1	CG7101-RNAi, GUAS 217 (R2) female 9.2
																	22	39	46	6	7	7	8	1	1	Dd	Dp	15.3846	15.2174	CG7101-RNAi, GUAS 217 (R2) female 10.2	CG7101-RNAi, GUAS 217 (R2) female 10.1
																	23	36	30	7	8	6	8	1	0	Dp, Dd	Dp, Dd	19.4444	20	CG7101-RNAi, GUAS 217 (R2) female 11.2	CG7101-RNAi, GUAS 217 (R2) female 11.1
																	24	45	33	10	11	9	10	1	1	Dp	Dd	22.2222	27.2727	CG7101-RNAi, GUAS 217 (R2) female 12.2	CG7101-RNAi, GUAS 217 (R2) female 12.1
																	25	42	***	7	8	***	***	***	***	Dp, Dd	***	16.6667	***	CG7101-RNAi, GUAS 217 (R2) female 13.1	***
	Mean	40.6	39	7.35	8.05	7.05556	8.05556	1	1.625			18.5255	17.9815	7.21053	8.05263		Mean	38.2174	36.6364	7.65217	8.65217	7.86364	9.18182	1.15	1.6			20.2785	22.4404	7.75556	8.91111
	Stan. Dev	5.33509	3.61478	1.03999	1.2763	1.10997	1.43372					4.39982	2.71321	1.06943	1.33452		Stan. Dev	5.06285	6.6515	1.43364	1.72175	1.3556	1.62235					4.16968	7.41464	1.54383	1.8934
	P-value	1.0473e-05	0.000149192	6.78771e-18	4.09154e-17	5.08634e-16	1.41307e-13					4.59923e-22	1.20264e-28				P-value	0.00540459	0.223362	2.46552e-08	7.98667e-08	1.22212e-06	1.24192e-05
	Mean	39.8889										18.2837					Mean	37.4444										21.3354
	Stan. Dev	4.6585										3.70661					Stan. Dev	5.87969										6.01054
8	Irbp-RNAi / Y; + / CyO; ato-Gal4-14a, UAS-CD8::GFP, UAS-redStinger males															8'	Irbp-RNAi / w; + / CyO; ato-Gal4-14a, UAS-CD8::GFP, UAS-redStinger females
		DCN number		axons exiting Lobula	axons exiting Optic Chiasm	axons exiting Lobula	axons exiting Optic Chiasm	axons exiting Lobula	axons exiting Optic CHiasm	Innervation missing Dd, Dp, Vp, Vd		% of cells innervating Me		File name for Picture				DCN number		axons exiting Lobula	axons exiting Optic Chiasm	axons exiting Lobula	axons exiting Optic Chiasm	axons exiting Lobula	axons exiting Optic CHiasm	Innervation missing Dd, Dp, Vp, Vd		% of cells innervating Me		File name for Picture
	males	L	R	L	L	R	R	L/R difference	L/R difference	L	R	L	R	L	R		females	L	R	L	L	R	R	L/R difference	L/R difference	L	R	L	R	L	R
	1	27	32	11	11	11	11	0	0			40.7407	34.375	Irbp-RNAi, GUAS 217 male 1.1	Irbp-RNAi, GUAS 217 male 1.2		1	29	26	11	13	10	13	1	0			37.931	38.4615	Irbp-RNAi, GUAS 217 female 1.1	Irbp-RNAi, GUAS 217 female 1.2
	2	33	34	9	10	12	12	3	2			27.2727	35.2941	Irbp-RNAi, GUAS 217 male 2.2	Irbp-RNAi, GUAS 217 male 2.1		2	18	32	12	12	11	11	1	1			66.6667	34.375	Irbp-RNAi, GUAS 217 female 2.1	Irbp-RNAi, GUAS 217 female 2.2
	3	30	32	9	8	10	10	1	2			30	31.25	Irbp-RNAi, GUAS 217 male 3.1	Irbp-RNAi, GUAS 217 male 3.2		3	39	33	11	9	11	12	0	3			28.2051	33.3333	Irbp-RNAi, GUAS 217 female 3.2	Irbp-RNAi, GUAS 217 female 3.1
	4	38	30	12	14	11	11	1	3			31.5789	36.6667	Irbp-RNAi, GUAS 217 male 4.2	Irbp-RNAi, GUAS 217 male 4.1		4	33	27	11	11	9	10	2	1			33.3333	33.3333	Irbp-RNAi, GUAS 217 female 4.1	Irbp-RNAi, GUAS 217 female 4.2
	5	37	34	8	8	12	12	4	4			21.6216	35.2941	Irbp-RNAi, GUAS 217 male 5.1	Irbp-RNAi, GUAS 217 male 5.2		5	31	33	9	9	10	10	1	1			29.0323	30.303	Irbp-RNAi, GUAS 217 female 5.1	Irbp-RNAi, GUAS 217 female 5.2
	6	29	33	11	11	8	7	3	4			37.931	24.2424	Irbp-RNAi, GUAS 217 male 6.2	Irbp-RNAi, GUAS 217 male 6.1		6	32	32	11	11	13	13	2	2			34.375	40.625	Irbp-RNAi, GUAS 217 female 6.2	Irbp-RNAi, GUAS 217 female 6.1
	7	30	33	12	13	10	12	2	1			40	30.303	Irbp-RNAi, GUAS 217 male 7.1	Irbp-RNAi, GUAS 217 male 7.2		7	34	35	10	11	11	11	1	0			29.4118	31.4286	Irbp-RNAi, GUAS 217 female 7.1	Irbp-RNAi, GUAS 217 female 7.2
	8	34	34	10	11	10	12	0	1			29.4118	29.4118	Irbp-RNAi, GUAS 217 male 8.2	Irbp-RNAi, GUAS 217 male 8.1		8	29	28	12	12	13	13	1	1			41.3793	46.4286	Irbp-RNAi, GUAS 217 female 8.1	Irbp-RNAi, GUAS 217 female 8.2
	9	38	30	8	8	11	11	3	3			21.0526	36.6667	Irbp-RNAi, GUAS 217 male 9.1	Irbp-RNAi, GUAS 217 male 9.2		9	24	30	15	15	13	13	2	2			62.5	43.3333	Irbp-RNAi, GUAS 217 female 9.2	Irbp-RNAi, GUAS 217 female 9.1
																	10	31	35	10	10	8	9	2	1			32.2581	22.8571	Irbp-RNAi, GUAS 217 female 10.2	Irbp-RNAi, GUAS 217 female 10.1
																	11	22	37	10	10	10	10	0	0			45.4545	27.027	Irbp-RNAi, GUAS 217 female 11.1	Irbp-RNAi, GUAS 217 female 11.2
	Mean	32.8889	32.4444	10	10.4444	10.5556	10.8889	1.88889	***			31.0677	32.6115	10.2778	10.6667		Mean	29.2727	31.6364	11.0909	11.1818	10.8182	11.3636	1.18182	1.09091			40.0497	34.6824	10.9545	11.2727
	Stan. Dev	4.13656	1.5899	1.58114	2.18581	1.23603	1.61589					7.31893	4.15111	1.4061	1.87867		Stan. Dev	5.93449	3.5291	1.57826	1.77866	1.66242	1.50151					13.2696	7.031	1.58797	1.60896
	P-value	0.693716	0.0343208	0.0298334	0.0135141	0.0872219	0.00550256					0.0100214	0.00218676				P-value	0.0168513	0.0246351	0.051087	0.000668528	0.0522746	0.00143458					0.806322	0.0628564
	Mean	32.6667										31.8396					Mean	30.4545										37.366
	Stan. Dev	3.04863										5.82648					Stan. Dev	4.91574										10.7207
9	w; CG13539-RNAi / CyO; ato-Gal4-14a, UAS-CD8::GFP, UAS-redStinger males															9'	w; CG13539-RNAi / CyO; ato-Gal4-14a, UAS-CD8::GFP, UAS-redStinger females
		DCN number		axons exiting Lobula	axons exiting Optic Chiasm	axons exiting Lobula	axons exiting Optic Chiasm	axons exiting Lobula	axons exiting Optic CHiasm	Innervation missing Dd, Dp, Vp, Vd		% of cells innervating Me		File name for Picture				DCN number		axons exiting Lobula	axons exiting Optic Chiasm	axons exiting Lobula	axons exiting Optic Chiasm	axons exiting Lobula	axons exiting Optic CHiasm	Innervation missing Dd, Dp, Vp, Vd		% of cells innervating Me		File name for Picture
	males	L	R	L	L	R	R	L/R difference	L/R difference	L	R	L	R	L	R		females	L	R	L	L	R	R	L/R difference	L/R difference	L	R	L	R	L	R
	1	38	48	10	10	12	12	2	2			26.3158	25	CG13539-RNAi, GUAS 217 male 1.1	CG13539-RNAi, GUAS 217 male 1.2		1	44	40	14	14	12	10	2	4			31.8182	30	CG13539-RNAi, GUAS 217 female 1.1	CG13539-RNAi, GUAS 217 female 1.2
	2	50	49	9	9	10	10	1	1			18	20.4082	CG13539-RNAi, GUAS 217 male 2.2	CG13539-RNAi, GUAS 217 male 2.1		2	38	42	10	9	12	12	2	3			26.3158	28.5714	CG13539-RNAi, GUAS 217 female 2.2	CG13539-RNAi, GUAS 217 female 2.1
	3	45	***	14	14	***	***	***	***			31.1111	***	CG13539-RNAi, GUAS 217 male 3.1	***		3	40	37	12	12	11	10	1	2			30	29.7297	CG13539-RNAi, GUAS 217 female 3.1	CG13539-RNAi, GUAS 217 female 3.2
	4	49	48	9	9	11	14	2	5			18.3673	22.9167	CG13539-RNAi, GUAS 217 male 4.2	CG13539-RNAi, GUAS 217 male 4.1		4	43	46	12	12	12	12	0	0			27.907	26.087	CG13539-RNAi, GUAS 217 female 4.1	CG13539-RNAi, GUAS 217 female 4.1
	5	48	47	8	9	11	11	3	2			16.6667	23.4043	CG13539-RNAi, GUAS 217 male 5.1	CG13539-RNAi, GUAS 217 male 5.2		5	37	38	11	11	14	14	3	3			29.7297	36.8421	CG13539-RNAi, GUAS 217 female 5.1	CG13539-RNAi, GUAS 217 female 5.2
	6	49	45	11	11	10	11	1	0			22.449	22.2222	CG13539-RNAi, GUAS 217 male 6.1	CG13539-RNAi, GUAS 217 male 6.2		6	48	32	10	11	11	11	1	0			20.8333	34.375	CG13539-RNAi, GUAS 217 female 6.2	CG13539-RNAi, GUAS 217 female 6.1
	7	48	34	12	12	10	10	2	2			25	29.4118	CG13539-RNAi, GUAS 217 male 7.2	CG13539-RNAi, GUAS 217 male 7.1		7	44	36	10	10	11	11	1	1			22.7273	30.5556	CG13539-RNAi, GUAS 217 female 7.1	CG13539-RNAi, GUAS 217 female 7.2
	8	47	44	12	12	9	10	3	2			25.5319	20.4545	CG13539-RNAi, GUAS 217 male 8.1	CG13539-RNAi, GUAS 217 male 8.2		8	43	48	12	14	14	13	2	1			27.907	29.1667	CG13539-RNAi, GUAS 217 female 8.2	CG13539-RNAi, GUAS 217 female 8.1
	9	43	44	8	9	11	11	3	2			18.6047	25	CG13539-RNAi, GUAS 217 male 9.1	CG13539-RNAi, GUAS 217 male 9.2		9	32	48	11	10	11	11	0	1			34.375	22.9167	CG13539-RNAi, GUAS 217 female 9.1	CG13539-RNAi, GUAS 217 female 9.2
	10	48	38	8	10	13	14	5	4			16.6667	34.2105	CG13539-RNAi, GUAS 217 male 10.2	CG13539-RNAi, GUAS 217 male 10.1		10	49	48	15	15	13	15	2	0			30.6122	27.0833	CG13539-RNAi, GUAS 217 female 10.2	CG13539-RNAi, GUAS 217 female 10.1
	11	47	47	12	14	10	10	2	4			25.5319	21.2766	CG13539-RNAi, GUAS 217 male 11.2	CG13539-RNAi, GUAS 217 male 11.1		11	45	45	12	13	11	13	1	0			26.6667	24.4444	CG13539-RNAi, GUAS 217 female 11.2	CG13539-RNAi, GUAS 217 female 11.1
	12	43	49	12	11	12	12	0	1			27.907	24.4898	CG13539-RNAi, GUAS 217 male 12.1	CG13539-RNAi, GUAS 217 male 12.2		12	32	41	11	13	14	14	3	1			34.375	34.1463	CG13539-RNAi, GUAS 217 female 12.1	CG13539-RNAi, GUAS 217 female 12.2
	13	***	49	***	***	14	15	***	***			***	28.5714	***	CG13539-RNAi, GUAS 217 male 13.1		13	43	39	13	13	13	12	0	1			30.2326	33.3333	CG13539-RNAi, GUAS 217 female 13.1	CG13539-RNAi, GUAS 217 female 13.1
	14	45	47	12	12	11	11	1	1			26.6667	23.4043	CG13539-RNAi, GUAS 217 male 14.1	CG13539-RNAi, GUAS 217 male 14.2
	15	33	35	12	12	11	11	1	1			36.3636	31.4286	CG13539-RNAi, GUAS 217 male 15.2	CG13539-RNAi, GUAS 217 male 15.1
	Mean	45.2143	44.5714	10.4167	10.8333	11.0833	11.6667	2.18182	2.27273			23.9416	25.1571	10.8571	11.2857		Mean	41.3846	41.5385	11.7692	12.0769	12.2308	12.1538	1.38462	1.30769			28.7307	29.7886	12	12.1154
	Stan. Dev	4.74226	5.16965	2.02073	1.85047	1.44338	1.77525					5.84156	4.21584	1.64911	1.69656		Stan. Dev	5.3625	5.1739	1.5359	1.801	1.23517	1.57301					3.99492	4.0993	1.38564	1.65715
	P-value	7.00396e-08	1.80813e-06	0.182178	0.00339473	0.419147	0.0139363					9.08447e-09	8.63282e-11				P-value	0.000578323	0.00042463	0.366226	0.0086475	0.562161	0.0291986					1.06059e-09	3.26312e-07
	Mean	44.8929										24.5493					Mean	41.4615										29.2597
	Stan. Dev	4.87882										5.03692					Stan. Dev	5.16318										4.00218
10	w; CG10053-RNAi / CyO; ato-Gal4-14a, UAS-CD8::GFP, UAS-redStinger males															10'	w; CG10053-RNAi / CyO; ato-Gal4-14a, UAS-CD8::GFP, UAS-redStinger females
		DCN number		axons exiting Lobula	axons exiting Optic Chiasm	axons exiting Lobula	axons exiting Optic Chiasm	axons exiting Lobula	axons exiting Optic CHiasm	Innervation missing Dd, Dp, Vp, Vd		% of cells innervating Me		File name for Picture				DCN number		axons exiting Lobula	axons exiting Optic Chiasm	axons exiting Lobula	axons exiting Optic Chiasm	axons exiting Lobula	axons exiting Optic CHiasm	Innervation missing Dd, Dp, Vp, Vd		% of cells innervating Me		File name for Picture
	males	L	R	L	L	R	R	L/R difference	L/R difference	L	R	L	R	L	R		females	L	R	L	L	R	R	L/R difference	L/R difference	L	R	L	R	L	R
	1	32	29	14	11	11	8	3	3	Dd, Dp	Dd	43.75	37.931	CG10053-RNAi, GUAS 217 male 1.1	CG10053-RNAi, GUAS 217 male 1.2		1	27	35	11	9	11	12	0	3	Dd	Dd, Dp	40.7407	31.4286	CG10053-RNAi, GUAS 217 female 1.1	CG10053-RNAi, GUAS 217 female 1.2
	2	29	35	10	8	10	8	0	0	Dd	Dd, Dp	34.4828	28.5714	CG10053-RNAi, GUAS 217 male 2.1	CG10053-RNAi, GUAS 217 male 2.2		2	35	35	9	9	9	11	0	2	Dd, Dp	Dd	25.7143	25.7143	CG10053-RNAi, GUAS 217 female 2.2	CG10053-RNAi, GUAS 217 female 2.1
	3	34	***	10	10	***	***	***	***	Dd, Dp		29.4118	***	CG10053-RNAi, GUAS 217 male 3.1	***		3	31	31	7	10	10	12	3	2	Dd, Dp	Dp	22.5806	32.2581	CG10053-RNAi, GUAS 217 female 3.1	CG10053-RNAi, GUAS 217 female 3.2
	4	40	29	12	12	9	10	3	2	Dd, Dp	Dd, Dp	30	31.0345	CG10053-RNAi, GUAS 217 male 4.2	CG10053-RNAi, GUAS 217 male 4.1		4	38	38	11	13	10	10	1	3		Dp	28.9474	26.3158	CG10053-RNAi, GUAS 217 female 4.1	CG10053-RNAi, GUAS 217 female 4.2
	5	38	38	9	10	10	11	1	1	Dd, Dp	Dd, Dp	23.6842	26.3158	CG10053-RNAi, GUAS 217 male 5.1	CG10053-RNAi, GUAS 217 male 5.2		5	30	38	13	13	11	12	2	1			43.3333	28.9474	CG10053-RNAi, GUAS 217 female 5.2	CG10053-RNAi, GUAS 217 female 5.1
	6	36	30	12	14	12	13	0	1			33.3333	40	CG10053-RNAi, GUAS 217 male 6.2	CG10053-RNAi, GUAS 217 male 6.1		6	28	28	7	9	11	11	4	2	Dd, Dp	Dp	25	39.2857	CG10053-RNAi, GUAS 217 female 6.2	CG10053-RNAi, GUAS 217 female 6.1
	7	35	29	9	8	8	7	1	1	Dd, Dp	Dd, Dp	25.7143	27.5862	CG10053-RNAi, GUAS 217 male 7.2	CG10053-RNAi, GUAS 217 male 7.1		7	26	33	8	10	13	13	5	3	Dd	Dp	30.7692	39.3939	CG10053-RNAi, GUAS 217 female 7.1	CG10053-RNAi, GUAS 217 female 7.2
	8	35	34	13	13	7	7	6	6		Dd, Dp	37.1429	20.5882	CG10053-RNAi, GUAS 217 male 8.2	CG10053-RNAi, GUAS 217 male 8.1		8	29	30	10	11	12	14	2	3			34.4828	40	CG10053-RNAi, GUAS 217 female 8.2	CG10053-RNAi, GUAS 217 female 8.1
	9	35	30	7	8	9	14	2	6	Dd, Dp	Dd	20	30	CG10053-RNAi, GUAS 217 male 9.1	CG10053-RNAi, GUAS 217 male 9.2		9	35	39	9	9	9	10	0	1	Dd, Dp	Dd, Dp	25.7143	23.0769	CG10053-RNAi, GUAS 217 female 9.1	CG10053-RNAi, GUAS 217 female 9.2
	10	32	29	10	10	9	11	1	1	Dp	Dp	31.25	31.0345	CG10053-RNAi, GUAS 217 male 10.2	CG10053-RNAi, GUAS 217 male 10.1		10	32	32	8	8	11	13	3	5	Dd, Dp		25	34.375	CG10053-RNAi, GUAS 217 female 10.2	CG10053-RNAi, GUAS 217 female 10.1
	11	33	34	10	12	14	11	4	1	Dd, Dp	Dd	30.303	41.1765	CG10053-RNAi, GUAS 217 male 11.1	CG10053-RNAi, GUAS 217 male 11.2		11	40	***	15	15	***	***	***	***		***	37.5	***	CG10053-RNAi, GUAS 217 female 11.1	***
	12	25	34	11	11	10	13	1	2	Dp	Dp	44	29.4118	CG10053-RNAi, GUAS 217 male 12.2	CG10053-RNAi, GUAS 217 male 12.1		12	27	34	11	11	10	12	1	1			40.7407	29.4118	CG10053-RNAi, GUAS 217 female 12.2	CG10053-RNAi, GUAS 217 female 12.1
	13	28	37	7	11	8	10	1	1	Dp	Dd	25	21.6216	CG10053-RNAi, GUAS 217 male 13.2	CG10053-RNAi, GUAS 217 male 13.1		13	33	34	10	9	12	12	2	3	Dd, Dp		30.303	35.2941	CG10053-RNAi, GUAS 217 female 13.2	CG10053-RNAi, GUAS 217 female 13.1
	14	27	33	8	9	10	12	2	3	Dp, Dp	Dd	29.6296	30.303	CG10053-RNAi, GUAS 217 male 14.2	CG10053-RNAi, GUAS 217 male 14.1		14	34	35	10	12	8	10	2	2	Dd	Dd, Dp	29.4118	22.8571	CG10053-RNAi, GUAS 217 female 14.1	CG10053-RNAi, GUAS 217 female 14.2
	Mean	32.7857	32.3846	10.1429	10.5	9.76923	10.3846	1.92308	2.15385			31.2644	30.4288	9.96296	10.4444		Mean	31.7857	34	9.92857	10.5714	10.5385	11.6923	1.92308	2.38462			31.4456	31.4122	10.2222	11.1111
	Stan. Dev	4.28196	3.22848	2.09701	1.89466	1.91288	2.37888					6.96309	6.24648	1.95097	2.06311		Stan. Dev	4.28196	3.24037	2.326	2.06621	1.21543	1.19342					6.7909	6.02216	1.8868	1.81016
	P-value	0.589281	0.100119	0.0481514	0.000652802	0.00852307	0.00223005					0.00113226	0.000301137				P-value	0.0521618	0.538875	0.00233022	4.28068e-05	0.00407543	0.000704274					0.000145368	0.000493026
	Mean	32.5926										30.8621					Mean	32.8519										31.4295
	Stan. Dev	3.74432										6.51398					Stan. Dev	3.90959										6.30847
11	w; Lsp2-RNAi / CyO; ato-Gal4-14a, UAS-CD8::GFP, UAS-redStinger males															11'	w; Lsp2-RNAi / CyO; ato-Gal4-14a, UAS-CD8::GFP, UAS-redStinger females
		DCN number		axons exiting Lobula	axons exiting Optic Chiasm	axons exiting Lobula	axons exiting Optic Chiasm	axons exiting Lobula	axons exiting Optic CHiasm	Innervation missing Dd, Dp, Vp, Vd		% of cells innervating Me		File name for Picture				DCN number		axons exiting Lobula	axons exiting Optic Chiasm	axons exiting Lobula	axons exiting Optic Chiasm	axons exiting Lobula	axons exiting Optic CHiasm	Innervation missing Dd, Dp, Vp, Vd		% of cells innervating Me		File name for Picture
	males	L	R	L	L	R	R	L/R difference	L/R difference	L	R	L	R	L	R		females	L	R	L	L	R	R	L/R difference	L/R difference	L	R	L	R	L	R
	1	33	25	9	8	11	14	2	6	Dp, Vp		27.2727	44	Lsp2-RNAi, GUAS 217 male 1.2	Lsp2-RNAi, GUAS 217 male 1.1		1	26	32	12	9	12	13	0	4	Dp, Vp	Dp	46.1538	37.5	Lsp2-RNAi, GUAS 217 female 1.2	Lsp2-RNAi, GUAS 217 female 1.1
	2	36	28	14	14	13	15	1	1			38.8889	46.4286	Lsp2-RNAi, GUAS 217 male 2.2	Lsp2-RNAi, GUAS 217 male 2.1		2	32	30	9	9	12	16	3	7	Dd, Dp	Dp	28.125	40	Lsp2-RNAi, GUAS 217 female 2.2	Lsp2-RNAi, GUAS 217 female 2.1
	3	36	27	10	11	11	12	1	1	Dp	Dd	27.7778	40.7407	Lsp2-RNAi, GUAS 217 male 3.2	Lsp2-RNAi, GUAS 217 male 3.1		3	35	33	11	9	11	12	0	3	Dd, Dp	Dd, Dp	31.4286	33.3333	Lsp2-RNAi, GUAS 217 male 3.1	Lsp2-RNAi, GUAS 217 female 3.2
	4	31	34	8	6	10	***	2	***	Dd, Dp		25.8065	29.4118	Lsp2-RNAi, GUAS 217 male 4.2	Lsp2-RNAi, GUAS 217 male 4.1		4	23	33	13	13	15	15	2	2			56.5217	45.4545	Lsp2-RNAi, GUAS 217 female 4.1	Lsp2-RNAi, GUAS 217 female 4.2
	5	33	44	7	8	***	***	***	***	Dd		21.2121	***	Lsp2-RNAi, GUAS 217 male 5.2	Lsp2-RNAi, GUAS 217 male 5.1		5	31	35	15	17	14	16	1	1			48.3871	40	Lsp2-RNAi, GUAS 217 emale 5.2	Lsp2-RNAi, GUAS 217 female 5.1
	6	22	27	10	11	12	11	2	0	Dd		45.4545	44.4444	Lsp2-RNAi, GUAS 217 male 6.1	Lsp2-RNAi, GUAS 217 male 6.2		6	34	35	15	15	16	15	1	0			44.1176	45.7143	Lsp2-RNAi, GUAS 217 female 6.1	Lsp2-RNAi, GUAS 217 female 6.2
	7	33	33	9	10	9	9	0	1	Dd, Dp	Dp	27.2727	27.2727	Lsp2-RNAi, GUAS 217 male 7.2	Lsp2-RNAi, GUAS 217 male 7.1		7	27	29	14	16	14	13	0	3			51.8519	48.2759	Lsp2-RNAi, GUAS 217 female 7.2	Lsp2-RNAi, GUAS 217 female 7.1
	8	29	30	10	11	7	8	3	3	Dp	Dd	34.4828	23.3333	Lsp2-RNAi, GUAS 217 male 8.1	Lsp2-RNAi, GUAS 217 male 8.2		8	35	31	17	18	8	12	9	6		Dp	48.5714	25.8065	Lsp2-RNAi, GUAS 217 female 8.1	Lsp2-RNAi, GUAS 217 female 8.2
	9	30	21	8	6	9	10	1	4	Dd, Dp	Dd, Dp	26.6667	42.8571	Lsp2-RNAi, GUAS 217 male 9.1	Lsp2-RNAi, GUAS 217 male 9.2		9	30	35	15	15	10	12	5	3	Dp		50	28.5714	Lsp2-RNAi, GUAS 217 female 9.2	Lsp2-RNAi, GUAS 217 female 9.1
	10	36	21	9	10	8	8	1	2		Dd, Dp	25	38.0952	Lsp2-RNAi, GUAS 217 male 10.2	Lsp2-RNAi, GUAS 217 male 10.1		10	33	33	12	12	17	18	5	6			36.3636	51.5152	Lsp2-RNAi, GUAS 217 female 10.1	Lsp2-RNAi, GUAS 217 female 10.2
	11	40	30	11	11	12	11	1	0	Dp		27.5	40	Lsp2-RNAi, GUAS 217 male 11.1	Lsp2-RNAi, GUAS 217 male 11.2		11	28	31	14	14	14	14	0	0	Dp		50	45.1613	Lsp2-RNAi, GUAS 217 female 11.1	Lsp2-RNAi, GUAS 217 female 11.2
	12																12	32	32	10	11	9	11	1	0	Dd, Dp	Dp	31.25	28.125	Lsp2-RNAi, GUAS 217 female 12.2	Lsp2-RNAi, GUAS 217 female 12.1
	13																13	27	30	10	14	10	11	0	3			37.037	33.3333	Lsp2-RNAi, GUAS 217 female 13.1	Lsp2-RNAi, GUAS 217 female 13.2
	Mean	32.6364	29.0909	9.54545	9.63636	10.2	10.8889	1.4	2			29.7577	37.6584	9.85714	10.2		Mean	30.2308	32.2308	12.8462	13.2308	12.4615	13.6923	2.07692	2.92308			43.0621	38.6762	12.6538	13.4615
	Stan. Dev	4.73862	6.48775	1.86353	2.41962	1.93218	2.47207					7.0306	8.07232	1.87845	2.46235		Stan. Dev	3.76727	2.0064	2.40992	3.05924	2.78733	2.17503					9.14341	8.34453	2.56035	2.61122
	P-value	0.588256	0.0270913	0.0080926	0.00152954	0.0872376	0.0423861					0.00104675	0.722267				P-value	0.00221862	0.0061148	0.400647	0.588478	0.565913	0.590328					0.491121	0.768343
	Mean	30.8636										33.5199					Mean	31.2308										40.8692
	Stan. Dev	5.83336										8.38964					Stan. Dev	3.12804										8.86304
12	w; ort-RNAi / CyO; ato-Gal4-14a, UAS-CD8::GFP, UAS-redStinger males															12'	w; ort-RNAi / CyO; ato-Gal4-14a, UAS-CD8::GFP, UAS-redStinger females
		DCN number		axons exiting Lobula	axons exiting Optic Chiasm	axons exiting Lobula	axons exiting Optic Chiasm	axons exiting Lobula	axons exiting Optic CHiasm	Innervation missing Dd, Dp, Vp, Vd		% of cells innervating Me		File name for Picture				DCN number		axons exiting Lobula	axons exiting Optic Chiasm	axons exiting Lobula	axons exiting Optic Chiasm	axons exiting Lobula	axons exiting Optic CHiasm	Innervation missing Dd, Dp, Vp, Vd		% of cells innervating Me		File name for Picture
	males	L	R	L	L	R	R	L/R difference	L/R difference	L	R	L	R	L	R		females	L	R	L	L	R	R	L/R difference	L/R difference	L	R	L	R	L	R
	1	33	36	13	14	8	10	5	4			39.3939	22.2222	ort-RNAi, GUAS 217 male 1.1	ort-RNAi, GUAS 217 male 1.2		1	32	36	11	14	11	11	0	3	Dd		34.375	30.5556	ort-RNAi, GUAS 217 female 1.1	ort-RNAi, GUAS 217 female 1.2
	2	36	37	11	13	11	12	0	1			30.5556	29.7297	ort-RNAi, GUAS 217 male 2.1	ort-RNAi, GUAS 217 male 2.2		2	37	35	12	14	12	12	0	2		Dd	32.4324	34.2857	ort-RNAi, GUAS 217 female 2.2	ort-RNAi, GUAS 217 female 2.1
	3	34	40	11	11	11	11	0	0			32.3529	27.5	ort-RNAi, GUAS 217 male 3.1	ort-RNAi, GUAS 217 male 3.2		3	38	38	14	18	15	15	1	3			36.8421	39.4737	ort-RNAi, GUAS 217 female 3.1	ort-RNAi, GUAS 217 female 3.2
	4	36	33	11	13	13	13	2	0			30.5556	39.3939	ort-RNAi, GUAS 217 male 4.2	ort-RNAi, GUAS 217 male 4.1		4	34	33	15	16	14	17	1	1			44.1176	42.4242	ort-RNAi, GUAS 217 female 4.2	ort-RNAi, GUAS 217 female 4.1
	5	38	33	14	16	10	12	4	4			36.8421	30.303	ort-RNAi, GUAS 217 male 5.1	ort-RNAi, GUAS 217 male 5.2		5	36	41	16	17	14	17	2	0			44.4444	34.1463	ort-RNAi, GUAS 217 female 5.1	ort-RNAi, GUAS 217 female 5.2
	6	39	29	12	12	7	10	5	2		Dd	30.7692	24.1379	ort-RNAi, GUAS 217 male 6.1	ort-RNAi, GUAS 217 male 6.2		6	40	39	15	16	13	14	2	2			37.5	33.3333	ort-RNAi, GUAS 217 female 6.2	ort-RNAi, GUAS 217 female 6.1
	7	41	38	13	16	14	15	1	1			31.7073	36.8421	ort-RNAi, GUAS 217 male 7.1	ort-RNAi, GUAS 217 male 7.2		7	31	40	16	18	13	17	3	1			51.6129	32.5	ort-RNAi, GUAS 217 female 7.1	ort-RNAi, GUAS 217 female 7.2
	8	42	42	14	16	16	16	2	0			33.3333	38.0952	ort-RNAi, GUAS 217 male 8.2	ort-RNAi, GUAS 217 male 8.1		8	38	40	11	15	10	14	1	1	Dp		28.9474	25	ort-RNAi, GUAS 217 female 8.2	ort-RNAi, GUAS 217 female 8.1
	9	35	39	12	12	12	18	0	6			34.2857	30.7692	ort-RNAi, GUAS 217 male 9.1	ort-RNAi, GUAS 217 male 9.2		9	***	37	***	***	12	13	***	***	***		***	32.4324	***	ort-RNAi, GUAS 217 female 9.1
	10	33	38	11	14	13	11	2	3			33.3333	34.2105	ort-RNAi, GUAS 217 male 10.2	ort-RNAi, GUAS 217 male 10.1		10	42	34	17	19	10	13	7	6			40.4762	29.4118	ort-RNAi, GUAS 217 female 10.1	ort-RNAi, GUAS 217 female 10.2
	11	29	42	9	10	11	12	2	2			31.0345	26.1905	ort-RNAi, GUAS 217 male 11.1	ort-RNAi, GUAS 217 male 11.2		11	38	35	13	15	12	15	1	0			34.2105	34.2857	ort-RNAi, GUAS 217 female 11.1	ort-RNAi, GUAS 217 female 11.2
																	12	37	31	14	14	15	15	1	1			37.8378	48.3871	ort-RNAi, GUAS 217 female 12.2	ort-RNAi, GUAS 217 female 12.1
	Mean	36	37	11.9091	13.3636	11.4545	12.7273	2.09091	2.09091			33.1058	30.854	11.6818	13.0455		Mean	36.6364	36.5833	14	16	12.5833	14.4167	1.72727	1.81818			38.436	34.6863	13.2609	15.1739
	Stan. Dev	3.82099	4.02492	1.51357	2.06265	2.58316	2.57258					2.83331	5.71555	2.07906	2.2986		Stan. Dev	3.26413	3.11764	2.04939	1.78885	1.72986	1.97523					6.40604	6.1903	1.98213	2.01477
	P-value	0.0738588	0.0618635	0.331622	0.37535	0.951939	0.836347					4.98286e-05	0.00101813				P-value	0.0924128	0.102544	0.0193469	0.00170374	0.295449	0.101923					0.254769	0.0336381
	Mean	36.5										31.9799					Mean	36.6087										36.4797
	Stan. Dev	3.86375										4.55045					Stan. Dev	3.11505										6.44059
13	w; frma-RNAi / CyO; ato-Gal4-14a, UAS-CD8::GFP, UAS-redStinger males															13'	w; frma-RNAi / CyO; ato-Gal4-14a, UAS-CD8::GFP, UAS-redStinger females
		DCN number		axons exiting Lobula	axons exiting Optic Chiasm	axons exiting Lobula	axons exiting Optic Chiasm	axons exiting Lobula	axons exiting Optic CHiasm	Innervation missing Dd, Dp, Vp, Vd		% of cells innervating Me		File name for Picture				DCN number		axons exiting Lobula	axons exiting Optic Chiasm	axons exiting Lobula	axons exiting Optic Chiasm	axons exiting Lobula	axons exiting Optic CHiasm	Innervation missing Dd, Dp, Vp, Vd		% of cells innervating Me		File name for Picture
	males	L	R	L	L	R	R	L/R difference	L/R difference	L	R	L	R	L	R		females	L	R	L	L	R	R	L/R difference	L/R difference	L	R	L	R	L	R
	1	31	38	13	14	9	9	4	5	Dp	Dd	41.9355	23.6842	frma-RNAi, GUAS 217 male 1.1	frma-RNAi, GUAS 217 male 1.2		1	27	31	15	18	12	14	3	4		Dp	55.5556	38.7097	frma-RNAi, GUAS 217 female 1.1	frma-RNAi, GUAS 217 male 1.2
	2	41	39	9	12	10	13	1	1	Dp	Dp	21.9512	25.641	frma-RNAi, GUAS 217 male 2.2	frma-RNAi, GUAS 217 male 2.1		2	33	26	11	14	14	17	3	3	Dd		33.3333	53.8462	frma-RNAi, GUAS 217 female 2.2	frma-RNAi, GUAS 217 female 2.1
	3	39	36	9	11	11	12	2	1	Dp, Dd	Dp	23.0769	30.5556	frma-RNAi, GUAS 217 male 3.1	frma-RNAi, GUAS 217 male 3.2		3	28	29	11	12	15	19	4	7	Dp, Dd		39.2857	51.7241	frma-RNAi, GUAS 217 female 3.1	frma-RNAi, GUAS 217 female 3.2
	4	33	32	6	9	12	13	6	4	Dp, Dd		18.1818	37.5	frma-RNAi, GUAS 217 male 4.2	frma-RNAi, GUAS 217 male 4.1		4	33	26	10	14	13	15	3	2	Dd		30.303	50	frma-RNAi, GUAS 217 female 4.2	frma-RNAi, GUAS 217 female 4.1
	5	33	32	7	10	9	11	2	1	Dp	Dd	21.2121	28.125	frma-RNAi, GUAS 217 male 5.1	frma-RNAi, GUAS 217 male 5.2		5	29	29	11	12	14	19	3	7	Dp, Dd		37.931	48.2759	frma-RNAi, GUAS 217 female 5.1	frma-RNAi, GUAS 217 female 5.2
	6	38	35	11	11	10	10	1	1		Dd	28.9474	28.5714	frma-RNAi, GUAS 217 male 6.2	frma-RNAi, GUAS 217 male 6.1		6	30	30	15	15	13	17	2	2			50	43.3333	frma-RNAi, GUAS 217 female 6.2	frma-RNAi, GUAS 217 female 6.1
	7	28	31	11	11	11	11	0	0	Dp	Dp	39.2857	35.4839	frma-RNAi, GUAS 217 male 7.1	frma-RNAi, GUAS 217 male 7.2		7	34	35	16	17	17	18	1	1		Dd	47.0588	48.5714	frma-RNAi, GUAS 217 female 7.1	frma-RNAi, GUAS 217 female 7.2
	8	34	30	9	9	9	11	0	2		Dp, Dd	26.4706	30	frma-RNAi, GUAS 217 male 8.2	frma-RNAi, GUAS 217 male 8.1		8	29	36	12	17	11	11	1	6			41.3793	30.5556	frma-RNAi, GUAS 217 female 8.2	frma-RNAi, GUAS 217 female 8.1
	9	29	28	9	13	11	11	2	2	Dd		31.0345	39.2857	frma-RNAi, GUAS 217 male 9.1	frma-RNAi, GUAS 217 male 9.2		9	30	3	13	14	11	10	2	3		Dp, Dd	43.3333	366.667	frma-RNAi, GUAS 217 female 9.1	frma-RNAi, GUAS 217 female 9.2
	10	37	26	12	14	9	10	3	4		Dd	32.4324	34.6154	frma-RNAi, GUAS 217 male 10.2	frma-RNAi, GUAS 217 male 10.1		10	35	31	8	12	8	11	0	1	Dd	Dd	22.8571	25.8065	frma-RNAi, GUAS 217 female 10.2	frma-RNAi, GUAS 217 female 10.1
	11	29	37	11	11	11	12	0	1	Dp, Dd	Dp	37.931	29.7297	frma-RNAi, GUAS 217 male 11.1	frma-RNAi, GUAS 217 male 11.2		11	32	29	12	16	11	16	1	0			37.5	37.931	frma-RNAi, GUAS 217 female 11.1	frma-RNAi, GUAS 217 female 11.2
	12	35	33	12	13	10	14	2	1	Dp	Dp	34.2857	30.303	frma-RNAi, GUAS 217 male 12.2	frma-RNAi, GUAS 217 male 12.1		12	30	29	11	11	13	13	2	2			36.6667	44.8276	frma-RNAi, GUAS 217 female 12.2	frma-RNAi, GUAS 217 female 12.1
	13	25	40	12	16	12	15	0	1	Dp	Dp	48	30	frma-RNAi, GUAS 217 male 13.1	frma-RNAi, GUAS 217 male 13.2		13	34	28	8	11	9	10	1	1	Dp, Dd	Dp, Dd	23.5294	32.1429	frma-RNAi, GUAS 217 female 13.1	frma-RNAi, GUAS 217 female 13.2
	14	***	33	***	***	9	9	***	***	***	Dd	***	27.2727	***	frma-RNAi, GUAS 217 male 14.1		14	31	30	15	16	14	18	1	2			48.3871	46.6667	frma-RNAi, GUAS 217 female 14.2	frma-RNAi, GUAS 217 female 14.1
	15	37	***	13	13	***	***	***	***	Dp	***	35.1351	***	frma-RNAi, GUAS 217 male 15.1	***		15	28	27	13	14	11	14	2	0	Dp, Dd		46.4286	40.7407	frma-RNAi, GUAS 217 female 15.1	frma-RNAi, GUAS 217 female 15.2
	Mean	33.5	33.5714	10.2857	11.9286	10.2143	11.5	1.76923	1.84615			31.42	30.7691	10.25	11.7143		Mean	30.8667	27.9333	12.0667	14.2	12.4	14.8	1.93333	2.73333			39.5699	63.9865	12.2333	14.5
	Stan. Dev	4.66987	4.1457	2.16364	2.01778	1.12171	1.7867					8.69239	4.45426	1.69148	1.88281		Stan. Dev	2.50333	7.44951	2.46306	2.27408	2.32379	3.23375					9.40933	84.1299	2.35889	2.76368
	P-value	1	0.59824	0.0824721	0.182189	0.00265296	0.0154271					0.00631029	1.07032e-05				P-value	0.000314439	0.0038993	0.816663	0.464217	0.529124	0.111309					0.578032	0.277906
	Mean	33.5357										31.0946					Mean	29.4										51.7782
	Stan. Dev	4.33318										6.78544					Stan. Dev	5.66051										60.115
14	w; Sce-RNAi / CyO; ato-Gal4-14a, UAS-CD8::GFP, UAS-redStinger males															14'	w; Sce-RNAi / CyO; ato-Gal4-14a, UAS-CD8::GFP, UAS-redStinger females
		DCN number		axons exiting Lobula	axons exiting Optic Chiasm	axons exiting Lobula	axons exiting Optic Chiasm	axons exiting Lobula	axons exiting Optic CHiasm	Innervation missing Dd, Dp, Vp, Vd		% of cells innervating Me		File name for Picture				DCN number		axons exiting Lobula	axons exiting Optic Chiasm	axons exiting Lobula	axons exiting Optic Chiasm	axons exiting Lobula	axons exiting Optic CHiasm	Innervation missing Dd, Dp, Vp, Vd		% of cells innervating Me		File name for Picture
	males	L	R	L	L	R	R	L/R difference	L/R difference	L	R	L	R	L	R		females	L	R	L	L	R	R	L/R difference	L/R difference	L	R	L	R	L	R
	1	31	31	10	10	8	11	2	1	Dp	Dp, Dd	32.2581	25.8065	Sce-RNAi, GUAS 217 male 1.1	Sce-RNAi, GUAS 217 male 1.2		1	31	28	10	12	9	11	1	1	Dp, Dd	Dp, Dd	32.2581	32.1429	Sce-RNAi, GUAS 217 female 1.2	Sce-RNAi, GUAS 217 female 1.1
	2	28	35	9	9	10	10	1	1	Dp, Dd	Dp	32.1429	28.5714	Sce-RNAi, GUAS 217 male 2.2	Sce-RNAi, GUAS 217 male 2.1		2	28	28	8	8	13	13	5	5	Dp, Dd		28.5714	46.4286	Sce-RNAi, GUAS 217 female 2.2	Sce-RNAi, GUAS 217 female 2.1
	3	***	32	***	***	10	10	***	***	***	Dp	***	31.25	***	Sce-RNAi, GUAS 217 male 3.1		3	31	39	12	14	8	8	4	6		Dp, Dd	38.7097	20.5128	Sce-RNAi, GUAS 217 female 3.2	Sce-RNAi, GUAS 217 female 3.1
	4	34	32	9	9	11	11	2	2	Dp, Dd	Dp	26.4706	34.375	Sce-RNAi, GUAS 217 male 4.1	Sce-RNAi, GUAS 217 male 4.2		4	38	32	11	11	12	12	1	1	Dp		28.9474	37.5	Sce-RNAi, GUAS 217 female 4.1	Sce-RNAi, GUAS 217 female 4.2
	5	29	31	11	13	9	9	2	4		Dd	37.931	29.0323	Sce-RNAi, GUAS 217 male 5.2	Sce-RNAi, GUAS 217 male 5.1		5	36	27	10	13	9	11	1	2	Dp	Dp	27.7778	33.3333	Sce-RNAi, GUAS 217 female 5.2	Sce-RNAi, GUAS 217 female 5.1
	6	34	39	12	13	10	11	2	2	Dp	Dp, Dd	35.2941	25.641	Sce-RNAi, GUAS 217 male 6.1	Sce-RNAi, GUAS 217 male 6.2		6	37	32	9	11	8	8	1	3	Dp	Dp	24.3243	25	Sce-RNAi, GUAS 217 female 6.2	Sce-RNAi, GUAS 217 female 6.1
	7	32	35	10	10	7	9	3	1	Dp, Dd	Dd	31.25	20	Sce-RNAi, GUAS 217 male 7.2	Sce-RNAi, GUAS 217 male 7.1		7	33	36	13	12	9	8	4	4	Dp	Dp, Dd	39.3939	25	Sce-RNAi, GUAS 217 female 7.2	Sce-RNAi, GUAS 217 female 7.1
	8	31	39	10	12	10	13	0	1	Dp, Dd	Dd	32.2581	25.641	Sce-RNAi, GUAS 217 male 8.1	Sce-RNAi, GUAS 217 male 8.2		8	31	34	11	12	10	8	1	4	Dp	Dp	35.4839	29.4118	Sce-RNAi, GUAS 217 female 8.1	Sce-RNAi, GUAS 217 female 8.2
	9	29	31	7	8	8	11	1	3	Dp, Dd	Dp, Dd	24.1379	25.8065	Sce-RNAi, GUAS 217 male 9.2	Sce-RNAi, GUAS 217 male 9.1		9	40	33	16	21	12	13	4	8			40	36.3636	Sce-RNAi, GUAS 217 female 9.2	Sce-RNAi, GUAS 217 female 9.1
	10	27	35	8	9	8	8	0	1	Dp, Dd	Dd	29.6296	22.8571	Sce-RNAi, GUAS 217 male 10.2	Sce-RNAi, GUAS 217 male 10.1		10	35	44	10	10	10	10	0	0	Dp	Dp	28.5714	22.7273	Sce-RNAi, GUAS 217 female 10.2	Sce-RNAi, GUAS 217 female 10.1
	11	31	35	7	7	6	6	1	1	Dp, Dd	Dp, Dd	22.5806	17.1429	Sce-RNAi, GUAS 217 male 11.1	Sce-RNAi, GUAS 217 male 11.2		11	29	33	12	13	10	11	2	2		Dp	41.3793	30.303	Sce-RNAi, GUAS 217 female 11.2	Sce-RNAi, GUAS 217 female 11.1
	12	31	32	10	10	10	12	0	2	Dp	Dp	32.2581	31.25	Sce-RNAi, GUAS 217 male 12.2	Sce-RNAi, GUAS 217 male 12.1		12
	13	26	35	12	11	9	11	3	0	Dd	Dp, Dd	46.1538	25.7143	Sce-RNAi, GUAS 217 male 13.2	Sce-RNAi, GUAS 217 male 13.1		13
	14	38	35	11	11	8	7	3	4		Dp, Dd	28.9474	22.8571	Sce-RNAi, GUAS 217 male 14.1	Sce-RNAi, GUAS 217 male 14.2		14
	Mean	30.8462	34.0714	9.69231	10.1538	8.85714	9.92857	1.53846	1.76923			31.6394	26.1389	9.25926	10.037		Mean	33.5455	33.2727	11.0909	12.4545	10	10.2727	2.18182	3.27273			33.2197	30.793	10.5455	11.3636
	Stan. Dev	3.23641	2.70226	1.6525	1.81871	1.40642	1.94004					6.06561	4.60285	1.55891	1.84977		Stan. Dev	3.90803	5.04164	2.16585	3.26691	1.67332	2.00454					5.97555	7.54166	1.96946	2.87096
	P-value	0.022562	0.850811	0.00306184	0.000203671	6.04882e-06	5.19268e-05					0.000869643	4.2897e-09				P-value	0.485267	0.405516	0.128547	0.238284	0.00287127	0.000377599					0.00157065	0.00369912
	Mean	32.5185										28.7873					Mean	33.4091										32.0064
	Stan. Dev	3.344										5.95129					Stan. Dev	4.4041										6.75499
15	w; Naam-RNAi / CyO; ato-Gal4-14a, UAS-CD8::GFP, UAS-redStinger males															15'	w; Naam-RNAi / CyO; ato-Gal4-14a, UAS-CD8::GFP, UAS-redStinger females
		DCN number		axons exiting Lobula	axons exiting Optic Chiasm	axons exiting Lobula	axons exiting Optic Chiasm	axons exiting Lobula	axons exiting Optic CHiasm	Innervation missing Dd, Dp, Vp, Vd		% of cells innervating Me		File name for Picture				DCN number		axons exiting Lobula	axons exiting Optic Chiasm	axons exiting Lobula	axons exiting Optic Chiasm	axons exiting Lobula	axons exiting Optic CHiasm	Innervation missing Dd, Dp, Vp, Vd		% of cells innervating Me		File name for Picture
	males	L	R	L	L	R	R	L/R difference	L/R difference	L	R	L	R	L	R		females	L	R	L	L	R	R	L/R difference	L/R difference	L	R	L	R	L	R
	1	38	***	12	12	***	***	***	***		***	31.5789	***	Naam-RNAi, GUAS 217 male 2.1	***		1	35	29	11	14	12	12	1	2			31.4286	41.3793	Naam-RNAi, GUAS 217 female 1.1	Naam-RNAi, GUAS 217 female 1.2
	2	***	39	***	***	8	10	***	***	***	Dp	***	20.5128	***	Naam-RNAi, GUAS 217 male 3.1		2	26	31	11	12	11	14	0	2	Dd	Dp	42.3077	35.4839	Naam-RNAi, GUAS 217 female 2.2	Naam-RNAi, GUAS 217 female 2.1
	3	33	33	12	13	10	13	2	0	Dd	Dd	36.3636	30.303	Naam-RNAi, GUAS 217 male 4.1	Naam-RNAi, GUAS 217 male 4.2		3	33	37	14	16	12	11	2	5			42.4242	32.4324	Naam-RNAi, GUAS 217 female 3.1	Naam-RNAi, GUAS 217 female 3.2
	4	34	28	11	15	16	19	5	4			32.3529	57.1429	Naam-RNAi, GUAS 217 male 5.2	Naam-RNAi, GUAS 217 male 5.1		4	23	31	12	12	12	16	0	4			52.1739	38.7097	Naam-RNAi, GUAS 217 female 5.2	Naam-RNAi, GUAS 217 female 5.1
	5	37	***	7	9	***	***	***	***	Dp, Dd	***	18.9189	***	Naam-RNAi, GUAS 217 male 6.1	***		5	30	31	14	19	11	10	3	9		Dp, Dd	46.6667	35.4839	Naam-RNAi, GUAS 217 female 6.1	Naam-RNAi, GUAS 217 female 6.2
	6	36	33	10	13	8	10	2	3	Dp, Dd	Dd	27.7778	24.2424	Naam-RNAi, GUAS 217 male 7.1	Naam-RNAi, GUAS 217 male 7.2		6	31	35	14	20	11	14	3	6		Dp	45.1613	31.4286	Naam-RNAi, GUAS 217 female 8.1	Naam-RNAi, GUAS 217 female 8.2
	7	27	28	11	12	11	11	0	1	Dp	Dp	40.7407	39.2857	Naam-RNAi, GUAS 217 male 8.1	Naam-RNAi, GUAS 217 male 8.2		7	34	38	12	12	15	14	3	2	Dp		35.2941	39.4737	Naam-RNAi, GUAS 217 female 9.2	Naam-RNAi, GUAS 217 female 9.1
	8	21	31	11	12	9	11	2	1	Dd	Dd	52.381	29.0323	Naam-RNAi, GUAS 217 male 9.1	Naam-RNAi, GUAS 217 male 9.2		8	31	31	12	13	13	14	1	1		Dp	38.7097	41.9355	Naam-RNAi, GUAS 217 female 10.1	Naam-RNAi, GUAS 217 female 10.2
	9	33	33	10	12	8	10	2	2	Dp, Dd	Dp, Dd	30.303	24.2424	Naam-RNAi, GUAS 217 male 10.2	Naam-RNAi, GUAS 217 male 10.1		9	34	38	14	15	9	12	5	3		Dp, Dd	41.1765	23.6842	Naam-RNAi, GUAS 217 female 11.2	Naam-RNAi, GUAS 217 female 11.1
	10	32	37	9	10	7	10	2	0	Dp	Dp, Dd	28.125	18.9189	Naam-RNAi, GUAS 217 male 11.1	Naam-RNAi, GUAS 217 male 11.2		10	35	28	11	14	11	11	0	3	Dd	Dp, Dd	31.4286	39.2857	Naam-RNAi, GUAS 217 female 12.1	Naam-RNAi, GUAS 217 female 12.2
																	11	35	26	10	11	12	12	2	1	Dp	Dd	28.5714	46.1538	Naam-RNAi, GUAS 217 female 13.1	Naam-RNAi, GUAS 217 female 13.2
	Mean	32.3333	32.75	10.3333	12	9.625	11.75	2.14286	1.57143			33.1713	30.4601	10	11.8824		Mean	31.5455	32.2727	12.2727	14.3636	11.7273	12.7273	1.81818	3.45455			39.5766	36.8592	12	13.5455
	Stan. Dev	5.33854	3.88219	1.58114	1.73205	2.87539	3.1053					9.39159	12.5436	2.23607	2.39485		Stan. Dev	3.95888	4.12531	1.48936	2.94186	1.48936	1.79393					7.28878	6.12527	1.48003	2.52091
	P-value	0.549842	0.342742	0.0821294	0.257078	0.126207	0.336929					0.0943177	0.110194				P-value	0.0452112	0.104436	0.931809	0.500419	0.615813	0.326217					0.550808	0.242812
	Mean	32.5294										31.8954					Mean	31.9091										38.2179
	Stan. Dev	4.57053										10.7184					Stan. Dev	3.96303										6.71554
16	w; Art3-RNAi / CyO; ato-Gal4-14a, UAS-CD8::GFP, UAS-redStinger males															16'	w; Art-RNAi / CyO; ato-Gal4-14a, UAS-CD8::GFP, UAS-redStinger females
		DCN number		axons exiting Lobula	axons exiting Optic Chiasm	axons exiting Lobula	axons exiting Optic Chiasm	axons exiting Lobula	axons exiting Optic CHiasm	Innervation missing Dd, Dp, Vp, Vd		% of cells innervating Me		File name for Picture				DCN number		axons exiting Lobula	axons exiting Optic Chiasm	axons exiting Lobula	axons exiting Optic Chiasm	axons exiting Lobula	axons exiting Optic CHiasm	Innervation missing Dd, Dp, Vp, Vd		% of cells innervating Me		File name for Picture
	males	L	R	L	L	R	R	L/R difference	L/R difference	L	R	L	R	L	R		females	L	R	L	L	R	R	L/R difference	L/R difference	L	R	L	R	L	R
	1	37	31	12	12	12	15	0	3			32.4324	38.7097	Art-RNAi, GUAS 217 male 1.1	Art-RNAi, GUAS 217 male 1.2		1	27	34	15	14	15	15	0	1		Dp	55.5556	44.1176	Art-RNAi, GUAS 217 female 1.2	Art-RNAi, GUAS 217 female 1.1
	2	31	35	13	14	12	15	1	1	Dp		41.9355	34.2857	Art-RNAi, GUAS 217 male 2.2	Art-RNAi, GUAS 217 male 2.1		2	28	36	15	16	14	15	1	1			53.5714	38.8889	Art-RNAi, GUAS 217 female 2.2	Art-RNAi, GUAS 217 female 2.1
	3	34	33	12	12	14	15	2	3	Dp, Dd	Dp, Dd	35.2941	42.4242	Art-RNAi, GUAS 217 male 3.2	Art-RNAi, GUAS 217 male 3.1		3	36	38	10	13	11	12	1	1			27.7778	28.9474	Art-RNAi, GUAS 217 female 3.1	Art-RNAi, GUAS 217 female 3.2
	4	30	34	13	20	13	14	0	6			43.3333	38.2353	Art-RNAi, GUAS 217 male 4.2	Art-RNAi, GUAS 217 male 4.1		4	31	32	12	14	13	14	1	0			38.7097	40.625	Art-RNAi, GUAS 217 female 4.1	Art-RNAi, GUAS 217 female 4.2
	5	31	***	14	15	***	***	***	***		***	45.1613	***	Art-RNAi, GUAS 217 male 5.1	***		5	37	25	13	16	13	16	0	0			35.1351	52	Art-RNAi, GUAS 217 female 5.1	Art-RNAi, GUAS 217 female 5.2
	6	39	32	13	17	12	15	1	2			33.3333	37.5	Art-RNAi, GUAS 217 male 6.1	Art-RNAi, GUAS 217 male 6.2		6	32	30	18	20	12	14	6	6			56.25	40	Art-RNAi, GUAS 217 female 6.1	Art-RNAi, GUAS 217 female 6.2
	7	38	***	15	18	***	***	***	***		***	39.4737	***	Art-RNAi, GUAS 217 male 7.1	***		7	***	31	***	***	11	10	***	***	***	Dp, Dd	***	35.4839	***	Art-RNAi, GUAS 217 female 7.1
	8	40	***	12	17	***	***	***	***		***	30	***	Art-RNAi, GUAS 217 male 8.1	***		8	30	35	14	16	14	15	0	1			45.1613	40	Art-RNAi, GUAS 217 female 8.2	Art-RNAi, GUAS 217 female 8.1
	9	26	30	14	19	13	18	1	1			53.8462	43.3333	Art-RNAi, GUAS 217 male 9.1	Art-RNAi, GUAS 217 male 9.2		9	31	31	11	13	10	12	1	1			35.4839	32.2581	Art-RNAi, GUAS 217 female 9.2	Art-RNAi, GUAS 217 female 9.1
	10	31	26	10	14	11	15	1	1	Dp	Dd	32.2581	42.3077	Art-RNAi, GUAS 217 male 10.2	Art-RNAi, GUAS 217 male 10.1		10	36	30	11	12	16	15	5	3	Dd	Dp	30.5556	53.3333	Art-RNAi, GUAS 217 female 10.1	Art-RNAi, GUAS 217 female 10.2
																	11	35	***	12	16	***	***	***	***			34.2857	***	Art-RNAi, GUAS 217 female 11.1	***
																	12	33	***	13	12	***	***	***	***	Dp		39.3939	***	Art-RNAi, GUAS 217 female 12.1	***
	Mean	33.7	31.5714	12.8	15.8	12.5	15.3333	0.857143	2.42857			38.7068	39.5423	12.6471	15.5882		Mean	32.3636	32.2	13.0909	14.7273	12.9	13.8	1.66667	1.55556			41.2486	40.5654	13	14.2857
	Stan. Dev	4.62	2.99205	1.39841	2.82056	1.04881	1.36626					7.45774	3.27946	1.22174	2.26547		Stan. Dev	3.35478	3.70585	2.3002	2.37027	1.91195	1.8738					10.1062	7.74349	2.07364	2.14809
	P-value	0.901805	0.0645764	0.0131338	0.00764507	0.0346337	0.00142169					0.822264	0.571503				P-value	0.0931031	0.0828461	0.264194	0.208742	0.184766	0.481974					0.99626	0.680412
	Mean	32.8235										39.0508					Mean	32.2857										40.835
	Stan. Dev	4.06564										5.958					Stan. Dev	3.43719										8.83855
17	w; Srpn-RNAi / CyO; ato-Gal4-14a, UAS-CD8::GFP, UAS-redStinger males															17'	w; Srpn-RNAi / CyO; ato-Gal4-14a, UAS-CD8::GFP, UAS-redStinger females
		DCN number		axons exiting Lobula	axons exiting Optic Chiasm	axons exiting Lobula	axons exiting Optic Chiasm	axons exiting Lobula	axons exiting Optic CHiasm	Innervation missing Dd, Dp, Vp, Vd		% of cells innervating Me		File name for Picture				DCN number		axons exiting Lobula	axons exiting Optic Chiasm	axons exiting Lobula	axons exiting Optic Chiasm	axons exiting Lobula	axons exiting Optic CHiasm	Innervation missing Dd, Dp, Vp, Vd		% of cells innervating Me		File name for Picture
	males	L	R	L	L	R	R	L/R difference	L/R difference	L	R	L	R	L	R		females	L	R	L	L	R	R	L/R difference	L/R difference	L	R	L	R	L	R
	1	48	40	9	10	10	10	1	0	Dp, Dd	Dp	18.75	25	Srpn-RNAi, GUAS 217 male 1.1	Srpn-RNAi, GUAS 217 male 1.2		1	46	34	10	11	10	13	0	2			21.7391	29.4118	Srpn-RNAi, GUAS 217 female 1.1	Srpn-RNAi, GUAS 217 female 1.2
	2	40	37	11	11	9	10	2	1	Dp, Dd	Dp, Dd	27.5	24.3243	Srpn-RNAi, GUAS 217 male 2.2	Srpn-RNAi, GUAS 217 male 2.1		2	44	44	11	14	10	13	1	1		Dp	25	22.7273	Srpn-RNAi, GUAS 217 female 2.2	Srpn-RNAi, GUAS 217 female 2.1
	3	45	46	7	10	7	8	0	2	Dp, Dd	Dp, Dd	15.5556	15.2174	Srpn-RNAi, GUAS 217 male 3.1	Srpn-RNAi, GUAS 217 male 3.2		3	45	46	11	11	10	12	1	1		Dp, Dd	24.4444	21.7391	Srpn-RNAi, GUAS 217 female 3.1	Srpn-RNAi, GUAS 217 female 3.2
	4	43	44	8	9	7	10	1	1	Dp	Dd	18.6047	15.9091	Srpn-RNAi, GUAS 217 male 4.2	Srpn-RNAi, GUAS 217 male 4.1		4	43	44	7	9	10	13	3	4	Dp, Dd	Dp	16.2791	22.7273	Srpn-RNAi, GUAS 217 female 4.2	Srpn-RNAi, GUAS 217 female 4.1
	5	40	46	9	9	7	7	2	2	Dp, Dd	Dp, Dd	22.5	15.2174	Srpn-RNAi, GUAS 217 male 5.1	Srpn-RNAi, GUAS 217 male 5.2		5	45	44	10	12	10	13	0	1		Dp	22.2222	22.7273	Srpn-RNAi, GUAS 217 female 5.1	Srpn-RNAi, GUAS 217 female 5.2
	6	38	40	9	9	8	11	1	2	Dp, Dd	Dp, Dd	23.6842	20	Srpn-RNAi, GUAS 217 male 6.2	Srpn-RNAi, GUAS 217 male 6.1		6	36	43	7	9	8	13	1	4	Dp, Dd	Dp, Dd	19.4444	18.6047	Srpn-RNAi, GUAS 217 female 6.2	Srpn-RNAi, GUAS 217 female 6.1
	7	30	40	7	8	8	11	1	3	Dp, Dd	Dp, Dd	23.3333	20	Srpn-RNAi, GUAS 217 male 7.1	Srpn-RNAi, GUAS 217 male 7.2		7	38	43	10	10	12	16	2	6			26.3158	27.907	Srpn-RNAi, GUAS 217 female 7.1	Srpn-RNAi, GUAS 217 female 7.2
	8	48	43	5	5	6	8	1	3	Dp, Dd, Vp	Dp, Dd	10.4167	13.9535	Srpn-RNAi, GUAS 217 male 8.2	Srpn-RNAi, GUAS 217 male 8.1		8	44	40	7	9	10	13	3	4	Dp, Dd		15.9091	25	Srpn-RNAi, GUAS 217 female 8.2	Srpn-RNAi, GUAS 217 female 8.1
	9	34	44	8	10	8	9	0	1	Dp	Dp, Dd	23.5294	18.1818	Srpn-RNAi, GUAS 217 male 9.1	Srpn-RNAi, GUAS 217 male 9.2		9	34	36	11	14	11	14	0	0		Dp	32.3529	30.5556	Srpn-RNAi, GUAS 217 female 9.1	Srpn-RNAi, GUAS 217 female 9.2
	10	41	42	8	8	7	8	1	0	Dp, Dd	Dp, Dd, Vp	19.5122	16.6667	Srpn-RNAi, GUAS 217 male 10.2	Srpn-RNAi, GUAS 217 male 10.1		10	41	42	11	14	10	14	1	0			26.8293	23.8095	Srpn-RNAi, GUAS 217 female 10.2	Srpn-RNAi, GUAS 217 female 10.1
	11	45	50	8	11	11	13	3	2	Dd	Dp	17.7778	22	Srpn-RNAi, GUAS 217 male 11.1	Srpn-RNAi, GUAS 217 male 11.2		11	42	33	9	13	9	10	0	3		Dp	21.4286	27.2727	Srpn-RNAi, GUAS 217 female 11.1	Srpn-RNAi, GUAS 217 female 11.2
	12	41	50	9	12	9	10	0	1	Dd	Dd	21.9512	18	Srpn-RNAi, GUAS 217 male 12.2	Srpn-RNAi, GUAS 217 male 12.1		12	***	36	***	***	8	11	***	***		Dp	***	22.2222	***	Srpn-RNAi, GUAS 217 female 12.1
	13	43	41	8	10	7	10	1	0	Dp, Dd	Dd	18.6047	17.0732	Srpn-RNAi, GUAS 217 male 13.1	Srpn-RNAi, GUAS 217 male 13.2
	Mean	41.2308	43.3077	8.15385	9.38462	8	9.61538	1.07692	1.38462			20.1323	18.5803	8.07692	9.5		Mean	41.6364	40.4167	9.45455	11.4545	9.83333	12.9167	1.09091	2.36364			22.9059	24.5587	9.65217	12.2174
	Stan. Dev	5.1503	3.92396	1.40512	1.70027	1.39841	1.60927					4.33443	3.50621	1.38342	1.65529		Stan. Dev	3.98178	4.48144	1.69491	2.06706	1.11464	1.50504					4.81542	3.539	1.40158	1.90589
	P-value	0.000120846	8.51314e-07	5.60572e-07	6.80262e-06	3.06216e-07	3.12201e-06					4.81217e-14	1.24458e-17				P-value	3.00684e-05	0.00135307	0.0136015	0.143752	0.0500705	0.235547					3.65513e-10	1.22629e-12
	Mean	42.2692										19.3563					Mean	41										23.7682
	Stan. Dev	4.60919										3.94272					Stan. Dev	4.19957										1
18	w; CG8771-RNAi / CyO; ato-Gal4-14a, UAS-CD8::GFP, UAS-redStinger males															18'	w; CG8771-RNAi / CyO; ato-Gal4-14a, UAS-CD8::GFP, UAS-redStinger females
		DCN number		axons exiting Lobula	axons exiting Optic Chiasm	axons exiting Lobula	axons exiting Optic Chiasm	axons exiting Lobula	axons exiting Optic CHiasm	Innervation missing Dd, Dp, Vp, Vd		% of cells innervating Me		File name for Picture				DCN number		axons exiting Lobula	axons exiting Optic Chiasm	axons exiting Lobula	axons exiting Optic Chiasm	axons exiting Lobula	axons exiting Optic CHiasm	Innervation missing Dd, Dp, Vp, Vd		% of cells innervating Me		File name for Picture
	males	L	R	L	L	R	R	L/R difference	L/R difference	L	R	L	R	L	R		females	L	R	L	L	R	R	L/R difference	L/R difference	L	R	L	R	L	R
	1			15	18	13	16	2	2			#DIV/0!	#DIV/0!	CG8771-RNAi, GUAS 217 male 1.1	CG8771-RNAi, GUAS 217 male 1.2		1			***	***	8	7	***	***	***				CG8771-RNAi, GUAS 217 female 1.1	CG8771-RNAi, GUAS 217 female 1.2
	2			9	9	9	10	0	1	Dp	Dp	#DIV/0!	#DIV/0!	CG8771-RNAi, GUAS 217 male 2.1	CG8771-RNAi, GUAS 217 male 2.2		2			14	16	15	16	1	0					CG8771-RNAi, GUAS 217 female 2.2	CG8771-RNAi, GUAS 217 female 2.1
	3			11	15	13	14	2	1			#DIV/0!	#DIV/0!	CG8771-RNAi, GUAS 217 male 3.1	CG8771-RNAi, GUAS 217 male 3.2		3			13	12	***	***	***	***		***			CG8771-RNAi, GUAS 217 female 3.1	***
	4			6	6	9	9	3	3	Dp, Dd	Dp, Dd	#DIV/0!	#DIV/0!	CG8771-RNAi, GUAS 217 male 4.1	CG8771-RNAi, GUAS 217 male 4.2		4			9	10	8	9	1	1					CG8771-RNAi, GUAS 217 female 4.1	CG8771-RNAi, GUAS 217 female 4.2
	5			9	11	9	12	0	1	Dp		#DIV/0!	#DIV/0!	CG8771-RNAi, GUAS 217 male 5.2	CG8771-RNAi, GUAS 217 male 5.1		5			10	14	10	13	0	1					CG8771-RNAi, GUAS 217 female 5.2	CG8771-RNAi, GUAS 217 female 5.1
	6			8	8	8	9	0	1		Dp, Dd	#DIV/0!	#DIV/0!	CG8771-RNAi, GUAS 217 male 6.1	CG8771-RNAi, GUAS 217 male 6.2		6			13	14	13	16	0	2					CG8771-RNAi, GUAS 217 female 6.1	CG8771-RNAi, GUAS 217 female 6.2
	7			9	10	11	12	2	2	Dp, Dd		#DIV/0!	#DIV/0!	CG8771-RNAi, GUAS 217 male 7.1	CG8771-RNAi, GUAS 217 male 7.2		7			15	15	16	17	1	2					CG8771-RNAi, GUAS 217 female 7.2	CG8771-RNAi, GUAS 217 female 7.1
	8			14	15	8	9	6	6		Dp	#DIV/0!	#DIV/0!	CG8771-RNAi, GUAS 217 male 8.2	CG8771-RNAi, GUAS 217 male 8.1		8			7	7	9	9	2	2					CG8771-RNAi, GUAS 217 female 8.1	CG8771-RNAi, GUAS 217 female 8.2
	9			8	9	10	11	2	2			#DIV/0!	#DIV/0!	CG8771-RNAi, GUAS 217 male 9.2	CG8771-RNAi, GUAS 217 male 9.1		9			10	11	8	8	2	3					CG8771-RNAi, GUAS 217 female 9.2	CG8771-RNAi, GUAS 217 female 9.1
	10			10	10	8	9	2	1		Dd	#DIV/0!	#DIV/0!	CG8771-RNAi, GUAS 217 male 10.2	CG8771-RNAi, GUAS 217 male 10.1		10			16	18	13	12	3	4					CG8771-RNAi, GUAS 217 female 10.2	CG8771-RNAi, GUAS 217 female 10.1
	11											#DIV/0!	#DIV/0!				11			10	12	***	***	***	***	Dp	***			CG8771-RNAi, GUAS 217 female 11.1
	Mean	#DIV/0!	#DIV/0!	9.9	11.1	9.8	11.1	1.9	2			#DIV/0!	#DIV/0!	9.85	11.1		Mean	#DIV/0!	#DIV/0!	11.7	12.9	11.1111	11.8889	1.25	1.875			#DIV/0!	#DIV/0!	11.4211	12.4211
	Stan. Dev	#DIV/0!	#DIV/0!	2.76687	3.72529	1.93218	2.42441					#DIV/0!	#DIV/0!	2.32322	3.05907		Stan. Dev	#DIV/0!	#DIV/0!	2.90784	3.17805	3.1798	3.82245					#DIV/0!	#DIV/0!	2.96865	3.43698
	P-value	#DIV/0!	#DIV/0!	0.122325	0.200976	0.029533	0.0465274					#DIV/0!	#DIV/0!				P-value	#DIV/0!	#DIV/0!	0.591905	0.446419	0.441229	0.29609					#DIV/0!	#DIV/0!
	Mean	#DIV/0!										#DIV/0!					Mean	#DIV/0!										#DIV/0!
	Stan. Dev	#DIV/0!										#DIV/0!					Stan. Dev	#DIV/0!										#DIV/0!
19	w; ranshi-RNAi / CyO; ato-Gal4-14a, UAS-CD8::GFP, UAS-redStinger males															19'	w; ranshi-RNAi / CyO; ato-Gal4-14a, UAS-CD8::GFP, UAS-redStinger females
		DCN number		axons exiting Lobula	axons exiting Optic Chiasm	axons exiting Lobula	axons exiting Optic Chiasm	axons exiting Lobula	axons exiting Optic CHiasm	Innervation missing Dd, Dp, Vp, Vd		% of cells innervating Me		File name for Picture				DCN number		axons exiting Lobula	axons exiting Optic Chiasm	axons exiting Lobula	axons exiting Optic Chiasm	axons exiting Lobula	axons exiting Optic CHiasm	Innervation missing Dd, Dp, Vp, Vd		% of cells innervating Me		File name for Picture
	males	L	R	L	L	R	R	L/R difference	L/R difference	L	R	L	R	L	R		females	L	R	L	L	R	R	L/R difference	L/R difference	L	R	L	R	L	R
	1			7	10	10	9	3	2	Dd	Dp, Dd	#DIV/0!	#DIV/0!	ranshi-RNAi, GUAS 217 male 1.2	ranshi-RNAi, GUAS 217 male 1.1		1			10	13	11	14	1	1					ranshi-RNAi, GUAS 217 female 1.1	ranshi-RNAi, GUAS 217 female 1.2
	2			8	11	9	9	1	2	Dp	Dp	#DIV/0!	#DIV/0!	ranshi-RNAi, GUAS 217 male 2.1	ranshi-RNAi, GUAS 217 male 2.2		2			10	11	11	13	1	2					ranshi-RNAi, GUAS 217 female 2.2	ranshi-RNAi, GUAS 217 female 2.1
	3			7	10	10	12	3	2	Dp, Dd	Dp	#DIV/0!	#DIV/0!	ranshi-RNAi, GUAS 217 male 3.2	ranshi-RNAi, GUAS 217 male 3.1		3			13	13	13	14	0	1					ranshi-RNAi, GUAS 217 female 3.1	ranshi-RNAi, GUAS 217 female 3.2
	4			11	11	8	10	3	1	Dd	Dp	#DIV/0!	#DIV/0!	ranshi-RNAi, GUAS 217 male 4.1	ranshi-RNAi, GUAS 217 male 4.2		4			9	11	8	10	1	1	Dp				ranshi-RNAi, GUAS 217 female 4.2	ranshi-RNAi, GUAS 217 female 4.1
	5			10	14	9	12	1	2		Dp	#DIV/0!	#DIV/0!	ranshi-RNAi, GUAS 217 male 5.2	ranshi-RNAi, GUAS 217 male 5.1		5			11	13	11	13	0	0					ranshi-RNAi, GUAS 217 female 5.1	ranshi-RNAi, GUAS 217 female 5.2
	6			13	13	9	9	4	4	Dd	Dp	#DIV/0!	#DIV/0!	ranshi-RNAi, GUAS 217 male 6.1	ranshi-RNAi, GUAS 217 male 6.2		6			11	12	10	12	1	0					ranshi-RNAi, GUAS 217 female 6.1	ranshi-RNAi, GUAS 217 female 6.2
	7			13	15	12	12	1	2		Dp	#DIV/0!	#DIV/0!	ranshi-RNAi, GUAS 217 male 7.2	ranshi-RNAi, GUAS 217 male 7.1		7			13	18	12	12	1	6					ranshi-RNAi, GUAS 217 female 7.1	ranshi-RNAi, GUAS 217 female 7.2
	8			8	11	13	13	5	2	Dp, Dd	Dp	#DIV/0!	#DIV/0!	ranshi-RNAi, GUAS 217 male 8.1	ranshi-RNAi, GUAS 217 male 8.2		8			11	12	9	13	2	1					ranshi-RNAi, GUAS 217 female 8.2	ranshi-RNAi, GUAS 217 female 8.1
	9			11	12	9	10	2	2	Dp	Dp	#DIV/0!	#DIV/0!	ranshi-RNAi, GUAS 217 male 9.1	ranshi-RNAi, GUAS 217 male 9.2		9			7	11	8	11	1	0	Dp, Dd	Dp, Dd			ranshi-RNAi, GUAS 217 female 9.2	ranshi-RNAi, GUAS 217 female 9.1
	10			11	9	11	11	0	2	Dd	Dp	#DIV/0!	#DIV/0!	ranshi-RNAi, GUAS 217 male 10.2	ranshi-RNAi, GUAS 217 male 10.1		10			12	14	12	13	0	1					ranshi-RNAi, GUAS 217 female 10.1	ranshi-RNAi, GUAS 217 female 10.2
	11			9	10	8	10	1	0	Dp	Dd	#DIV/0!	#DIV/0!	ranshi-RNAi, GUAS 217 male 11.1	ranshi-RNAi, GUAS 217 male 11.2		11			11	14	11	13	0	1		Dp			ranshi-RNAi, GUAS 217 female 11.2	ranshi-RNAi, GUAS 217 female 11.1
	12			8	10	7	9	1	1	Dp, Dd	Dp, Dd	#DIV/0!	#DIV/0!	ranshi-RNAi, GUAS 217 male 12.2	ranshi-RNAi, GUAS 217 male 12.1		12
	Mean	#DIV/0!	#DIV/0!	9.66667	11.3333	9.58333	10.5	2.08333	1.83333			#DIV/0!	#DIV/0!	9.625	10.9167		Mean	#DIV/0!	#DIV/0!	10.7273	12.9091	10.5455	12.5455	0.727273	1.27273			#DIV/0!	#DIV/0!	10.6364	12.7273
	Stan. Dev	#DIV/0!	#DIV/0!	2.14617	1.86353	1.68655	1.446					#DIV/0!	#DIV/0!	1.9068	1.66594		Stan. Dev	#DIV/0!	#DIV/0!	1.73729	2.0226	1.63485	1.21356					#DIV/0!	#DIV/0!	1.64882	1.63829
	P-value	#DIV/0!	#DIV/0!	0.018195	0.0268128	0.00412209	8.12226e-05					#DIV/0!	#DIV/0!				P-value	#DIV/0!	#DIV/0!	0.020982	0.240153	0.0186285	0.0906323					#DIV/0!	#DIV/0!
	Mean	#DIV/0!										#DIV/0!					Mean	#DIV/0!										#DIV/0!
	Stan. Dev	#DIV/0!										#DIV/0!					Stan. Dev	#DIV/0!										#DIV/0!
20	w; CG12909-RNAi / CyO; ato-Gal4-14a, UAS-CD8::GFP, UAS-redStinger males															20'	w; CG12909-RNAi / CyO; ato-Gal4-14a, UAS-CD8::GFP, UAS-redStinger females
		DCN number		axons exiting Lobula	axons exiting Optic Chiasm	axons exiting Lobula	axons exiting Optic Chiasm	axons exiting Lobula	axons exiting Optic CHiasm	Innervation missing Dd, Dp, Vp, Vd		% of cells innervating Me		File name for Picture				DCN number		axons exiting Lobula	axons exiting Optic Chiasm	axons exiting Lobula	axons exiting Optic Chiasm	axons exiting Lobula	axons exiting Optic CHiasm	Innervation missing Dd, Dp, Vp, Vd		% of cells innervating Me		File name for Picture
	males	L	R	L	L	R	R	L/R difference	L/R difference	L	R	L	R	L	R		females	L	R	L	L	R	R	L/R difference	L/R difference	L	R	L	R	L	R
	1			***	***	13	13	***	***	***		***	#DIV/0!	***	CG12909-RNAi, GUAS 217 male 1.1		1			13	16	15	17	2	1			#DIV/0!	#DIV/0!	CG12909-RNAi, GUAS 217 female 1.1	CG12909-RNAi, GUAS 217 female 1.2
	2			9	15	11	11	2	4			#DIV/0!	#DIV/0!	CG12909-RNAi, GUAS 217 male 2.2	CG12909-RNAi, GUAS 217 male 2.1		2			14	17	10	14	4	3			#DIV/0!	#DIV/0!	CG12909-RNAi, GUAS 217 female 2.1	CG12909-RNAi, GUAS 217 female 2.2
	3			11	15	6	11	5	4			#DIV/0!	#DIV/0!	CG12909-RNAi, GUAS 217 male 3.2	CG12909-RNAi, GUAS 217 male 3.1		3			12	14	12	14	0	0			#DIV/0!	#DIV/0!	CG12909-RNAi, GUAS 217 female 3.2	CG12909-RNAi, GUAS 217 female 3.1
	4			***	***	8	1	***	***	***		***	#DIV/0!	***	CG12909-RNAi, GUAS 217 male 4.1		4			14	***	13	16	1	***			***	#DIV/0!	CG12909-RNAi, GUAS 217 female 4.2	CG12909-RNAi, GUAS 217 female 4.1
	5			11	9	14	14	3	5	Dd		#DIV/0!	#DIV/0!	CG12909-RNAi, GUAS 217 male 5.2	CG12909-RNAi, GUAS 217 male 5.1		5			14	15	14	16	0	1			#DIV/0!	#DIV/0!	CG12909-RNAi, GUAS 217 female 5.2	CG12909-RNAi, GUAS 217 female 5.1
	6			11	13	13	16	2	3	Dd		#DIV/0!	#DIV/0!	CG12909-RNAi, GUAS 217 male 6.1	CG12909-RNAi, GUAS 217 male 6.2		6			***	***	8	10	***	***	***		***	#DIV/0!	***	CG12909-RNAi, GUAS 217 female 6.1
	7			12	14	14	16	2	2			#DIV/0!	#DIV/0!	CG12909-RNAi, GUAS 217 male 7.2	CG12909-RNAi, GUAS 217 male 7.1		7			13	16	12	16	1	0		Dp	#DIV/0!	#DIV/0!	CG12909-RNAi, GUAS 217 female 7.1	CG12909-RNAi, GUAS 217 female 7.2
	8			12	14	8	10	4	4		Dp	#DIV/0!	#DIV/0!	CG12909-RNAi, GUAS 217 male 9.1	CG12909-RNAi, GUAS 217 male 9.2		8			10	10	13	14	3	4	Dp, Dd	Dp	#DIV/0!	#DIV/0!	CG12909-RNAi, GUAS 217 female 8.2	CG12909-RNAi, GUAS 217 female 8.1
	9			***	***	9	10	***	***			***	#DIV/0!	***	CG12909-RNAi, GUAS 217 male 10.2		9			13	13	10	13	3	0			#DIV/0!	#DIV/0!	CG12909-RNAi, GUAS 217 female 9.2	CG12909-RNAi, GUAS 217 female 9.1
																	10			13	15	11	11	2	4			#DIV/0!	#DIV/0!	CG12909-RNAi, GUAS 217 female 10.1	CG12909-RNAi, GUAS 217 female 10.2
																	11			***	***	14	15	***	***	***		***	#DIV/0!	***	CG12909-RNAi, GUAS 217 female 11.1
	Mean	#DIV/0!	#DIV/0!	11	13.3333	10.6667	11.3333	3	3.66667			#DIV/0!	#DIV/0!	10.8	12.1333		Mean	#DIV/0!	#DIV/0!	12.8889	14.5	12	14.1818	1.77778	1.625			#DIV/0!	#DIV/0!	12.4	14.3158
	Stan. Dev	#DIV/0!	#DIV/0!	1.09545	2.25093	3	4.52769					#DIV/0!	#DIV/0!	2.36643	3.81476		Stan. Dev	#DIV/0!	#DIV/0!	1.3562	2.20389	2.09762	2.18258					#DIV/0!	#DIV/0!	1.78885	2.13574
	P-value	#DIV/0!	#DIV/0!	0.423417	0.563297	0.487835	0.333838					#DIV/0!	#DIV/0!				P-value	#DIV/0!	#DIV/0!	0.257862	0.472813	0.901752	0.170316					#DIV/0!	#DIV/0!
	Mean	#DIV/0!										#DIV/0!					Mean	#DIV/0!										#DIV/0!
	Stan. Dev	#DIV/0!										#DIV/0!					Stan. Dev	#DIV/0!										#DIV/0!
21	w; Trp-gamma-RNAi / CyO; ato-Gal4-14a, UAS-CD8::GFP, UAS-redStinger males															21'	w; Trp-gamma-RNAi / CyO; ato-Gal4-14a, UAS-CD8::GFP, UAS-redStinger females
		DCN number		axons exiting Lobula	axons exiting Optic Chiasm	axons exiting Lobula	axons exiting Optic Chiasm	axons exiting Lobula	axons exiting Optic CHiasm	Innervation missing Dd, Dp, Vp, Vd		% of cells innervating Me		File name for Picture				DCN number		axons exiting Lobula	axons exiting Optic Chiasm	axons exiting Lobula	axons exiting Optic Chiasm	axons exiting Lobula	axons exiting Optic CHiasm	Innervation missing Dd, Dp, Vp, Vd		% of cells innervating Me		File name for Picture
	males	L	R	L	L	R	R	L/R difference	L/R difference	L	R	L	R	L	R		females	L	R	L	L	R	R	L/R difference	L/R difference	L	R	L	R	L	R
	1	***		***	***	8	10	***	***	***	Dp, Dd	***	#DIV/0!	***	Trp-gamma-RNAi, GUAS 217 male 1.1		1			9	9	8	12	1	3	Dp, Dd	Dp			Trp-gamma-RNAi, GUAS 217 female 1.1	Trp-gamma-RNAi, GUAS 217 female 1.2
	2			6	8	8	11	2	3	Dp, Dd	Dp, Dd	#DIV/0!	#DIV/0!	Trp-gamma-RNAi, GUAS 217 male 2.2	Trp-gamma-RNAi, GUAS 217 male 2.1		2			11	14	***	***	***	***	Dp	***			Trp-gamma-RNAi, GUAS 217 female 2.1	***
	3	***		***	***	6	7	***	***	***	Dp, Dd	***	#DIV/0!	***	Trp-gamma-RNAi, GUAS 217 male 4.1		3			9	11	11	14	2	3		Dp, Dd			Trp-gamma-RNAi, GUAS 217 female 3.1	Trp-gamma-RNAi, GUAS 217 female 3.2
	4			8	10	7	9	1	1	Dp	Dp, Dd	#DIV/0!	#DIV/0!	Trp-gamma-RNAi, GUAS 217 male 5.2	Trp-gamma-RNAi, GUAS 217 male 5.1		4			8	11	11	11	3	0	Dp, Dd	Dp			Trp-gamma-RNAi, GUAS 217 female 4.2	Trp-gamma-RNAi, GUAS 217 female 4.1
	5		***	7	10	***	***	***	***	Dp, Dd	***	#DIV/0!	#VALUE!	Trp-gamma-RNAi, GUAS 217 male 7.2	***		5			8	14	10	13	2	1	Dd	Dp			Trp-gamma-RNAi, GUAS 217 female 5.2	Trp-gamma-RNAi, GUAS 217 female 5.1
	6			5	7	6	10	1	3	Dp	Dp, Dd	#DIV/0!	#DIV/0!	Trp-gamma-RNAi, GUAS 217 male 8.2	Trp-gamma-RNAi, GUAS 217 male 8.1		6			9	13	***	***	***	***	Dp, Dd	***			Trp-gamma-RNAi, GUAS 217 female 6.1	***
	7			8	10	8	11	0	1	Dp, Dd	Dp, Dd	#DIV/0!	#DIV/0!	Trp-gamma-RNAi, GUAS 217 male 9.2	Trp-gamma-RNAi, GUAS 217 male 9.1		7			12	13	7	10	5	3	Dd	Dp, Dd			Trp-gamma-RNAi, GUAS 217 female 7.1	Trp-gamma-RNAi, GUAS 217 female 7.2
	8			8	10	9	10	1	0	Dp, Dd	Dp, Dd	#DIV/0!	#DIV/0!	Trp-gamma-RNAi, GUAS 217 male 10.1	Trp-gamma-RNAi, GUAS 217 male 10.2		8			11	11	9	11	2	0	Dp, Dd	Dp, Dd			Trp-gamma-RNAi, GUAS 217 female 8.2	Trp-gamma-RNAi, GUAS 217 female 8.1
	9		***	7	8	***	***	***	***	Dp, Dd	***	#DIV/0!	#VALUE!	Trp-gamma-RNAi, GUAS 217 male 11.2	***		9			9	16	***	***	***	***	Dp	***			Trp-gamma-RNAi, GUAS 217 female 9.1	***
	10	***		***	***	5	8	***	***	***	Dp, Dd	***	#DIV/0!	***	Trp-gamma-RNAi, GUAS 217 male 12.2		10			12	13	***	***	***	***	Dp	***			Trp-gamma-RNAi, GUAS 217 female 10.1	***
																	11			***	***	7	9	***	***	***	Dp, Dd			***	Trp-gamma-RNAi, GUAS 217 female 11.2
																	12			9	12	***	***	***	***	Dp	***			Trp-gamma-RNAi, GUAS 217 female 12.2	***
																	13			***	***	10	13	***	***	***	Dp			***	Trp-gamma-RNAi, GUAS 217 female 13.1
																	14			10	13	8	13	2	0					Trp-gamma-RNAi, GUAS 217 female 14.2	Trp-gamma-RNAi, GUAS 217 female 14.1
																	15			10	11	***	***	***	***	Dp	***			Trp-gamma-RNAi, GUAS 217 female 15.1	***
																	16			8	11	7	10	1	1	Dp, Dd	Dp, Dd			Trp-gamma-RNAi, GUAS 217 female 16.1	Trp-gamma-RNAi, GUAS 217 female 16.2
	Mean	#DIV/0!	#DIV/0!	7	9	7	9.42857	1	1.6			#DIV/0!	#DIV/0!	7.06667	9.26667		Mean	#DIV/0!	#DIV/0!	9.64286	12.2857	8.8	11.6	2.25	1.375			#DIV/0!	#DIV/0!	9.36364	12.1364
	Stan. Dev	#DIV/0!	#DIV/0!	1.1547	1.29099	1.41421	1.51186					#DIV/0!	#DIV/0!	1.2228	1.33452		Stan. Dev	#DIV/0!	#DIV/0!	1.39268	1.77281	1.61933	1.64655					#DIV/0!	#DIV/0!	1.55978	1.67034
	P-value	#DIV/0!	#DIV/0!	1.06593e-05	5.943e-05	1.22485e-05	0.000103467					#DIV/0!	#DIV/0!				P-value	#DIV/0!	#DIV/0!	4.3008e-06	0.0143786	7.57942e-05	0.00986844					#DIV/0!	#DIV/0!
	Mean	#DIV/0!										#DIV/0!					Mean	#DIV/0!										#DIV/0!
	Stan. Dev	#DIV/0!										#DIV/0!					Stan. Dev	#DIV/0!										#DIV/0!
22	w; Lst-RNAi / CyO; ato-Gal4-14a, UAS-CD8::GFP, UAS-redStinger males															22'	w; Lst-RNAi / CyO; ato-Gal4-14a, UAS-CD8::GFP, UAS-redStinger females
		DCN number		axons exiting Lobula	axons exiting Optic Chiasm	axons exiting Lobula	axons exiting Optic Chiasm	axons exiting Lobula	axons exiting Optic CHiasm	Innervation missing Dd, Dp, Vp, Vd		% of cells innervating Me		File name for Picture				DCN number		axons exiting Lobula	axons exiting Optic Chiasm	axons exiting Lobula	axons exiting Optic Chiasm	axons exiting Lobula	axons exiting Optic CHiasm	Innervation missing Dd, Dp, Vp, Vd		% of cells innervating Me		File name for Picture
	males	L	R	L	L	R	R	L/R difference	L/R difference	L	R	L	R	L	R		females	L	R	L	L	R	R	L/R difference	L/R difference	L	R	L	R	L	R
	1			7	8	***	***	***	***	Dp, Dd	***			Lst-RNAi, GUAS 217 male 1.1	***		1			9	13	8	11	1	2		Dp	#DIV/0!	#DIV/0!	Lst-RNAi, GUAS 217 female 1.2	Lst-RNAi, GUAS 217 female 1.1
	2			8	7	8	8	0	1	Dp, Dd	Dp			Lst-RNAi, GUAS 217 male 2.2	Lst-RNAi, GUAS 217 male 2.1		2			13	20	10	13	3	7			#DIV/0!	#DIV/0!	Lst-RNAi, GUAS 217 female 2.2	Lst-RNAi, GUAS 217 female 2.1
	3			11	13	12	16	1	3	Dp				Lst-RNAi, GUAS 217 male 3.1	Lst-RNAi, GUAS 217 male 3.2		3			10	16	10	11	0	5	Dp		#DIV/0!	#DIV/0!	Lst-RNAi, GUAS 217 female 3.2	Lst-RNAi, GUAS 217 female 3.1
	4			8	10	8	10	0	0	Dp, Dd	Dp, Dd			Lst-RNAi, GUAS 217 male 4.2	Lst-RNAi, GUAS 217 male 4.1		4			7	10	7	9	0	1	Dp	Dp, Dd	#DIV/0!	#DIV/0!	Lst-RNAi, GUAS 217 female 4.2	Lst-RNAi, GUAS 217 female 4.1
	5			9	12	12	14	3	2	Dp	Dp			Lst-RNAi, GUAS 217 male 5.1	Lst-RNAi, GUAS 217 male 5.2		5			9	14	7	15	2	1		Dp	#DIV/0!	#DIV/0!	Lst-RNAi, GUAS 217 female 5.1	Lst-RNAi, GUAS 217 female 5.2
	6			8	10	12	11	4	1	Dp, Dd	Dp, Dd			Lst-RNAi, GUAS 217 male 6.2	Lst-RNAi, GUAS 217 male 6.1		6			9	9	6	7	3	2	Dp, Dd	Dp, Dd	#DIV/0!	#DIV/0!	Lst-RNAi, GUAS 217 female 6.1	Lst-RNAi, GUAS 217 female 6.2
	7			10	12	8	9	2	3	Dp	Dp, Dd			Lst-RNAi, GUAS 217 male 7.1	Lst-RNAi, GUAS 217 male 7.2		7			8	11	7	9	1	2	Dp, Dd	Dp, Dd	#DIV/0!	#DIV/0!	Lst-RNAi, GUAS 217 female 7.2	Lst-RNAi, GUAS 217 female 7.1
	8			9	10	8	8	1	1	Dd	Dp, Dd			Lst-RNAi, GUAS 217 male 8.2	Lst-RNAi, GUAS 217 male 8.1		8			6	11	7	8	1	3	Dp, Dd	Dp, Dd	#DIV/0!	#DIV/0!	Lst-RNAi, GUAS 217 female 8.1	Lst-RNAi, GUAS 217 female 8.2
	9			10	11	8	12	2	1	Dd	Dp, Dd			Lst-RNAi, GUAS 217 male 9.1	Lst-RNAi, GUAS 217 male 9.2													#DIV/0!	#DIV/0!
	10			10	11	8	9	2	2		Dd			Lst-RNAi, GUAS 217 male 10.2	Lst-RNAi, GUAS 217 male 10.1													#DIV/0!	#DIV/0!
	Mean	#DIV/0!	#DIV/0!	9	10.4	9.33333	10.7778	1.66667	1.55556			#DIV/0!	#DIV/0!	9.15789	10.5789		Mean	#DIV/0!	#DIV/0!	8.875	13	7.75	10.375	1.375	2.875			#DIV/0!	#DIV/0!	8.3125	11.6875
	Stan. Dev	#DIV/0!	#DIV/0!	1.24722	1.83787	2	2.77389					#DIV/0!	#DIV/0!	1.60773	2.26852		Stan. Dev	#DIV/0!	#DIV/0!	2.10017	3.62531	1.48805	2.66927					#DIV/0!	#DIV/0!	1.8518	3.36093
	P-value	#DIV/0!	#DIV/0!	8.67692e-05	0.00273182	0.0146453	0.0528574					#DIV/0!	#DIV/0!				P-value	#DIV/0!	#DIV/0!	0.00222099	0.59691	2.39662e-05	0.0162728					#DIV/0!	#DIV/0!
	Mean	#DIV/0!										#DIV/0!					Mean	#DIV/0!										#DIV/0!
	Stan. Dev	#DIV/0!										#DIV/0!					Stan. Dev	#DIV/0!										#DIV/0!
23	w; okr-RNAi / CyO; ato-Gal4-14a, UAS-CD8::GFP, UAS-redStinger males															23'	w; okr-RNAi / CyO; ato-Gal4-14a, UAS-CD8::GFP, UAS-redStinger females
		DCN number		axons exiting Lobula	axons exiting Optic Chiasm	axons exiting Lobula	axons exiting Optic Chiasm	axons exiting Lobula	axons exiting Optic CHiasm	Innervation missing Dd, Dp, Vp, Vd		% of cells innervating Me		File name for Picture				DCN number		axons exiting Lobula	axons exiting Optic Chiasm	axons exiting Lobula	axons exiting Optic Chiasm	axons exiting Lobula	axons exiting Optic CHiasm	Innervation missing Dd, Dp, Vp, Vd		% of cells innervating Me		File name for Picture
	males	L	R	L	L	R	R	L/R difference	L/R difference	L	R	L	R	L	R		females	L	R	L	L	R	R	L/R difference	L/R difference	L	R	L	R	L	R
	1			10	11	7	12	3	1	Dp, Dd	Dp, Dd	#DIV/0!	#DIV/0!	okr-RNAi, GUAS 217 male 1.1	okr-RNAi, GUAS 217 male 1.2		1			11	11	9	11	2	0		Dp, Dd			okr-RNAi, GUAS 217 female 1.1	okr-RNAi, GUAS 217 female 1.2
	2			9	10	10	11	1	1	Dp, Dd	Dp, Dd	#DIV/0!	#DIV/0!	okr-RNAi, GUAS 217 male 2.2	okr-RNAi, GUAS 217 male 2.1		2			10	11	12	12	2	1	Dp	Dp, Dd			okr-RNAi, GUAS 217 female 2.2	okr-RNAi, GUAS 217 female 2.1
	3			8	9	6	4	2	5	Dp, Dd	Dp, Dd, Vp	#DIV/0!	#DIV/0!	okr-RNAi, GUAS 217 male 3.1	okr-RNAi, GUAS 217 male 3.2		3			10	13	8	9	2	4		Dd			okr-RNAi, GUAS 217 female 3.1	okr-RNAi, GUAS 217 female 3.2
	4			8	9	8	9	0	0	Dp	Dp, Dd	#DIV/0!	#DIV/0!	okr-RNAi, GUAS 217 male 4.2	okr-RNAi, GUAS 217 male 4.1		4			9	13	6	9	3	4	Dd	Dp, Dd			okr-RNAi, GUAS 217 female 4.2	okr-RNAi, GUAS 217 female 4.1
	5			7	8	11	11	4	3	Dp, Dd	Dp	#DIV/0!	#DIV/0!	okr-RNAi, GUAS 217 male 5.1	okr-RNAi, GUAS 217 male 5.2		5			10	10	11	11	1	1	Dd				okr-RNAi, GUAS 217 female 5.1	okr-RNAi, GUAS 217 female 5.2
	6			10	12	10	11	0	1	Dp, Dd	Dp	#DIV/0!	#DIV/0!	okr-RNAi, GUAS 217 male 6.1	okr-RNAi, GUAS 217 male 6.2		6	***		***	***	11	12	***	***	***				okr-RNAi, GUAS 217 female 6.2	okr-RNAi, GUAS 217 emale 6.1
	7			10	12	11	10	1	2	Dp	Dp	#DIV/0!	#DIV/0!	okr-RNAi, GUAS 217 male 7.1	okr-RNAi, GUAS 217 male 7.2		7			10	11	9	15	1	4	Dp, Dd	Dd			okr-RNAi, GUAS 217 female 7.1	okr-RNAi, GUAS 217 female 7.2
	8			8	10	7	6	1	4	Dd	Dp, Dd	#DIV/0!	#DIV/0!	okr-RNAi, GUAS 217 male 8.2	okr-RNAi, GUAS 217 male 8.1		8			10	13	10	12	0	1	Dp, Dd	Dp			okr-RNAi, GUAS 217 female 8.2	okr-RNAi, GUAS 217 female 8.1
	9			7	9	10	11	3	3	Dp, Dd	Dp	#DIV/0!	#DIV/0!	okr-RNAi, GUAS 217 male 9.1	okr-RNAi, GUAS 217 male 9.2		9			9	10	11	9	2	1	Dp, Dd				okr-RNAi, GUAS 217 female 9.1	okr-RNAi, GUAS 217 female 9.2
	10			7	11	8	10	1	1	Dp, Dd	Dp, Dd	#DIV/0!	#DIV/0!	okr-RNAi, GUAS 217 male 10.2	okr-RNAi, GUAS 217 male 10.1		10			7	10	10	10	3	0	Dp, Dd	Dp, Dd			okr-RNAi, GUAS 217 female 10.2	okr-RNAi, GUAS 217 female 10.1
	11			7	10	9	10	2	0	Dp, Dd	Dp	#DIV/0!	#DIV/0!	okr-RNAi, GUAS 217 male 11.1	okr-RNAi, GUAS 217 male 11.2		11			8	11	10	14	2	3	Dd				okr-RNAi, GUAS 217 female 11.2	okr-RNAi, GUAS 217 female 11.1
	12			11	10	6	9	5	1	Dp, Dd	Dp, Dd	#DIV/0!	#DIV/0!	okr-RNAi, GUAS 217 male 12.2	okr-RNAi, GUAS 217 male 12.1		12			9	12	10	13	1	1		Dd			okr-RNAi, GUAS 217 female 12.1	okr-RNAi, GUAS 217 female 12.2
	13			10	12	8	10	2	2	Dd	Dp, Dd	#DIV/0!	#DIV/0!	okr-RNAi, GUAS 217 male 13.1	okr-RNAi, GUAS 217 male 13.2		13			10	11	7	7	3	4	Dd	Dp, Dd			okr-RNAi, GUAS 217 female 13.1	okr-RNAi, GUAS 217 female 13.2
	Mean	#DIV/0!	#DIV/0!	8.61538	10.2308	8.53846	9.53846	1.9	1.7			#DIV/0!	#DIV/0!	8.57692	9.88462		Mean	#DIV/0!	#DIV/0!	9.41667	11.3333	9.53846	11.0769	1.77778	2.11111			#DIV/0!	#DIV/0!	9.48	11.2
	Stan. Dev	#DIV/0!	#DIV/0!	1.44559	1.30089	1.76141	2.22169					#DIV/0!	#DIV/0!	1.57919	1.81828		Stan. Dev	#DIV/0!	#DIV/0!	1.08362	1.1547	1.71345	2.2532					#DIV/0!	#DIV/0!	1.41774	1.77951
	P-value	#DIV/0!	#DIV/0!	6.39641e-06	5.23643e-06	5.26733e-05	0.000117374					#DIV/0!	#DIV/0!				P-value	#DIV/0!	#DIV/0!	1.24297e-07	5.26683e-06	0.000202488	0.00403557					#DIV/0!	#DIV/0!
	Mean	#DIV/0!										#DIV/0!					Mean	#DIV/0!										#DIV/0!
	Stan. Dev	#DIV/0!										#DIV/0!					Stan. Dev	#DIV/0!										#DIV/0!
24	w; + / CyO; Lsp1beta-RNAi / ato-Gal4-14a, UAS-CD8::GFP, UAS-redStinger males															24'	w; + / CyO; Lsp1beta-RNAi / ato-Gal4-14a, UAS-CD8::GFP, UAS-redStinger females
		DCN number		axons exiting Lobula	axons exiting Optic Chiasm	axons exiting Lobula	axons exiting Optic Chiasm	axons exiting Lobula	axons exiting Optic CHiasm	Innervation missing Dd, Dp, Vp, Vd		% of cells innervating Me		File name for Picture				DCN number		axons exiting Lobula	axons exiting Optic Chiasm	axons exiting Lobula	axons exiting Optic Chiasm	axons exiting Lobula	axons exiting Optic CHiasm	Innervation missing Dd, Dp, Vp, Vd		% of cells innervating Me		File name for Picture
	males	L	R	L	L	R	R	L/R difference	L/R difference	L	R	L	R	L	R		females	L	R	L	L	R	R	L/R difference	L/R difference	L	R	L	R	L	R
	1	51	***	8	7	***	***	***	***	Dp, Dd	***	15.6863	***	Lsp1beta-RNAi, GUAS 217 male 1.1	***		1	46	53	5	6	7	7	2	1	Dp, Dd, Vp	Dp, Dd, Vp	10.8696	13.2075	Lsp1beta-RNAi, GUAS 217 female 1.2	Lsp1beta-RNAi, GUAS 217 female 1.1
	2	49	53	6	4	6	7	0	3	Dp, Dd, Vp	Dp, Dd, Vp	12.2449	11.3208	Lsp1beta-RNAi, GUAS 217 male 2.1	Lsp1beta-RNAi, GUAS 217 male 2.2		2	43	53	6	5	7	6	1	1	Dp, Dd, Vp	Dp, Dd, Vp	13.9535	13.2075	Lsp1beta-RNAi, GUAS 217 female 2.2	Lsp1beta-RNAi, GUAS 217 female 2.1
	3	52	49	6	4	6	5	0	1	Dp, Dd, Vp	Dp, Dd, Vp	11.5385	12.2449	Lsp1beta-RNAi, GUAS 217 male 3.2	Lsp1beta-RNAi, GUAS 217 male 3.1		3	47	48	6	6	4	5	2	1	Dp, Dd, Vp	Dp, Dd, Vp	12.766	8.33333	Lsp1beta-RNAi, GUAS 217 female 3.1	Lsp1beta-RNAi, GUAS 217 female 3.2
	4	54	53	7	5	7	5	0	0	Dp, Dd, Vp	Dp, Dd, Vp	12.963	13.2075	Lsp1beta-RNAi, GUAS 217 male 4.1	Lsp1beta-RNAi, GUAS 217 male 4.2		4	***	47	6	4	5	7	1	3	Dp, Dd, Vp	Dp, Dd, Vp	***	10.6383	Lsp1beta-RNAi, GUAS 217 female 4.2	Lsp1beta-RNAi, GUAS 217 female 4.1
	5	44	43	4	5	5	5	1	0	Dp, Dd, Vp	Dp, Dd, Vp	9.09091	11.6279	Lsp1beta-RNAi, GUAS 217 male 5.2	Lsp1beta-RNAi, GUAS 217 male 5.1		5	57	55	5	7	5	6	0	1	Dp, Dd, Vp	Dp, Dd, Vp	8.77193	9.09091	Lsp1beta-RNAi, GUAS 217 female 5.2	Lsp1beta-RNAi, GUAS 217 female 5.1
	6	49	50	6	5	6	5	0	0	Dp, Dd, Vp	Dp, Dd, Vp	12.2449	12	Lsp1beta-RNAi, GUAS 217 male 6.1	Lsp1beta-RNAi, GUAS 217 male 6.2		6	55	52	5	***	5	7	0	***	Dp, Dd, Vp	Dp, Dd	9.09091	9.61538	Lsp1beta-RNAi, GUAS 217 female 6.2	Lsp1beta-RNAi, GUAS 217 female 6.1
	7	50	52	7	5	5	6	2	1	Dp, Dd, Vp	Dp, Dd, Vp	14	9.61538	Lsp1beta-RNAi, GUAS 217 male 7.2	Lsp1beta-RNAi, GUAS 217 male 7.1		7	59	57	6	6	5	4	1	2	Dp, Dd, Vp	Dp, Dd, Vp	10.1695	8.77193	Lsp1beta-RNAi, GUAS 217 female 7.1	Lsp1beta-RNAi, GUAS 217 female 7.2
	8	43	55	6	6	5	4	1	2	Dp, Dd, Vp	Dp, Dd, Vp	13.9535	9.09091	Lsp1beta-RNAi, GUAS 217 male 8.1	Lsp1beta-RNAi, GUAS 217 male 8.2		8	40	40	5	6	6	6	1	0	Dp, Dd, Vp	Dp, Dd, Vp	12.5	15	Lsp1beta-RNAi, GUAS 217 female 8.1	Lsp1beta-RNAi, GUAS 217 female 8.2
	9	50	50	4	4	5	6	1	2	Dp, Dd, Vp	Dp, Dd, Vp	8	10	Lsp1beta-RNAi, GUAS 217 male 9.2	Lsp1beta-RNAi, GUAS 217 male 9.1		9	54	51	6	7	7	6	1	1	Dp, Dd, Vp	Dp, Dd, Vp	11.1111	13.7255	Lsp1beta-RNAi, GUAS 217 female 9.1	Lsp1beta-RNAi, GUAS 217 female 9.2
	10	48	51	5	4	7	6	2	2	Dp, Dd, Vp	Dp, Dd, Vp	10.4167	13.7255	Lsp1beta-RNAi, GUAS 217 male 10.1	Lsp1beta-RNAi, GUAS 217 male 10.2		10	57	60	4	6	7	8	3	2	Dp, Dd, Vp	Dp, Dd, Vp	7.01754	11.6667	Lsp1beta-RNAi, GUAS 217 female 10.1	Lsp1beta-RNAi, GUAS 217 female 10.2
	11	54	54	4	5	5	5	1	0	Dp, Dd, Vp	Dp, Dd, Vp	7.40741	9.25926	Lsp1beta-RNAi, GUAS 217 male 11.1	Lsp1beta-RNAi, GUAS 217 male 11.2		11	56	56	5	5	6	7	1	2	Dp, Dd, Vp	Dp, Dd, Vp	8.92857	10.7143	Lsp1beta-RNAi, GUAS 217 female 11.2	Lsp1beta-RNAi, GUAS 217 female 11.1
	12	51	48	6	7	6	6	0	1	Dp, Dd	Dp, Dd, Vp	11.7647	12.5	Lsp1beta-RNAi, GUAS 217 male 12.1	Lsp1beta-RNAi, GUAS 217 male 12.2		12	54	49	6	6	5	5	1	1	Dp, Vp	Dp, Dd, Vp	11.1111	10.2041	Lsp1beta-RNAi, GUAS 217 female 12.2	Lsp1beta-RNAi, GUAS 217 female 12.1
	13	47	51	6	7	6	4	0	3	Dp, Dd, Vp	Dp, Dd, Vp	12.766	11.7647	Lsp1beta-RNAi, GUAS 217 male 13.1	Lsp1beta-RNAi, GUAS 217 male 13.2		13	54	54	8	8	5	6	3	2	Dp, Dd	Dp, Dd, Vp	14.8148	9.25926	Lsp1beta-RNAi, GUAS 217 female 13.1	Lsp1beta-RNAi, GUAS 217 female 13.2
	14	47	44	5	5	6	4	1	1	Dp, Dd, Vp	Dp, Dd, Vp	10.6383	13.6364	Lsp1beta-RNAi, GUAS 217 male 14.1	Lsp1beta-RNAi, GUAS 217 male 14.2
	Mean	49.2143	50.2308	5.71429	5.21429	5.76923	5.23077	0.692308	1.23077			11.6225	11.5379	5.74074	5.22222		Mean	51.8333	51.9231	5.61538	6	5.69231	6.15385	1.30769	1.41667			10.9254	11.0334	5.65385	6.08
	Stan. Dev	3.26234	3.58594	1.20439	1.12171	0.725011	0.926809					2.34074	1.60633	0.984206	1.01274		Stan. Dev	6.19139	5.12285	0.960769	1.04447	1.03155	1.06819					2.2976	2.14317	0.977438	1.03763
	P-value	8.48767e-15	1.78498e-12	1.6914e-13	5.62026e-20	1.78875e-22	1.2908e-21					2.12043e-36	2.57821e-41				P-value	2.46212e-07	2.61876e-09	1.79721e-20	8.67754e-19	2.21287e-17	6.47728e-19					7.56358e-36	8.64532e-35
	Mean	49.7037										11.5818					Mean	51.88										10.9816
	Stan. Dev	3.39473										1.983					Stan. Dev	5.54016										2.17236
25	Gem3-RNAi / Y; + / CyO; ato-Gal4-14a, UAS-CD8::GFP, UAS-redStinger males															25'	Gem3-RNAi / w; + / CyO; ato-Gal4-14a, UAS-CD8::GFP, UAS-redStinger females
		DCN number		axons exiting Lobula	axons exiting Optic Chiasm	axons exiting Lobula	axons exiting Optic Chiasm	axons exiting Lobula	axons exiting Optic CHiasm	Innervation missing Dd, Dp, Vp, Vd		% of cells innervating Me		File name for Picture				DCN number		axons exiting Lobula	axons exiting Optic Chiasm	axons exiting Lobula	axons exiting Optic Chiasm	axons exiting Lobula	axons exiting Optic CHiasm	Innervation missing Dd, Dp, Vp, Vd		% of cells innervating Me		File name for Picture
	males	L	R	L	L	R	R	L/R difference	L/R difference	L	R	L	R	L	R		females	L	R	L	L	R	R	L/R difference	L/R difference	L	R	L	R	L	R
	1			11	14	10	11	1	3	Dp		#DIV/0!	#DIV/0!	Gem3-RNAi, GUAS 217 male 1.1	Gem3-RNAi, GUAS 217 male 1.2		1			10	13	12	15	2	2			#DIV/0!	#DIV/0!	Gem3-RNAi, GUAS 217 female 1.1	Gem3-RNAi, GUAS 217 female 1.2
	2			10	11	11	14	1	3	Dd		#DIV/0!	#DIV/0!	Gem3-RNAi, GUAS 217 male 2.2	Gem3-RNAi, GUAS 217 male 2.1		2			10	12	13	14	3	2			#DIV/0!	#DIV/0!	Gem3-RNAi, GUAS 217 female 2.2	Gem3-RNAi, GUAS 217 female 2.1
	3			10	14	9	9	1	5		Dp, Dd	#DIV/0!	#DIV/0!	Gem3-RNAi, GUAS 217 male 3.1	Gem3-RNAi, GUAS 217 male 3.2		3			11	12	14	16	3	4	Dd		#DIV/0!	#DIV/0!	Gem3-RNAi, GUAS 217 female 3.1	Gem3-RNAi, GUAS 217 female 3.2
	4			9	13	9	11	0	2	Dp	Dp, Dd	#DIV/0!	#DIV/0!	Gem3-RNAi, GUAS 217 male 4.2	Gem3-RNAi, GUAS 217 male 4.1		4			13	15	13	17	0	2			#DIV/0!	#DIV/0!	Gem3-RNAi, GUAS 217 female 4.1	Gem3-RNAi, GUAS 217 female 4.2
	5		***	15	20	***	***	***	***		***	#DIV/0!	***	Gem3-RNAi, GUAS 217 male 5.1	***		5			13	18	12	16	1	2			#DIV/0!	#DIV/0!	Gem3-RNAi, GUAS 217 female 5.1	Gem3-RNAi, GUAS 217 female 5.2
	6			13	15	15	15	2	0			#DIV/0!	#DIV/0!	Gem3-RNAi, GUAS 217 male 6.1	Gem3-RNAi, GUAS 217 male 6.2		6			10	13	11	12	1	1	Dd		#DIV/0!	#DIV/0!	Gem3-RNAi, GUAS 217 female 6.2	Gem3-RNAi, GUAS 217 female 6.1
	7			14	15	14	17	0	2			#DIV/0!	#DIV/0!	Gem3-RNAi, GUAS 217 male 7.2	Gem3-RNAi, GUAS 217 male 7.1		7			11	11	9	14	2	3	Dp	Dd	#DIV/0!	#DIV/0!	Gem3-RNAi, GUAS 217 female 7.1	Gem3-RNAi, GUAS 217 female 7.2
	8	***		***	***	11	12	***	***	***		***	#DIV/0!	***	Gem3-RNAi, GUAS 217 male 8.1		8			12	12	14	15	2	3	Dp		#DIV/0!	#DIV/0!	Gem3-RNAi, GUAS 217 female 8.2	Gem3-RNAi, GUAS 217 female 8.1
	9			9	10	9	11	0	1	Dd	Dd	#DIV/0!	#DIV/0!	Gem3-RNAi, GUAS 217 male 9.2	Gem3-RNAi, GUAS 217 male 9.1		9			13	17	13	13	0	4			#DIV/0!	#DIV/0!	Gem3-RNAi, GUAS 217 female 10.1	Gem3-RNAi, GUAS 217 female 10.2
	10			13	14	12	16	1	2	Dp		#DIV/0!	#DIV/0!	Gem3-RNAi, GUAS 217 male 10.1	Gem3-RNAi, GUAS 217 male 10.2		10			13	17	13	15	0	2			#DIV/0!	#DIV/0!	Gem3-RNAi, GUAS 217 female 16.1	Gem3-RNAi, GUAS 217 female 16.2
	11			11	12	13	15	1	3	Dd		#DIV/0!	#DIV/0!	Gem3-RNAi, GUAS 217 male 11.2	Gem3-RNAi, GUAS 217 male 11.1		11			15	14	11	12	4	2	Dp	Dp	#DIV/0!	#DIV/0!	Gem3-RNAi, GUAS 217 female 17.2	Gem3-RNAi, GUAS 217 female 17.1
																	12			13	13	10	10	3	3			#DIV/0!	#DIV/0!	Gem3-RNAi, GUAS 217 female 18.1	Gem3-RNAi, GUAS 217 female 18.2
	Mean	#DIV/0!	#DIV/0!	11.5	13.8	11.3	13.1	0.777778	2.33333			#DIV/0!	#DIV/0!	11.4	13.45		Mean	#DIV/0!	#DIV/0!	12	13.9167	12.0833	14.0833	1.75	2.5			#DIV/0!	#DIV/0!	12.0417	14
	Stan. Dev	#DIV/0!	#DIV/0!	2.12132	2.74064	2.16282	2.64365					#DIV/0!	#DIV/0!	2.08756	2.64525		Stan. Dev	#DIV/0!	#DIV/0!	1.59545	2.31432	1.56428	2.02073					#DIV/0!	#DIV/0!	1.5458	2.12644
	P-value	#DIV/0!	#DIV/0!	0.902403	0.269696	0.885365	0.819199					#DIV/0!	#DIV/0!				P-value	#DIV/0!	#DIV/0!	0.670425	0.789026	0.851592	0.255805					#DIV/0!	#DIV/0!
	Mean	#DIV/0!										#DIV/0!					Mean	#DIV/0!										#DIV/0!
	Stan. Dev	#DIV/0!										#DIV/0!					Stan. Dev	#DIV/0!										#DIV/0!
26	w; I(1)G0007-RNAi / CyO; ato-Gal4-14a, UAS-CD8::GFP, UAS-redStinger males															26'	w; I(1)G0007-RNAi / CyO; ato-Gal4-14a, UAS-CD8::GFP, UAS-redStinger females
		DCN number		axons exiting Lobula	axons exiting Optic Chiasm	axons exiting Lobula	axons exiting Optic Chiasm	axons exiting Lobula	axons exiting Optic CHiasm	Innervation missing Dd, Dp, Vp, Vd		% of cells innervating Me		File name for Picture				DCN number		axons exiting Lobula	axons exiting Optic Chiasm	axons exiting Lobula	axons exiting Optic Chiasm	axons exiting Lobula	axons exiting Optic CHiasm	Innervation missing Dd, Dp, Vp, Vd		% of cells innervating Me		File name for Picture
	males	L	R	L	L	R	R	L/R difference	L/R difference	L	R	L	R	L	R		females	L	R	L	L	R	R	L/R difference	L/R difference	L	R	L	R	L	R
	1			12	11	9	8	3	3	Dd	Dp, Dd	#DIV/0!	#DIV/0!	I(1)G0007-RNAi, GUAS 217 male 1.2	I(1)G0007-RNAi, GUAS 217 male 1.1		1			11	12	12	13	1	1	Dp	Dp			I(1)G0007-RNAi, GUAS 217 female 1.1	I(1)G0007-RNAi, GUAS 217 female 1.2
	2			10	10	11	12	1	2	Dd	Dp	#DIV/0!	#DIV/0!	I(1)G0007-RNAi, GUAS 217 male 2.1	I(1)G0007-RNAi, GUAS 217 male 2.2		2			12	15	12	13	0	2	Dp				I(1)G0007-RNAi, GUAS 217 female 2.1	I(1)G0007-RNAi, GUAS 217 female 2.2
	3			11	12	10	11	1	1	Dp	Dp	#DIV/0!	#DIV/0!	I(1)G0007-RNAi, GUAS 217 male 3.2	I(1)G0007-RNAi, GUAS 217 male 3.1		3			12	13	13	14	1	1	Dp				I(1)G0007-RNAi, GUAS 217 female 3.1	I(1)G0007-RNAi, GUAS 217 female 3.2
	4			9	10	8	6	1	4		Dp, Dd	#DIV/0!	#DIV/0!	I(1)G0007-RNAi, GUAS 217 male 4.1	I(1)G0007-RNAi, GUAS 217 male 4.2		4			13	13	15	15	1	3	Dp				I(1)G0007-RNAi, GUAS 217 female 4.2	I(1)G0007-RNAi, GUAS 217 female 4.1
	5			10	9	11	10	1	1	Dp		#DIV/0!	#DIV/0!	I(1)G0007-RNAi, GUAS 217 male 5.2	I(1)G0007-RNAi, GUAS 217 male 5.1		5			14	12	***	***	***	***		***			I(1)G0007-RNAi, GUAS 217 female 5.1	***
	6			8	10	9	10	1	0	Dp, Dd		#DIV/0!	#DIV/0!	I(1)G0007-RNAi, GUAS 217 male 6.1	I(1)G0007-RNAi, GUAS 217 male 6.2		6			12	10	12	10	0	0	Dp	Dp			I(1)G0007-RNAi, GUAS 217 female 6.2	I(1)G0007-RNAi, GUAS 217 female 6.1
	7			11	13	10	11	1	2			#DIV/0!	#DIV/0!	I(1)G0007-RNAi, GUAS 217 male 7.2	I(1)G0007-RNAi, GUAS 217 male 7.1		7			10	13	12	16	2	3	Dp				I(1)G0007-RNAi, GUAS 217 female 7.1	I(1)G0007-RNAi, GUAS 217 female 7.2
	8			9	9	6	8	3	1	Dp	Dp, Dd	#DIV/0!	#DIV/0!	I(1)G0007-RNAi, GUAS 217 male 8.1	I(1)G0007-RNAi, GUAS 217 male 8.2		8			15	17	15	16	0	1					I(1)G0007-RNAi, GUAS 217 female 8.2	I(1)G0007-RNAi, GUAS 217 female 8.1
	9			8	9	9	7	1	2	Dp, Dd	Dp, Dd	#DIV/0!	#DIV/0!	I(1)G0007-RNAi, GUAS 217 male 9.2	I(1)G0007-RNAi, GUAS 217 male 9.1
	10			6	7	9	8	3	1		Dp	#DIV/0!	#DIV/0!	I(1)G0007-RNAi, GUAS 217 male 10.1	I(1)G0007-RNAi, GUAS 217 male 10.2
	11			10	9	10	10	0	1	Dd	Dp, Dd	#DIV/0!	#DIV/0!	I(1)G0007-RNAi, GUAS 217 male 11.2	I(1)G0007-RNAi, GUAS 217 male 11.1
	12			12	13	9	12	3	1	Dp, Dd	Dp, Dd	#DIV/0!	#DIV/0!	I(1)G0007-RNAi, GUAS 217 male 11.2	I(1)G0007-RNAi, GUAS 217 male 12.1
	Mean	#DIV/0!	#DIV/0!	9.66667	10.1667	9.25	9.41667	1.58333	1.58333			#DIV/0!	#DIV/0!	9.45833	9.79167		Mean	#DIV/0!	#DIV/0!	12.375	13.125	13	13.8571	0.714286	1.57143			#DIV/0!	#DIV/0!	12.6667	13.4667
	Stan. Dev	#DIV/0!	#DIV/0!	1.77525	1.80067	1.3568	1.97523					#DIV/0!	#DIV/0!	1.5598	1.8877		Stan. Dev	#DIV/0!	#DIV/0!	1.59799	2.10017	1.41421	2.1157					#DIV/0!	#DIV/0!	1.49603	2.06559
	P-value	#DIV/0!	#DIV/0!	0.00637396	0.000350744	0.00012847	4.90835e-05					#DIV/0!	#DIV/0!				P-value	#DIV/0!	#DIV/0!	0.817202	0.467707	0.118606	0.551303					#DIV/0!	#DIV/0!
	Mean	#DIV/0!										#DIV/0!					Mean	#DIV/0!										#DIV/0!
	Stan. Dev	#DIV/0!										#DIV/0!					Stan. Dev	#DIV/0!										#DIV/0!
27	w; cmb-RNAi / CyO; ato-Gal4-14a, UAS-CD8::GFP, UAS-redStinger males															27'	w; cmb-RNAi / CyO; ato-Gal4-14a, UAS-CD8::GFP, UAS-redStinger females
		DCN number		axons exiting Lobula	axons exiting Optic Chiasm	axons exiting Lobula	axons exiting Optic Chiasm	axons exiting Lobula	axons exiting Optic CHiasm	Innervation missing Dd, Dp, Vp, Vd		% of cells innervating Me		File name for Picture				DCN number		axons exiting Lobula	axons exiting Optic Chiasm	axons exiting Lobula	axons exiting Optic Chiasm	axons exiting Lobula	axons exiting Optic CHiasm	Innervation missing Dd, Dp, Vp, Vd		% of cells innervating Me		File name for Picture
	males	L	R	L	L	R	R	L/R difference	L/R difference	L	R	L	R	L	R		females	L	R	L	L	R	R	L/R difference	L/R difference	L	R	L	R	L	R
	1			10	9	12	11	2	1	Dp, Dd	Dp, Dd	#DIV/0!	#DIV/0!	cmb-RNAi, GUAS 217 male 1.1	cmb-RNAi, GUAS 217 male 1.2		1			10	15	13	13	3	2		Dp			cmb-RNAi, GUAS 217 female 2.1	cmb-RNAi, GUAS 217 female 2.2
	2			12	13	11	9	11	4	Dp	Dp, Dd	#DIV/0!	#DIV/0!	cmb-RNAi, GUAS 217 male 2.1	cmb-RNAi, GUAS 217 male 2.2		2			10	11	9	9	1	2	Dp, Dd	Dp, Dd			cmb-RNAi, GUAS 217 female 3.1	cmb-RNAi, GUAS 217 female 3.2
	3			***	***	6	7	***	***	***	Dp, Dd	#VALUE!	#DIV/0!	***	cmb-RNAi, GUAS 217 male 4.1		3			8	7	10	8	2	1	Dp, Dd	Dp, Dd			cmb-RNAi, GUAS 217 (R) female 5.2	cmb-RNAi, GUAS 217 (R) female 5.1
	4			***	***	9	7	***	***	***	Dp, Dd	#VALUE!	#DIV/0!	***	cmb-RNAi, GUAS 217 male 5.2		4			8	10	***	***	***	***	Dp, Dd	***			cmb-RNAi, GUAS 217 (R) female 6.1	***
	5			10	8	8	9	2	1	Dp, Dd	Dp, Dd	#DIV/0!	#DIV/0!	cmb-RNAi, GUAS 217 male 6.1	cmb-RNAi, GUAS 217 male 6.2		5			10	8	8	9	2	1	Dp, Dd	Dp, Dd			cmb-RNAi, GUAS 217 (R) female 7.2	cmb-RNAi, GUAS 217 (R) female 7.1
	6			10	12	9	8	1	4	Dp, Dd	Dp, Dd	#DIV/0!	#DIV/0!	cmb-RNAi, GUAS 217 male 8.1	cmb-RNAi, GUAS 217 male 8.2		6			10	8	10	10	2	0	Dp, Dd	Dp, Dd			cmb-RNAi, GUAS 217 (R) female 8.1	cmb-RNAi, GUAS 217 (R) female 8.2
	7			***	***	10	8	***	***	***	Dp, Dd	#VALUE!	#DIV/0!	***	cmb-RNAi, GUAS 217 male 9.2		7			8	10	9	10	1	0	Dp	Dp, Dd			cmb-RNAi, GUAS 217 (R) female 9.2	cmb-RNAi, GUAS 217 (R) female 9.1
	8			9	8	***	***	***	***	Dp, Dd	***	#DIV/0!	#VALUE!	cmb-RNAi, GUAS 217 male 10.1	***		8			8	8	10	10	2	2	Dp, Dd	Dp, Dd			cmb-RNAi, GUAS 217 (R) female 10.1	cmb-RNAi, GUAS 217 (R) female 10.2
	9			10	11	***	***	***	***	Dp, Dd	***	#DIV/0!	#VALUE!	cmb-RNAi, GUAS 217 male 11.1	***
	10			11	11	***	***	***	***	Dp, Dd	***	#DIV/0!	#VALUE!	cmb-RNAi, GUAS 217 male 12.1	***
	11			8	11	8	9	0	2	Dp, Dd	Dp, Dd	#DIV/0!	#DIV/0!	cmb-RNAi, GUAS 217 (R) male 2.1	cmb-RNAi, GUAS 217 (R) male 2.2
	12			11	11	10	11	1	0	Dp, Dd	Dp, Dd	#DIV/0!	#DIV/0!	cmb-RNAi, GUAS 217 (R) male 3.2	cmb-RNAi, GUAS 217 (R) male 3.1
	Mean	#DIV/0!	#DIV/0!	10.1111	10.4444	9.22222	8.77778	2.83333	2			#DIV/0!	#DIV/0!	9.66667	9.61111		Mean	#DIV/0!	#DIV/0!	9	9.625	9.85714	9.85714	1.85714	1.14286			#DIV/0!	#DIV/0!	9.4	9.73333
	Stan. Dev	#DIV/0!	#DIV/0!	1.16667	1.74005	1.7873	1.48137					#DIV/0!	#DIV/0!	1.53393	1.78684		Stan. Dev	#DIV/0!	#DIV/0!	1.06904	2.55999	1.57359	1.57359					#DIV/0!	#DIV/0!	1.35225	2.08624
	P-value	#DIV/0!	#DIV/0!	0.0106928	0.00370348	0.00608563	8.4173e-06					#DIV/0!	#DIV/0!				P-value	#DIV/0!	#DIV/0!	4.39016e-06	0.00231361	0.0103773	0.000577269					#DIV/0!	#DIV/0!
	Mean	#DIV/0!										#DIV/0!					Mean	#DIV/0!										#DIV/0!
	Stan. Dev	#DIV/0!										#DIV/0!					Stan. Dev	#DIV/0!										#DIV/0!
28	w; tj-RNAi / CyO; ato-Gal4-14a, UAS-CD8::GFP, UAS-redStinger males															28'	w; tj-RNAi / CyO; ato-Gal4-14a, UAS-CD8::GFP, UAS-redStinger females
		DCN number		axons exiting Lobula	axons exiting Optic Chiasm	axons exiting Lobula	axons exiting Optic Chiasm	axons exiting Lobula	axons exiting Optic CHiasm	Innervation missing Dd, Dp, Vp, Vd		% of cells innervating Me		File name for Picture				DCN number		axons exiting Lobula	axons exiting Optic Chiasm	axons exiting Lobula	axons exiting Optic Chiasm	axons exiting Lobula	axons exiting Optic CHiasm	Innervation missing Dd, Dp, Vp, Vd		% of cells innervating Me		File name for Picture
	males	L	R	L	L	R	R	L/R difference	L/R difference	L	R	L	R	L	R		females	L	R	L	L	R	R	L/R difference	L/R difference	L	R	L	R	L	R
	1			11	13	***	***	***	***	Dp	***	#DIV/0!	***	tj-RNAi, GUAS 217 (R) male 1.1	***		1			11	15	8	12	3	3	Dp	Dp, Dd	#DIV/0!	#DIV/0!	tj-RNAi, GUAS 217 (R) female 1.1	tj-RNAi, GUAS 217 (R) female 1.2
	2			***	***	9	12	***	***	***	Dd	***	#DIV/0!	***	tj-RNAi, GUAS 217 (R) male 2.1		2			10	13	8	10	2	3			#DIV/0!	#DIV/0!	tj-RNAi, GUAS 217 (R) female 2.2	tj-RNAi, GUAS 217 (R) female 2.1
	3			9	9	10	13	1	4	Dd	Dp, Dd	#DIV/0!	#DIV/0!	tj-RNAi, GUAS 217 (R) male 3.1	tj-RNAi, GUAS 217 (R) male 3.2		3			10	13	8	14	2	1	Dp	Dp, Dd	#DIV/0!	#DIV/0!	tj-RNAi, GUAS 217 (R) female 3.1	tj-RNAi, GUAS 217 (R) female 3.2
	4			9	12	10	9	1	3	Dp, Dd	Dp, Dd	#DIV/0!	#DIV/0!	tj-RNAi, GUAS 217 (R) male 4.2	tj-RNAi, GUAS 217 (R) male 4.1		4			8	10	9	9	1	1	Dp, Dd	Dp, Dd	#DIV/0!	#DIV/0!	tj-RNAi, GUAS 217 (R) female 4.2	tj-RNAi, GUAS 217 (R) female 4.1
	5			9	11	8	11	1	0	Dp, Dd	Dp, Dd	#DIV/0!	#DIV/0!	tj-RNAi, GUAS 217 (R) male 5.1	tj-RNAi, GUAS 217 (R) male 5.2		5			8	14	10	10	2	4	Dp	Dp, Dd	#DIV/0!	#DIV/0!	tj-RNAi, GUAS 217 (R) female 5.1	tj-RNAi, GUAS 217 (R) female 5.2
	6			13	13	8	8	5	5	Dp	Dp, Dd	#DIV/0!	#DIV/0!	tj-RNAi, GUAS 217 (R) male 6.2	tj-RNAi, GUAS 217 (R) male 6.1		6			10	12	10	14	0	2		Dp, Dd	#DIV/0!	#DIV/0!	tj-RNAi, GUAS 217 (R) female 6.2	tj-RNAi, GUAS 217 (R) female 6.1
	7			12	12	13	13	1	1	Dp, Dd	Dp	#DIV/0!	#DIV/0!	tj-RNAi, GUAS 217 (R) male 7.1	tj-RNAi, GUAS 217 (R) male 7.2		7			8	11	8	9	0	2	Dp, Dd	Dp, Dd	#DIV/0!	#DIV/0!	tj-RNAi, GUAS 217 (R) female 7.1	tj-RNAi, GUAS 217 (R) female 7.2
	8			12	13	11	11	1	2	Dd	Dp, Dd	#DIV/0!	#DIV/0!	tj-RNAi, GUAS 217 (R) male 8.2	tj-RNAi, GUAS 217 (R) male 8.1		8			12	12	10	11	2	1	Dp	Dp	#DIV/0!	#DIV/0!	tj-RNAi, GUAS 217 (R) female 8.2	tj-RNAi, GUAS 217 (R) female 8.1
	9			11	11	9	12	2	1	Dp	Dp, Dd	#DIV/0!	#DIV/0!	tj-RNAi, GUAS 217 (R) male 9.1	tj-RNAi, GUAS 217 (R) male 9.2		9			11	11	7	10	4	1	Dp	Dp, Dd	#DIV/0!	#DIV/0!	tj-RNAi, GUAS 217 (R) female 9.1	tj-RNAi, GUAS 217 (R) female 9.2
	10			8	11	9	12	1	1	Dd	Dp, Dd	#DIV/0!	#DIV/0!	tj-RNAi, GUAS 217 (R) male 10.1	tj-RNAi, GUAS 217 (R) male 10.2		10			13	14	8	12	5	2	Dp	Dp	#DIV/0!	#DIV/0!	tj-RNAi, GUAS 217 (R) female 10.2	tj-RNAi, GUAS 217 (R) female 10.1
	11			13	13	10	13	3	0			#DIV/0!	#DIV/0!	tj-RNAi, GUAS 217 (R) male 11.1	tj-RNAi, GUAS 217 (R) male 11.2
	12			8	9	***	***	***	***	Dp, Dd	***	#DIV/0!	#VALUE!	tj-RNAi, GUAS 217 (R) male 12.1	***
	Mean	#DIV/0!	#DIV/0!	10.4545	11.5455	9.7	11.4	1.77778	1.88889			#DIV/0!	#DIV/0!	10.0952	11.4762		Mean	#DIV/0!	#DIV/0!	10.1	12.5	8.6	11.1	2.1	2			#DIV/0!	#DIV/0!	9.35	11.8
	Stan. Dev	#DIV/0!	#DIV/0!	1.91644	1.50756	1.49443	1.7127					#DIV/0!	#DIV/0!	1.7293	1.56905		Stan. Dev	#DIV/0!	#DIV/0!	1.72884	1.58114	1.07497	1.85293					#DIV/0!	#DIV/0!	1.59852	1.82382
	P-value	#DIV/0!	#DIV/0!	0.140335	0.0327969	0.00576793	0.0245937					#DIV/0!	#DIV/0!				P-value	#DIV/0!	#DIV/0!	0.00361199	0.0471347	1.11061e-07	0.00408524					#DIV/0!	#DIV/0!
	Mean	#DIV/0!										#DIV/0!					Mean	#DIV/0!										#DIV/0!
	Stan. Dev	#DIV/0!										#DIV/0!					Stan. Dev	#DIV/0!										#DIV/0!
29	w; dmrt99B-RNAi / CyO; ato-Gal4-14a, UAS-CD8::GFP, UAS-redStinger males															29'	w; dmrt99B-RNAi / CyO; ato-Gal4-14a, UAS-CD8::GFP, UAS-redStinger females
		DCN number		axons exiting Lobula	axons exiting Optic Chiasm	axons exiting Lobula	axons exiting Optic Chiasm	axons exiting Lobula	axons exiting Optic CHiasm	Innervation missing Dd, Dp, Vp, Vd		% of cells innervating Me		File name for Picture				DCN number		axons exiting Lobula	axons exiting Optic Chiasm	axons exiting Lobula	axons exiting Optic Chiasm	axons exiting Lobula	axons exiting Optic CHiasm	Innervation missing Dd, Dp, Vp, Vd		% of cells innervating Me		File name for Picture
	males	L	R	L	L	R	R	L/R difference	L/R difference	L	R	L	R	L	R		females	L	R	L	L	R	R	L/R difference	L/R difference	L	R	L	R	L	R
	1			9	9	***	***	***	***	Dp	Dp, Dd, Vp, Vd	#DIV/0!	***	dmrt99B-RNAi, GUAS 217 (R) male 1.1	bmrt99B-RNAi, GUAS 217 (R) male 1.2		1			13	16	12	15	1	1		Dp	#DIV/0!	#DIV/0!	dmrt99B-RNAi, GUAS 217 (R) female 1.1	dmrt99B-RNAi, GUAS 217 (R) female 1.2
	2			9	10	9	11	0	1	Dp	Dp	***	#DIV/0!	dmrt99B-RNAi, GUAS 217 (R) male 2.2	dmrt99B-RNAi, GUAS 217 (R) male 2.1		2			12	14	10	13	2	1		Dp	#DIV/0!	#DIV/0!	dmrt99B-RNAi, GUAS 217 (R) female 2.1	dmrt99B-RNAi, GUAS 217 (R) female 2.2
	3			8	11	10	13	2	2	Dp	Dp	#DIV/0!	#DIV/0!	dmrt99B-RNAi, GUAS 217 (R) male 3.1	dmrt99B-RNAi, GUAS 217 (R) male 3.2		3			12	11	11	11	1	0	Dp, Dd	Dd	#DIV/0!	#DIV/0!	dmrt99B-RNAi, GUAS 217 (R) female 3.2	dmrt99B-RNAi, GUAS 217 (R) female 3.1
	4			10	10	12	13	2	3	Dp, Dd	Dd	#DIV/0!	#DIV/0!	dmrt99B-RNAi, GUAS 217 (R) male 4.2	dmrt99B-RNAi, GUAS 217 (R) male 4.1		4			11	14	10	13	1	1	Dp	Dp	#DIV/0!	#DIV/0!	dmrt99B-RNAi, GUAS 217 (R) female 4.1	dmrt99B-RNAi, GUAS 217 (R) female 4.2
	5			8	8	10	13	2	5	Dp, Dd	Dd	#DIV/0!	#DIV/0!	dmrt99B-RNAi, GUAS 217 (R) male 5.1	dmrt99B-RNAi, GUAS 217 (R) male 5.2		5			10	12	***	***	***	***	Dd	***	#DIV/0!	***	dmrt99B-RNAi, GUAS 217 (R) female 5.1	***
	6			9	12	9	10	0	2	Dd	Dp	#DIV/0!	#DIV/0!	dmrt99B-RNAi, GUAS 217 (R) male 6.2	dmrt99B-RNAi, GUAS 217 (R) male 6.1		6			12	14	11	12	1	2	Dp	Dp	#DIV/0!	#DIV/0!	dmrt99B-RNAi, GUAS 217 female 1.1	dmrt99B-RNAi, GUAS 217 female 1.2
	7			8	9	8	9	0	0	Dp	Dp, Dd	#DIV/0!	#DIV/0!	dmrt99B-RNAi, GUAS 217 (R) male 7.1	dmrt99B-RNAi, GUAS 217 (R) male 7.2		7			12	13	11	15	1	2			#DIV/0!	#DIV/0!	dmrt99B-RNAi, GUAS 217 female 2.2	dmrt99B-RNAi, GUAS 217 female 2.1
	8			***	***	8	8	***	***	***	Dp, Dd	***	#DIV/0!	dmrt99B-RNAi, GUAS 217 (R) male 8.2	dmrt99B-RNAi, GUAS 217 (R) male 8.1		8			12	16	13	14	1	2			#DIV/0!	#DIV/0!	dmrt99B-RNAi, GUAS 217 female 3.1	dmrt99B-RNAi, GUAS 217 female 3.2
	9			8	9	8	9	0	0	Dp, Dd	Dp, Dd	#DIV/0!	#DIV/0!	dmrt99B-RNAi, GUAS 217 (R) male 9.1	dmrt99B-RNAi, GUAS 217 (R) male 9.2		9			11	13	11	14	0	1	Dd		#DIV/0!	#DIV/0!	dmrt99B-RNAi, GUAS 217 female 4.1	dmrt99B-RNAi, GUAS 217 female 4.2
	10			***	***	7	8	***	***	***	Dp	***	#DIV/0!	***	dmrt99B-RNAi, GUAS 217 (R) male 10.1		10			11	13	9	***	2	***		Dp, Dd	#DIV/0!	#DIV/0!	dmrt99B-RNAi, GUAS 217 female 5.1	dmrt99B-RNAi, GUAS 217 female 5.2
	11			9	10	8	10	1	0	Dp, Dd	Dp	#DIV/0!	#DIV/0!	dmrt99B-RNAi, GUAS 217 (R) male 11.1	dmrt99B-RNAi, GUAS 217 (R) male 11.2		11			10	11	11	12	1	1	Dp	Dd	#DIV/0!	#DIV/0!	dmrt99B-RNAi, GUAS 217 female 6.1	dmrt99B-RNAi, GUAS 217 female 6.2
	12			8	8	8	9	0	1	Dp, Dd	Dp, Dd	#DIV/0!	#DIV/0!	dmrt99B-RNAi, GUAS 217 (R) male 12.2	dmrt99B-RNAi, GUAS 217 (R) male 12.1		12			10	15	13	14	3	1			#DIV/0!	#DIV/0!	dmrt99B-RNAi, GUAS 217 female 7.1	dmrt99B-RNAi, GUAS 217 female 7.2
																	13			10	10	11	12	1	2	Dp	Dp	#DIV/0!	#DIV/0!	dmrt99B-RNAi, GUAS 217 female 8.1	dmrt99B-RNAi, GUAS 217 female 8.2
																	14			11	14	8	9	3	5	Dp	Dp, Dd	#DIV/0!	#DIV/0!	dmrt99B-RNAi, GUAS 217 female 9.1	dmrt99B-RNAi, GUAS 217 female 9.2
	Mean	#DIV/0!	#DIV/0!	8.6	9.6	8.81818	10.2727	0.777778	1.55556			#DIV/0!	#DIV/0!	8.71429	9.95238		Mean	#DIV/0!	#DIV/0!	11.2143	13.2857	10.8462	12.8333	1.38462	1.58333			#DIV/0!	#DIV/0!	11.037	13.0769
	Stan. Dev	#DIV/0!	#DIV/0!	0.699206	1.26491	1.4013	1.95402					#DIV/0!	#DIV/0!	1.10195	1.65759		Stan. Dev	#DIV/0!	#DIV/0!	0.974961	1.81568	1.40512	1.74946					#DIV/0!	#DIV/0!	1.19233	1.76461
	P-value	#DIV/0!	#DIV/0!	5.68133e-10	3.85756e-06	5.98488e-05	0.00110154					#DIV/0!	#DIV/0!				P-value	#DIV/0!	#DIV/0!	0.00811519	0.436359	0.0201715	0.388062					#DIV/0!	#DIV/0!
	Mean	#DIV/0!										#DIV/0!					Mean	#DIV/0!										#DIV/0!
	Stan. Dev	#DIV/0!										#DIV/0!					Stan. Dev	#DIV/0!										#DIV/0!
30	w; CG11897-RNAi / CyO; ato-Gal4-14a, UAS-CD8::GFP, UAS-redStinger males															30'	w; CG11897-RNAi / CyO; ato-Gal4-14a, UAS-CD8::GFP, UAS-redStinger females
		DCN number		axons exiting Lobula	axons exiting Optic Chiasm	axons exiting Lobula	axons exiting Optic Chiasm	axons exiting Lobula	axons exiting Optic CHiasm	Innervation missing Dd, Dp, Vp, Vd		% of cells innervating Me		File name for Picture				DCN number		axons exiting Lobula	axons exiting Optic Chiasm	axons exiting Lobula	axons exiting Optic Chiasm	axons exiting Lobula	axons exiting Optic CHiasm	Innervation missing Dd, Dp, Vp, Vd		% of cells innervating Me		File name for Picture
	males	L	R	L	L	R	R	L/R difference	L/R difference	L	R	L	R	L	R		females	L	R	L	L	R	R	L/R difference	L/R difference	L	R	L	R	L	R
	1			9	13	8	10	1	3	Dp, Dd	Dp, Dd	#DIV/0!	#DIV/0!	CG11897-RNAi, GUAS 217 male 1.1	CG11897-RNAi, GUAS 217 male 1.2		1			10	15	11	9	1	6	Dd	Dd	#DIV/0!	#DIV/0!	CG11897-RNAi, GUAS 217 female 1.1	CG11897-RNAi, GUAS 217 female 1.2
	2			9	9	10	13	1	4	Dp, Dd		#DIV/0!	#DIV/0!	CG11897-RNAi, GUAS 217 male 2.2	CG11897-RNAi, GUAS 217 male 2.1		2			9	14	10	16	1	2	Dp, Dd		#DIV/0!	#DIV/0!	CG11897-RNAi, GUAS 217 female 2.2	CG11897-RNAi, GUAS 217 female 2.1
	3			10	13	10	12	0	1	Dp, Dd	Dp, Dd	#DIV/0!	#DIV/0!	CG11897-RNAi, GUAS 217 male 3.1	CG11897-RNAi, GUAS 217 male 3.2		3			10	15	8	12	2	3		Dp, Dd	#DIV/0!	#DIV/0!	CG11897-RNAi, GUAS 217 female 3.2	CG11897-RNAi, GUAS 217 female 3.1
	4			8	11	8	10	0	1	Dp, Dd	Dp, Dd	#DIV/0!	#DIV/0!	CG11897-RNAi, GUAS 217 male 4.2	CG11897-RNAi, GUAS 217 male 4.1		4			14	15	12	14	2	1		Dp	#DIV/0!	#DIV/0!	CG11897-RNAi, GUAS 217 female 4.2	CG11897-RNAi, GUAS 217 female 4.1
	5			11	11	10	10	1	1	Dp, Dd	Dp, Dd	#DIV/0!	#DIV/0!	CG11897-RNAi, GUAS 217 male 5.1	CG11897-RNAi, GUAS 217 male 5.2		5			9	10	9	10	0	0	Dp, Dd		#DIV/0!	#DIV/0!	CG11897-RNAi, GUAS 217 female 5.1	CG11897-RNAi, GUAS 217 female 5.2
	6			10	11	9	10	1	1	Dp, Dd	Dd	#DIV/0!	#DIV/0!	CG11897-RNAi, GUAS 217 male 6.2	CG11897-RNAi, GUAS 217 male 6.1		6			10	13	12	15	2	2	Dp		#DIV/0!	#DIV/0!	CG11897-RNAi, GUAS 217 female 6.2	CG11897-RNAi, GUAS 217 female 6.1
	7			9	16	9	13	0	3			#DIV/0!	#DIV/0!	CG11897-RNAi, GUAS 217 male 7.1	CG11897-RNAi, GUAS 217 male 7.2		7			9	12	8	12	1	0	Dp	Dd	#DIV/0!	#DIV/0!	CG11897-RNAi, GUAS 217 female 7.1	CG11897-RNAi, GUAS 217 female 7.2
	8			9	11	9	13	0	2	Dp, Dd	Dp, Dd	#DIV/0!	#DIV/0!	CG11897-RNAi, GUAS 217 male 8.2	CG11897-RNAi, GUAS 217 male 8.1		8			11	12	11	11	0	1			#DIV/0!	#DIV/0!	CG11897-RNAi, GUAS 217 female 8.2	CG11897-RNAi, GUAS 217 female 8.1
	9			7	8	11	10	4	2	Dp, Dd	Dd	#DIV/0!	#DIV/0!	CG11897-RNAi, GUAS 217 male 9.1	CG11897-RNAi, GUAS 217 male 9.2		9			8	12	10	14	2		Dp	Dp, Dd	#DIV/0!	#DIV/0!	CG11897-RNAi, GUAS 217 female 9.1	CG11897-RNAi, GUAS 217 female 9.2
	10			10	12	7	8	3	4	Dp, Dd	Dp, Dd	#DIV/0!	#DIV/0!	CG11897-RNAi, GUAS 217 male 10.2	CG11897-RNAi, GUAS 217 male 10.1		10			11	11	9	10	2	1	Dp	Dp	#DIV/0!	#DIV/0!	CG11897-RNAi, GUAS 217 female 10.2	CG11897-RNAi, GUAS 217 female 10.1
	11			10	11	12	13	2	2	Dp	Dp	#DIV/0!	#DIV/0!	CG11897-RNAi, GUAS 217 male 11.1	CG11897-RNAi, GUAS 217 male 11.2		11			9	10	9	11	0	1	Dp, Dd	Dp	#DIV/0!	#DIV/0!	CG11897-RNAi, GUAS 217 female 11.1	CG11897-RNAi, GUAS 217 female 11.2
	12			9	10	11	13	2	3	Dp	Dp	#DIV/0!	#DIV/0!	CG11897-RNAi, GUAS 217 male 12.2	CG11897-RNAi, GUAS 217 male 12.1		12			8	12	11	14	3	2	Dp, Dd		#DIV/0!	#DIV/0!	CG11897-RNAi, GUAS 217 female 12.2	CG11897-RNAi, GUAS 217 female 12.1
	Mean	#DIV/0!	#DIV/0!	9.25	11.3333	9.5	11.25	1.25	2.25			#DIV/0!	#DIV/0!	9.375	11.2917		Mean	#DIV/0!	#DIV/0!	9.83333	12.5833	10	12.3333	1.33333	1.72727			#DIV/0!	#DIV/0!	9.91667	12.4583
	Stan. Dev	#DIV/0!	#DIV/0!	1.05529	2.05971	1.446	1.76455					#DIV/0!	#DIV/0!	1.24455	1.87615		Stan. Dev	#DIV/0!	#DIV/0!	1.64225	1.83196	1.41421	2.22928					#DIV/0!	#DIV/0!	1.50121	1.99955
	P-value	#DIV/0!	#DIV/0!	5.90975e-06	0.0437884	0.000757958	0.00928341					#DIV/0!	#DIV/0!				P-value	#DIV/0!	#DIV/0!	0.000308178	0.070075	0.000458029	0.169085					#DIV/0!	#DIV/0!
	Mean	#DIV/0!										#DIV/0!					Mean	#DIV/0!										#DIV/0!
	Stan. Dev	#DIV/0!										#DIV/0!					Stan. Dev	#DIV/0!										#DIV/0!
31	w; ham-RNAi / CyO; ato-Gal4-14a, UAS-CD8::GFP, UAS-redStinger males															31'	w; ham-RNAi / CyO; ato-Gal4-14a, UAS-CD8::GFP, UAS-redStinger females
		DCN number		axons exiting Lobula	axons exiting Optic Chiasm	axons exiting Lobula	axons exiting Optic Chiasm	axons exiting Lobula	axons exiting Optic CHiasm	Innervation missing Dd, Dp, Vp, Vd		% of cells innervating Me		File name for Picture				DCN number		axons exiting Lobula	axons exiting Optic Chiasm	axons exiting Lobula	axons exiting Optic Chiasm	axons exiting Lobula	axons exiting Optic CHiasm	Innervation missing Dd, Dp, Vp, Vd		% of cells innervating Me		File name for Picture
	males	L	R	L	L	R	R	L/R difference	L/R difference	L	R	L	R	L	R		females	L	R	L	L	R	R	L/R difference	L/R difference	L	R	L	R	L	R
	1			9	11	11	11	2	0	Dd		#DIV/0!	#DIV/0!	ham-RNAi, GUAS 217 male 2.1	ham-RNAi, GUAS 217 male 2.2		1			11	16	11	13	0	3			#DIV/0!	#DIV/0!	ham-RNAi, GUAS 217 female 1.1	ham-RNAi, GUAS 217 female 1.2
	2			15	16	9	11	6	5	Dp	Dd	#DIV/0!	#DIV/0!	ham-RNAi, GUAS 217 male 3.1	ham-RNAi, GUAS 217 male 3.2		2			11	16	14	16	3	0			#DIV/0!	#DIV/0!	ham-RNAi, GUAS 217 female 2.1	ham-RNAi, GUAS 217 female 2.2
	3			12	12	11	11	1	1		Dp, Dd	#DIV/0!	#DIV/0!	ham-RNAi, GUAS 217 male 4.1	ham-RNAi, GUAS 217 male 4.2		3			13	15	13	13	0	2			#DIV/0!	#DIV/0!	ham-RNAi, GUAS 217 female 3.1	ham-RNAi, GUAS 217 female 3.2
	4			9	11	11	12	2	1			#DIV/0!	#DIV/0!	ham-RNAi, GUAS 217 male 5.1	ham-RNAi, GUAS 217 male 5.2		4			12	15	9	8	3	7		Dp	#DIV/0!	#DIV/0!	ham-RNAi, GUAS 217 female 4.1	ham-RNAi, GUAS 217 female 4.2
	5			11	10	10	10	1	0		Dp	#DIV/0!	#DIV/0!	ham-RNAi, GUAS 217 male 6.1	ham-RNAi, GUAS 217 male 6.2		5			11	13	10	14	1	1			#DIV/0!	#DIV/0!	ham-RNAi, GUAS 217 female 5.1	ham-RNAi, GUAS 217 female 5.2
	6			11	14	11	10	0	4		Dp	#DIV/0!	#DIV/0!	ham-RNAi, GUAS 217 male 7.1	ham-RNAi, GUAS 217 male 7.2		6			13	11	13	15	0	4			#DIV/0!	#DIV/0!	ham-RNAi, GUAS 217 female 6.1	ham-RNAi, GUAS 217 female 6.2
	7			12	11	8	7	4	4	Dp	Dp	#DIV/0!	#DIV/0!	ham-RNAi, GUAS 217 male 8.1	ham-RNAi, GUAS 217 male 8.2		7			12	13	12	16	0	3			#DIV/0!	#DIV/0!	ham-RNAi, GUAS 217 female 7.1	ham-RNAi, GUAS 217 female 7.2
	8			8	9	9	11	1	2		Dd	#DIV/0!	#DIV/0!	ham-RNAi, GUAS 217 male 9.1	ham-RNAi, GUAS 217 male 9.2		8			12	14	14	14	2	0			#DIV/0!	#DIV/0!	ham-RNAi, GUAS 217 female 8.1	ham-RNAi, GUAS 217 female 8.2
	9			11	12	8	11	2	3		Dd	#DIV/0!	#DIV/0!	ham-RNAi, GUAS 217 male 10.1	ham-RNAi, GUAS 217 male 10.2		9			11	12	11	15	0	3			#DIV/0!	#DIV/0!	ham-RNAi, GUAS 217 female 9.1	ham-RNAi, GUAS 217 female 9.2
	10			10	10	10	8	0	2		Dp	#DIV/0!	#DIV/0!	ham-RNAi, GUAS 217 male 11.1	ham-RNAi, GUAS 217 male 11.2		10			14	15	11	14	3	1			#DIV/0!	#DIV/0!	ham-RNAi, GUAS 217 female 10.1	ham-RNAi, GUAS 217 female 10.2
	11			9	12	10	14	1	2			#DIV/0!	#DIV/0!	ham-RNAi, GUAS 217 male 12.1	ham-RNAi, GUAS 217 male 12.2		11			11	15	12	13	1	2			#DIV/0!	#DIV/0!	ham-RNAi, GUAS 217 female 11.1	ham-RNAi, GUAS 217 female 11.2
	12			13	13	10	11	3	2			#DIV/0!	#DIV/0!	ham-RNAi, GUAS 217 male 13.1	ham-RNAi, GUAS 217 male 13.2		12			10	11	12	18	2	7			#DIV/0!	#DIV/0!	ham-RNAi, GUAS 217 female 13.1	ham-RNAi, GUAS 217 female 13.2
																	13			9	11	11	16	2	5			#DIV/0!	#DIV/0!	ham-RNAi, GUAS 217 female 12.1	ham-RNAi, GUAS 217 female 12.2
	Mean	#DIV/0!	#DIV/0!	10.8333	11.75	9.83333	10.5833	1.91667	2.16667			#DIV/0!	#DIV/0!	10.3333	11.1667		Mean	#DIV/0!	#DIV/0!	11.5385	13.6154	11.7692	14.2308	1.30769	2.92308			#DIV/0!	#DIV/0!	11.6538	13.9231
	Stan. Dev	#DIV/0!	#DIV/0!	1.99241	1.91288	1.11464	1.78164					#DIV/0!	#DIV/0!	1.6594	1.90347		Stan. Dev	#DIV/0!	#DIV/0!	1.33012	1.89466	1.48064	2.38586					#DIV/0!	#DIV/0!	1.38397	2.13397
	P-value	#DIV/0!	#DIV/0!	0.355211	0.118063	0.000457633	0.000841163					#DIV/0!	#DIV/0!				P-value	#DIV/0!	#DIV/0!	0.137075	0.85805	0.650665	0.223518					#DIV/0!	#DIV/0!
	Mean	#DIV/0!										#DIV/0!					Mean	#DIV/0!										#DIV/0!
	Stan. Dev	#DIV/0!										#DIV/0!					Stan. Dev	#DIV/0!										#DIV/0!
32	w; fest-RNAi / CyO; ato-Gal4-14a, UAS-CD8::GFP, UAS-redStinger males															32'	w; fest-RNAi / CyO; ato-Gal4-14a, UAS-CD8::GFP, UAS-redStinger females
		DCN number		axons exiting Lobula	axons exiting Optic Chiasm	axons exiting Lobula	axons exiting Optic Chiasm	axons exiting Lobula	axons exiting Optic CHiasm	Innervation missing Dd, Dp, Vp, Vd		% of cells innervating Me		File name for Picture				DCN number		axons exiting Lobula	axons exiting Optic Chiasm	axons exiting Lobula	axons exiting Optic Chiasm	axons exiting Lobula	axons exiting Optic CHiasm	Innervation missing Dd, Dp, Vp, Vd		% of cells innervating Me		File name for Picture
	males	L	R	L	L	R	R	L/R difference	L/R difference	L	R	L	R	L	R		females	L	R	L	L	R	R	L/R difference	L/R difference	L	R	L	R	L	R
	1			9	10	10	10	1	0	Dp, Dd	Dp, Dd	#DIV/0!	#DIV/0!	fest-RNAi, GUAS 217 male 1.1	fest-RNAi, GUAS 217 male 1.2		1			10	15	9	10	1	5		Dp	#DIV/0!	#DIV/0!	fest-RNAi, GUAS 217 female 1.1	fest-RNAi, GUAS 217 female 1.2
	2			11	13	11	12	0	1		Dp, Dd	#DIV/0!	#DIV/0!	fest-RNAi, GUAS 217 male 2.2	fest-RNAi, GUAS 217 male 2.1		2			10	16	***	***	***	***		***	#DIV/0!	#VALUE!	fest-RNAi, GUAS 217 female 2.1	***
	3			9	13	6	9	3	4	Dd	Dp, Dd	#DIV/0!	#DIV/0!	fest-RNAi, GUAS 217 male 3.1	fest-RNAi, GUAS 217 male 3.2		3			11	13	7	8	4	5			#DIV/0!	#DIV/0!	fest-RNAi, GUAS 217 female 3.1	fest-RNAi, GUAS 217 female 3.2
	4			9	10	10	12	1	2			#DIV/0!	#DIV/0!	fest-RNAi, GUAS 217 male 4.2	fest-RNAi, GUAS 217 male 4.1		4			10	10	12	10	2	0	Dp	Dp, Dd	#DIV/0!	#DIV/0!	fest-RNAi, GUAS 217 female 4.2	fest-RNAi, GUAS 217 female 4.1
	5			10	11	10	10	0	1	Dd		#DIV/0!	#DIV/0!	fest-RNAi, GUAS 217 male 5.1	fest-RNAi, GUAS 217 male 5.2		5			10	10	9	12	1	2	Dp, Dd	Dd	#DIV/0!	#DIV/0!	fest-RNAi, GUAS 217 female 5.1	fest-RNAi, GUAS 217 female 5.2
	6			7	8	10	11	3	3	Dd		#DIV/0!	#DIV/0!	fest-RNAi, GUAS 217 male 6.2	fest-RNAi, GUAS 217 male 6.1		6			10	11	12	14	2	3	Dd		#DIV/0!	#DIV/0!	fest-RNAi, GUAS 217 female 6.2	fest-RNAi, GUAS 217 female 6.1
	7			12	13	9	8	3	5	Dp	Dp, Dd	#DIV/0!	#DIV/0!	fest-RNAi, GUAS 217 male 7.1	fest-RNAi, GUAS 217 male 7.2		7			10	9	10	9	0	0	Dp, Dd	Dp, Dd	#DIV/0!	#DIV/0!	fest-RNAi, GUAS 217 female 7.2	fest-RNAi, GUAS 217 female 7.1
	8			12	14	10	12	2	2			#DIV/0!	#DIV/0!	fest-RNAi, GUAS 217 male 8.2	fest-RNAi, GUAS 217 male 8.1		8			10	11	12	13	2	2			#DIV/0!	#DIV/0!	fest-RNAi, GUAS 217 female 8.2	fest-RNAi, GUAS 217 female 8.1
	9			7	6	7	10	0	4	Dp, Dd	Dp	#DIV/0!	#DIV/0!	fest-RNAi, GUAS 217 male 9.1	fest-RNAi, GUAS 217 male 9.2		9			11	12	12	15	1	3	Dp		#DIV/0!	#DIV/0!	fest-RNAi, GUAS 217 female 9.1	fest-RNAi, GUAS 217 female 9.2
	10			10	11	9	8	1	3	Dp, Dd	Dp, Dd	#DIV/0!	#DIV/0!	fest-RNAi, GUAS 217 male 10.2	fest-RNAi, GUAS 217 male 10.1		10			12	12	11	11	1	1	Dp	Dp, Dd	#DIV/0!	#DIV/0!	fest-RNAi, GUAS 217 female 10.2	fest-RNAi, GUAS 217 female 10.1
	11			6	8	9	13	3	5	Dp, Dd	Dp	#DIV/0!	#DIV/0!	fest-RNAi, GUAS 217 male 11.1	fest-RNAi, GUAS 217 male 11.2		11			12	12	11	12	1	0	Dp		#DIV/0!	#DIV/0!	fest-RNAi, GUAS 217 female 11.1	fest-RNAi, GUAS 217 female 11.2
	12			9	11	7	10	2	1	Dp	Dp, Dd	#DIV/0!	#DIV/0!	fest-RNAi, GUAS 217 male 12.2	fest-RNAi, GUAS 217 male 12.1		12			10	11	15	17	5	6			#DIV/0!	#DIV/0!	fest-RNAi, GUAS 217 female 12.2	fest-RNAi, GUAS 217 female 12.1
	13			9	10	7	8	2	2		Dp, Dd	#DIV/0!	#DIV/0!	fest-RNAi, GUAS 217 male 13.2	fest-RNAi, GUAS 217 male 13.1		13			10	11	13	17	3	6			#DIV/0!	#DIV/0!	fest-RNAi, GUAS 217 female 13.1	fest-RNAi, GUAS 217 female 13.2
	14	***		***	***	7	8	***	***	***	Dd	#VALUE!	#DIV/0!	***	fest-RNAi, GUAS 217 male 14.1		14			10	11	10	12	0	1	Dd	Dd	#DIV/0!	#DIV/0!	fest-RNAi, GUAS 217 female 14.2	fest-RNAi, GUAS 217 female 14.1
	Mean	#DIV/0!	#DIV/0!	9.23077	10.6154	8.71429	10.0714	1.61538	2.53846			#DIV/0!	#DIV/0!	8.96296	10.3333		Mean	#DIV/0!	#DIV/0!	10.4286	11.7143	11	12.3077	1.76923	2.61538			#DIV/0!	#DIV/0!	10.7037	12
	Stan. Dev	#DIV/0!	#DIV/0!	1.83275	2.32875	1.5898	1.73046					#DIV/0!	#DIV/0!	1.698	2.01914		Stan. Dev	#DIV/0!	#DIV/0!	0.755929	1.89852	2.04124	2.83974					#DIV/0!	#DIV/0!	1.51441	2.36968
	P-value	#DIV/0!	#DIV/0!	0.00104	0.00718805	1.53996e-05	2.36963e-05					#DIV/0!	#DIV/0!				P-value	#DIV/0!	#DIV/0!	7.23521e-07	0.00207295	0.126573	0.234496					#DIV/0!	#DIV/0!
	Mean	#DIV/0!										#DIV/0!					Mean	#DIV/0!										#DIV/0!
	Stan. Dev	#DIV/0!										#DIV/0!					Stan. Dev	#DIV/0!										#DIV/0!
33	w; Orco-RNAi / CyO; ato-Gal4-14a, UAS-CD8::GFP, UAS-redStinger males															33'	w; Orco-RNAi / CyO; ato-Gal4-14a, UAS-CD8::GFP, UAS-redStinger females
		DCN number		axons exiting Lobula	axons exiting Optic Chiasm	axons exiting Lobula	axons exiting Optic Chiasm	axons exiting Lobula	axons exiting Optic CHiasm	Innervation missing Dd, Dp, Vp, Vd		% of cells innervating Me		File name for Picture				DCN number		axons exiting Lobula	axons exiting Optic Chiasm	axons exiting Lobula	axons exiting Optic Chiasm	axons exiting Lobula	axons exiting Optic CHiasm	Innervation missing Dd, Dp, Vp, Vd		% of cells innervating Me		File name for Picture
	males	L	R	L	L	R	R	L/R difference	L/R difference	L	R	L	R	L	R		females	L	R	L	L	R	R	L/R difference	L/R difference	L	R	L	R	L	R
	1			8	9	6	7	2	2	Dp	Dp, Dd	#DIV/0!	#DIV/0!	Orco-RNAi, GUAS 217 male 1.2	Orco-RNAi, GUAS 217 male 1.1		1			11	12	7	10	4	2	Dd	Dp	#DIV/0!	#DIV/0!	Orco-RNAi, GUAS 217 female 1.1	Orco-RNAi, GUAS 217 female 1.2
	2			9	10	10	13	1	3	Dd	Dp	#DIV/0!	#DIV/0!	Orco-RNAi, GUAS 217 male 2.1	Orco-RNAi, GUAS 217 male 2.2		2			9	8	8	7	1	1	Dp, Dd	Dp, Dd, Vp	#DIV/0!	#DIV/0!	Orco-RNAi, GUAS 217 female 2.1	Orco-RNAi, GUAS 217 female 2.2
	3			7	9	8	9	1	0	Dp, Dd	Dp, Dd	#DIV/0!	#DIV/0!	Orco-RNAi, GUAS 217 male 3.1	Orco-RNAi, GUAS 217 male 3.2		3			9	9	9	9	0	0	Dp, Dd	Dp, Dd	#DIV/0!	#DIV/0!	Orco-RNAi, GUAS 217 female 3.1	Orco-RNAi, GUAS 217 female 3.2
	4			8	10	10	14	2	4	Dp	Dp, Dd	#DIV/0!	#DIV/0!	Orco-RNAi, GUAS 217 male 4.1	Orco-RNAi, GUAS 217 male 4.2		4			11	11	8	8	3	3	Dp	Dp, Dd	#DIV/0!	#DIV/0!	Orco-RNAi, GUAS 217 female 4.1	Orco-RNAi, GUAS 217 female 4.2
	5			14	17	8	12	6	5	Dp	Dp, Dd	#DIV/0!	#DIV/0!	Orco-RNAi, GUAS 217 male 5.1	Orco-RNAi, GUAS 217 male 5.2		5			8	12	10	10	2	2	Dp, Dd	Dp, Dd	#DIV/0!	#DIV/0!	Orco-RNAi, GUAS 217 female 5.1	Orco-RNAi, GUAS 217 female 5.2
	6			9	12	9	10	0	2	Dd	Dp	#DIV/0!	#DIV/0!	Orco-RNAi, GUAS 217 male 6.1	Orco-RNAi, GUAS 217 male 6.2		6			8	10	11	9	3	1	Dd	Dp, Dd	#DIV/0!	#DIV/0!	Orco-RNAi, GUAS 217 female 6.1	Orco-RNAi, GUAS 217 female 6.2
	7			10	10	9	10	1	0	Dp, Dd	Dd	#DIV/0!	#DIV/0!	Orco-RNAi, GUAS 217 male 7.1	Orco-RNAi, GUAS 217 male 7.2		7			10	10	11	9	1	1	Dd	Dp, Dd, Vp	#DIV/0!	#DIV/0!	Orco-RNAi, GUAS 217 female 7.1	Orco-RNAi, GUAS 217 female 7.2
	8			7	10	10	10	3	0	Dp, Dd	Dp, Dd	#DIV/0!	#DIV/0!	Orco-RNAi, GUAS 217 male 8.1	Orco-RNAi, GUAS 217 male 8.2		8			11	9	10	11	1	2	Dp, Dd	Dp, Dd	#DIV/0!	#DIV/0!	Orco-RNAi, GUAS 217 female 8.1	Orco-RNAi, GUAS 217 female 8.2
	9			8	11	10	12	2	1			#DIV/0!	#DIV/0!	Orco-RNAi, GUAS 217 male 9.2	Orco-RNAi, GUAS 217 male 9.1		9			***	***	8	10	***	***	***	Dd	#VALUE!	#DIV/0!	***	Orco-RNAi, GUAS 217 female 9.1
	10			11	13	13	16	2	3	Dp	Dp	#DIV/0!	#DIV/0!	Orco-RNAi, GUAS 217 male 10.2	Orco-RNAi, GUAS 217 male 10.1		10			7	8	8	9	1	1	Dd	Dp, Dd	#DIV/0!	#DIV/0!	Orco-RNAi, GUAS 217 female 10.1	Orco-RNAi, GUAS 217 female 10.2
	11			11	17	11	13	0	4		Dp	#DIV/0!	#DIV/0!	Orco-RNAi, GUAS 217 male 11.2	Orco-RNAi, GUAS 217 male 11.1
	12			8	13	10	13	2	0		Dp	#DIV/0!	#DIV/0!	Orco-RNAi, GUAS 217 male 12.1	Orco-RNAi, GUAS 217 male 12.2
	13			12	14	8	11	4	3	Dp	Dp, Dd	#DIV/0!	#DIV/0!	Orco-RNAi, GUAS 217 male 13.1	Orco-RNAi, GUAS 217 male 13.2
	Mean	#DIV/0!	#DIV/0!	9.38462	11.9231	9.38462	11.5385	2	2.07692			#DIV/0!	#DIV/0!	9.38462	11.7308		Mean	#DIV/0!	#DIV/0!	9.33333	9.88889	9	9.2	1.77778	1.44444			#DIV/0!	#DIV/0!	9.15789	9.52632
	Stan. Dev	#DIV/0!	#DIV/0!	2.10311	2.75262	1.7097	2.36697					#DIV/0!	#DIV/0!	1.87781	2.52282		Stan. Dev	#DIV/0!	#DIV/0!	1.5	1.53659	1.41421	1.13529					#DIV/0!	#DIV/0!	1.42451	1.3486
	P-value	#DIV/0!	#DIV/0!	0.00491761	0.319468	0.00112939	0.0685011					#DIV/0!	#DIV/0!				P-value	#DIV/0!	#DIV/0!	0.00020237	1.85299e-05	3.2575e-05	1.08137e-08					#DIV/0!	#DIV/0!
	Mean	#DIV/0!										#DIV/0!					Mean	#DIV/0!										#DIV/0!
	Stan. Dev	#DIV/0!										#DIV/0!					Stan. Dev	#DIV/0!										#DIV/0!
34	w; + / CyO; Sosie-RNAi / ato-Gal4-14a, UAS-CD8::GFP, UAS-redStinger males															34'	w; + / CyO; Sosie-RNAi / ato-Gal4-14a, UAS-CD8::GFP, UAS-redStinger females
		DCN number		axons exiting Lobula	axons exiting Optic Chiasm	axons exiting Lobula	axons exiting Optic Chiasm	axons exiting Lobula	axons exiting Optic CHiasm	Innervation missing Dd, Dp, Vp, Vd		% of cells innervating Me		File name for Picture				DCN number		axons exiting Lobula	axons exiting Optic Chiasm	axons exiting Lobula	axons exiting Optic Chiasm	axons exiting Lobula	axons exiting Optic CHiasm	Innervation missing Dd, Dp, Vp, Vd		% of cells innervating Me		File name for Picture
	males	L	R	L	L	R	R	L/R difference	L/R difference	L	R	L	R	L	R		females	L	R	L	L	R	R	L/R difference	L/R difference	L	R	L	R	L	R
	1			9	6	8	6	1	0	Dp, Dd, Vp	Dp, Dd, Vp	#DIV/0!	#DIV/0!	Sosie-RNAi, GUAS 217 male 1.1	Sosie-RNAi, GUAS 217 male 1.2		1			11	12	8	8	3	4		Dp, Dd	#DIV/0!	#DIV/0!	Sosie-RNAi, GUAS 217 female 1.1	Sosie-RNAi, GUAS 217 female 1.2
	2			9	11	7	7	2	4	Dp, Dd	Dp, Dd	#DIV/0!	#DIV/0!	Sosie-RNAi, GUAS 217 male 2.2	Sosie-RNAi, GUAS 217 male 2.1		2			8	8	8	7	0	1	Dp, Dd	Dp, Dd	#DIV/0!	#DIV/0!	Sosie-RNAi, GUAS 217 female 2.2	Sosie-RNAi, GUAS 217 female 2.1
	3			8	7	7	11	1	4	Dp, Dd	Dd	#DIV/0!	#DIV/0!	Sosie-RNAi, GUAS 217 male 3.1	Sosie-RNAi, GUAS 217 male 3.2		3			13	15	8	11	5	4		Dd	#DIV/0!	#DIV/0!	Sosie-RNAi, GUAS 217 female 3.1	Sosie-RNAi, GUAS 217 female 3.2
	4			8	9	7	9	1	0	Dp, Dd	Dp, Dd	#DIV/0!	#DIV/0!	Sosie-RNAi, GUAS 217 male 4.2	Sosie-RNAi, GUAS 217 male 4.1		4			10	12	10	11	0	1	Dp	Dp, Dd	#DIV/0!	#DIV/0!	Sosie-RNAi, GUAS 217 female 4.2	Sosie-RNAi, GUAS 217 female 4.1
	5			8	6	8	9	0	3	Dp, Dd, Vp	Dd	#DIV/0!	#DIV/0!	Sosie-RNAi, GUAS 217 male 5.1	Sosie-RNAi, GUAS 217 male 5.2		5			12	12	11	13	1	1		Dp, Dd	#DIV/0!	#DIV/0!	Sosie-RNAi, GUAS 217 female 5.1	Sosie-RNAi, GUAS 217 female 5.2
	6			6	7	7	8	1	1	Dp, Dd	Dp, Dd	#DIV/0!	#DIV/0!	Sosie-RNAi, GUAS 217 male 6.2	Sosie-RNAi, GUAS 217 male 6.1		6			12	16	10	15	2	1			#DIV/0!	#DIV/0!	Sosie-RNAi, GUAS 217 female 6.2	Sosie-RNAi, GUAS 217 female 6.1
	7			10	11	11	12	1	1	Dp	Dd	#DIV/0!	#DIV/0!	Sosie-RNAi, GUAS 217 male 7.1	Sosie-RNAi, GUAS 217 male 7.2		7			12	13	10	11	2	2	Dp		#DIV/0!	#DIV/0!	Sosie-RNAi, GUAS 217 female 7.1	Sosie-RNAi, GUAS 217 female 7.2
	8			8	12	8	9	0	3	Dp, Dd	Dp, Dd	#DIV/0!	#DIV/0!	Sosie-RNAi, GUAS 217 male 8.2	Sosie-RNAi, GUAS 217 male 8.1		8		***	7	9	***	***	***	***	Dp, Dd	***	#DIV/0!	***	Sosie-RNAi, GUAS 217 female 8.1	***
	9			7	6	7	7	0	1	Dp, Dd, Vp	Dp, Dd	#DIV/0!	#DIV/0!	Sosie-RNAi, GUAS 217 male 9.1	Sosie-RNAi, GUAS 217 male 9.2		9			9	11	9	11	0	0	Dd	Dp, Dd	#DIV/0!	#DIV/0!	Sosie-RNAi, GUAS 217 female 9.2	Sosie-RNAi, GUAS 217 female 9.1
	10			6	6	10	11	4	5	Dp, Dd		#DIV/0!	#DIV/0!	Sosie-RNAi, GUAS 217 male 10.2	Sosie-RNAi, GUAS 217 male 10.1		10			11	13	8	9	3	4		Dp	#DIV/0!	#DIV/0!	Sosie-RNAi, GUAS 217 female 10.1	Sosie-RNAi, GUAS 217 female 10.2
	11			6	7	7	7	1	0	Dp, Dd	Dp, Dd	#DIV/0!	#DIV/0!	Sosie-RNAi, GUAS 217 male 11.1	Sosie-RNAi, GUAS 217 male 11.2		11			8	9	11	10	3	1	Dp	Dd	#DIV/0!	#DIV/0!	Sosie-RNAi, GUAS 217 female 11.1	Sosie-RNAi, GUAS 217 female 11.2
	12			8	10	9	8	1	2	Dd	Dp, Dd	#DIV/0!	#DIV/0!	Sosie-RNAi, GUAS 217 male 12.1	Sosie-RNAi, GUAS 217 male 12.1		12			11	13	12	13	1	0			#DIV/0!	#DIV/0!	Sosie-RNAi, GUAS 217 female 12.2	Sosie-RNAi, GUAS 217 female 12.1
	13			15	19	8	10	7	9		Dd	#DIV/0!	#DIV/0!	Sosie-RNAi, GUAS 217 male 13.1	Sosie-RNAi, GUAS 217 male 13.2		13			9	9	8	7	1	2	Dp, Dd		#DIV/0!	#DIV/0!	Sosie-RNAi, GUAS 217 female 13.1	Sosie-RNAi, GUAS 217 female 13.2
	Mean	#DIV/0!	#DIV/0!	8.30769	9	8	8.76923	1.53846	2.53846			#DIV/0!	#DIV/0!	8.15385	8.88462		Mean	#DIV/0!	#DIV/0!	10.2308	11.6923	9.41667	10.5	1.75	1.75			#DIV/0!	#DIV/0!	9.84	11.12
	Stan. Dev	#DIV/0!	#DIV/0!	2.35884	3.71932	1.29099	1.83275					#DIV/0!	#DIV/0!	1.86959	2.87509		Stan. Dev	#DIV/0!	#DIV/0!	1.87767	2.42846	1.44338	2.46798					#DIV/0!	#DIV/0!	1.7	2.47184
	P-value	#DIV/0!	#DIV/0!	0.000440427	0.00350032	6.15248e-08	1.02895e-06					#DIV/0!	#DIV/0!				P-value	#DIV/0!	#DIV/0!	0.00284932	0.0126341	3.59095e-05	0.00218328					#DIV/0!	#DIV/0!
	Mean	#DIV/0!										#DIV/0!					Mean	#DIV/0!										#DIV/0!
	Stan. Dev	#DIV/0!										#DIV/0!					Stan. Dev	#DIV/0!										#DIV/0!
35	w; CG32022-RNAi / CyO; ato-Gal4-14a, UAS-CD8::GFP, UAS-redStinger males															35'	w; CG32022-RNAi / CyO; ato-Gal4-14a, UAS-CD8::GFP, UAS-redStinger females
		DCN number		axons exiting Lobula	axons exiting Optic Chiasm	axons exiting Lobula	axons exiting Optic Chiasm	axons exiting Lobula	axons exiting Optic CHiasm	Innervation missing Dd, Dp, Vp, Vd		% of cells innervating Me		File name for Picture				DCN number		axons exiting Lobula	axons exiting Optic Chiasm	axons exiting Lobula	axons exiting Optic Chiasm	axons exiting Lobula	axons exiting Optic CHiasm	Innervation missing Dd, Dp, Vp, Vd		% of cells innervating Me		File name for Picture
	males	L	R	L	L	R	R	L/R difference	L/R difference	L	R	L	R	L	R		females	L	R	L	L	R	R	L/R difference	L/R difference	L	R	L	R	L	R
	1			11	10	9	10	2	0	Dp, Dd	Dd	#DIV/0!	#DIV/0!	CG32022-RNAi, GUAS 217 male 1.1	CG32022-RNAi, GUAS 217 male 1.2		1			14	15	12	13	2	2					CG32022-RNAi, GUAS 217 female 1.1	CG32022-RNAi, GUAS 217 female 1.2
	2			12	11	10	10	2	1	Dp	Dp	#DIV/0!	#DIV/0!	CG32022-RNAi, GUAS 217 male 2.2	CG32022-RNAi, GUAS 217 male 2.1		2			12	15	10	11	2	4	Dp	Dp			CG32022-RNAi, GUAS 217 female 2.2	CG32022-RNAi, GUAS 217 female 2.1
	3			13	10	10	12	3	2	Dd	Dd	#DIV/0!	#DIV/0!	CG32022-RNAi, GUAS 217 male 3.1	CG32022-RNAi, GUAS 217 male 3.2		3	***		***	***	9	12	***	***	***	Dp			***	CG32022-RNAi, GUAS 217 female 12.1
	4			11	15	10	10	1	5	Dp	Dp	#DIV/0!	#DIV/0!	CG32022-RNAi, GUAS 217 male 4.2	CG32022-RNAi, GUAS 217 male 4.1		4			11	14	12	12	1	2	Dp, Dd				CG32022-RNAi, GUAS 217 female 3.2	CG32022-RNAi, GUAS 217 female 3.1
	5			10	9	10	9	0	0	Dp, Dd	Dp, Dd	#DIV/0!	#DIV/0!	CG32022-RNAi, GUAS 217 male 5.1	CG32022-RNAi, GUAS 217 male 5.2		5			11	13	12	13	1	0					CG32022-RNAi, GUAS 217 female 4.1	CG32022-RNAi, GUAS 217 female 4.2
	6			11	10	10	11	1	1	Dp, Dd	Dp, Dd	#DIV/0!	#DIV/0!	CG32022-RNAi, GUAS 217 male 6.2	CG32022-RNAi, GUAS 217 male 6.1		6			12	17	11	12	1	5		Dp			CG32022-RNAi, GUAS 217 female 5.2	CG32022-RNAi, GUAS 217 female 5.1
	7			10	14	10	11	0	3	Dp	Dp	#DIV/0!	#DIV/0!	CG32022-RNAi, GUAS 217 male 7.1	CG32022-RNAi, GUAS 217 male 7.2		7			11	12	13	13	2	1					CG32022-RNAi, GUAS 217 female 6.1	CG32022-RNAi, GUAS 217 female 6.2
																	8			12	15	11	11	1	4		Dp			CG32022-RNAi, GUAS 217 female 7.2	CG32022-RNAi, GUAS 217 female 7.1
																	9			10	12	12	13	2	1					CG32022-RNAi, GUAS 217 female 8.1	CG32022-RNAi, GUAS 217 female 8.2
																	10			13	16	13	16	0	0					CG32022-RNAi, GUAS 217 female 9.1	CG32022-RNAi, GUAS 217 female 9.2
																	11			12	14	12	12	0	2					CG32022-RNAi, GUAS 217 female 10.2	CG32022-RNAi, GUAS 217 female 10.1
																	12			13	13	15	18	2	5					CG32022-RNAi, GUAS 217 female 11.1	CG32022-RNAi, GUAS 217 female 11.2
	Mean	#DIV/0!	#DIV/0!	11.1429	11.2857	9.85714	10.4286	1.28571	1.71429			#DIV/0!	#DIV/0!	10.5	10.8571		Mean	#DIV/0!	#DIV/0!	11.9091	14.1818	11.8333	13	1.27273	2.36364			#DIV/0!	#DIV/0!	11.8696	13.5652
	Stan. Dev	#DIV/0!	#DIV/0!	1.06904	2.28869	0.377964	0.9759					#DIV/0!	#DIV/0!	1.01905	1.74784		Stan. Dev	#DIV/0!	#DIV/0!	1.13618	1.60114	1.52753	2.04495					#DIV/0!	#DIV/0!	1.32474	1.90278
	P-value	#DIV/0!	#DIV/0!	0.560086	0.147518	1.46745e-07	0.000135279					#DIV/0!	#DIV/0!				P-value	#DIV/0!	#DIV/0!	0.463505	0.412263	0.762518	0.610984					#DIV/0!	#DIV/0!
	Mean	#DIV/0!										#DIV/0!					Mean	#DIV/0!										#DIV/0!
	Stan. Dev	#DIV/0!										#DIV/0!					Stan. Dev	#DIV/0!										#DIV/0!
36	w; ap-RNAi / CyO; ato-Gal4-14a, UAS-CD8::GFP, UAS-redStinger males															36'	w; ap-RNAi / CyO; ato-Gal4-14a, UAS-CD8::GFP, UAS-redStinger females
		DCN number		axons exiting Lobula	axons exiting Optic Chiasm	axons exiting Lobula	axons exiting Optic Chiasm	axons exiting Lobula	axons exiting Optic CHiasm	Innervation missing Dd, Dp, Vp, Vd		% of cells innervating Me		File name for Picture				DCN number		axons exiting Lobula	axons exiting Optic Chiasm	axons exiting Lobula	axons exiting Optic Chiasm	axons exiting Lobula	axons exiting Optic CHiasm	Innervation missing Dd, Dp, Vp, Vd		% of cells innervating Me		File name for Picture
	males	L	R	L	L	R	R	L/R difference	L/R difference	L	R	L	R	L	R		females	L	R	L	L	R	R	L/R difference	L/R difference	L	R	L	R	L	R
	1			12	12	9	12	3	0			#DIV/0!	#DIV/0!	ap-RNAi, GUAS 217 male 1.1	ap-RNAi, GUAS 217 male 1.2		1	***		***	***	11	10	***		***	Dp	***	#DIV/0!	***	ap-RNAi, GUAS 217 female 1.1
	2			10	12	8	10	2	2	Dp, Dd	Dp, Dd	#DIV/0!	#DIV/0!	ap-RNAi, GUAS 217 male 2.2	ap-RNAi, GUAS 217 male 2.1		2			9	7	9	11	0	4	Dp, Dd		#DIV/0!	#DIV/0!	ap-RNAi, GUAS 217 female 2.2	ap-RNAi, GUAS 217 female 2.1
	3			9	10	9	15	0	5		Dp	#DIV/0!	#DIV/0!	ap-RNAi, GUAS 217 male 3.2	ap-RNAi, GUAS 217 male 3.1		3			10	13	11	12	1	1			#DIV/0!	#DIV/0!	ap-RNAi, GUAS 217 female 3.1	ap-RNAi, GUAS 217 female 3.2
	4			10	10	9	10	1	0	Dp	Dp	#DIV/0!	#DIV/0!	ap-RNAi, GUAS 217 male 4.2	ap-RNAi, GUAS 217 male 4.1		4			15	16	12	12	3	4			#DIV/0!	#DIV/0!	ap-RNAi, GUAS 217 female 4.2	ap-RNAi, GUAS 217 female 4.1
	5			9	13	11	11	2	2	Dp, Dd	Dp, Dd	#DIV/0!	#DIV/0!	ap-RNAi, GUAS 217 male 5.1	ap-RNAi, GUAS 217 male 5.2		5		***	10	9	***	***	***	***	Dd	***	#DIV/0!	***	ap-RNAi, GUAS 217 female 5.1	***
	6			11	11	10	10	1	1	Dp	Dd	#DIV/0!	#DIV/0!	ap-RNAi, GUAS 217 male 6.2	ap-RNAi, GUAS 217 male 6.1		6	***		***	***	10	14	***	***			***	#DIV/0!	***	ap-RNAi, GUAS 217 female 6.1
	7			10	11	9	9	1	2	Dd	Dp, Dd	#DIV/0!	#DIV/0!	ap-RNAi, GUAS 217 male 7.1	ap-RNAi, GUAS 217 male 7.2		7			9	10	8	9	1	1	Dp, Dd	Dp, Dd	#DIV/0!	#DIV/0!	ap-RNAi, GUAS 217 female 7.1	ap-RNAi, GUAS 217 female 7.2
	8			10	10	11	10	1	0	Dp, Dd	Dp, Dd	#DIV/0!	#DIV/0!	ap-RNAi, GUAS 217 male 8.2	ap-RNAi, GUAS 217 male 8.1		8		***	11	12	***	***	***	***	Dp, Dd	***	#DIV/0!	***	ap-RNAi, GUAS 217 female 8.1	***
	9			9	9	10	12	1	3	Dp, Dd		#DIV/0!	#DIV/0!	ap-RNAi, GUAS 217 male 9.1	ap-RNAi, GUAS 217 male 9.2		9			12	11	10	11	2	0		Dp	#DIV/0!	#DIV/0!	ap-RNAi, GUAS 217 female 9.1	ap-RNAi, GUAS 217 female 9.2
	10			9	11	8	9	1	2	Dp, Dd	Dp, Dd	#DIV/0!	#DIV/0!	ap-RNAi, GUAS 217 male 10.2	ap-RNAi, GUAS 217 male 10.1		10			12	14	13	12	1	2	Dd		#DIV/0!	#DIV/0!	ap-RNAi, GUAS 217 female 10.1	ap-RNAi, GUAS 217 female 10.1
	11			10	10	9	9	1	1	Dp, Dd	Dp, Dd	#DIV/0!	#DIV/0!	ap-RNAi, GUAS 217 male 11.1	ap-RNAi, GUAS 217 male 11.2		11			10	9	13	13	3	4	Dp, Dd		#DIV/0!	#DIV/0!	ap-RNAi, GUAS 217 female 11.1	ap-RNAi, GUAS 217 female 11.2
	12			9	7	10	12	1	5	Dp, Dd	Dp	#DIV/0!	#DIV/0!	ap-RNAi, GUAS 217 male 12.2	ap-RNAi, GUAS 217 male 12.1
	13			9	12	11	10	2	2	Dp, Dd	Dd	#DIV/0!	#DIV/0!	ap-RNAi, GUAS 217 male 13.1	ap-RNAi, GUAS 217 male 13.2
	14			8	8	7	8	1	0	Dp, Dd	Dp, Dd	#DIV/0!	#DIV/0!	ap-RNAi, GUAS 217 male 14.2	ap-RNAi, GUAS 217 male 14.1
	Mean	#DIV/0!	#DIV/0!	9.64286	10.4286	9.35714	10.5	1.28571	1.78571			#DIV/0!	#DIV/0!	9.5	10.4643		Mean	#DIV/0!	#DIV/0!	10.8889	11.2222	10.7778	11.5556	1.57143	2.28571			#DIV/0!	#DIV/0!	10.8333	11.3889
	Stan. Dev	#DIV/0!	#DIV/0!	1.00821	1.65084	1.21574	1.7867					#DIV/0!	#DIV/0!	1.10554	1.68835		Stan. Dev	#DIV/0!	#DIV/0!	1.90029	2.81859	1.71594	1.50923					#DIV/0!	#DIV/0!	1.75734	2.19997
	P-value	#DIV/0!	#DIV/0!	9.98075e-06	0.00110525	1.59606e-05	0.000214365					#DIV/0!	#DIV/0!				P-value	#DIV/0!	#DIV/0!	0.0763318	0.0297995	0.0767398	0.00790911					#DIV/0!	#DIV/0!
	Mean	#DIV/0!										#DIV/0!					Mean	#DIV/0!										#DIV/0!
	Stan. Dev	#DIV/0!										#DIV/0!					Stan. Dev	#DIV/0!										#DIV/0!
37	w; cactin-RNAi / CyO; ato-Gal4-14a, UAS-CD8::GFP, UAS-redStinger males															37'	w; cactin-RNAi / CyO; ato-Gal4-14a, UAS-CD8::GFP, UAS-redStinger females
		DCN number		axons exiting Lobula	axons exiting Optic Chiasm	axons exiting Lobula	axons exiting Optic Chiasm	axons exiting Lobula	axons exiting Optic CHiasm	Innervation missing Dd, Dp, Vp, Vd		% of cells innervating Me		File name for Picture				DCN number		axons exiting Lobula	axons exiting Optic Chiasm	axons exiting Lobula	axons exiting Optic Chiasm	axons exiting Lobula	axons exiting Optic CHiasm	Innervation missing Dd, Dp, Vp, Vd		% of cells innervating Me		File name for Picture
	males	L	R	L	L	R	R	L/R difference	L/R difference	L	R	L	R	L	R		females	L	R	L	L	R	R	L/R difference	L/R difference	L	R	L	R	L	R
	1			9	12	8	8	1	4		Dp	#DIV/0!	#DIV/0!	cctin-RNAi, GUAS 217 male 1.1	cctin-RNAi, GUAS 217 male 1.2		1	***		***	***	9	11	***	***	***	Dp	***	#DIV/0!	***	cctin-RNAi, GUAS 217 female 1.1
	2			10	10	11	13	1	3	Dp, Dd		#DIV/0!	#DIV/0!	cctin-RNAi, GUAS 217 male 2.2	cctin-RNAi, GUAS 217 male 2.1		2			10	10	10	11	0	1			#DIV/0!	#DIV/0!	cctin-RNAi, GUAS 217 female 2.2	cctin-RNAi, GUAS 217 female 2.1
	3			9	10	9	10	0	0	Dp, Dd		#DIV/0!	#DIV/0!	cctin-RNAi, GUAS 217 male 3.1	cctin-RNAi, GUAS 217 male 3.2		3			13	13	14	17	1	4			#DIV/0!	#DIV/0!	cctin-RNAi, GUAS 217 female 3.1	cctin-RNAi, GUAS 217 female 3.2
	4			12	14	12	12	0	2	Dp	Dp	#DIV/0!	#DIV/0!	cctin-RNAi, GUAS 217 male 4.2	cctin-RNAi, GUAS 217 male 4.1		4			13	17	10	12	3	5		Dp	#DIV/0!	#DIV/0!	cctin-RNAi, GUAS 217 female 4.2	cctin-RNAi, GUAS 217 female 4.1
	5			10	8	9	11	1	3	Dp, Dd	Dp, Dd	#DIV/0!	#DIV/0!	cctin-RNAi, GUAS 217 male 5.2	cctin-RNAi, GUAS 217 male 5.1		5			12	13	10	10	2	3			#DIV/0!	#DIV/0!	cctin-RNAi, GUAS 217 female 5.1	cctin-RNAi, GUAS 217 female 5.2
	6			15	11	12	10	3	1	Dp		#DIV/0!	#DIV/0!	cctin-RNAi, GUAS 217 male 6.1	cctin-RNAi, GUAS 217 male 6.2		6			13	17	14	16	1	1			#DIV/0!	#DIV/0!	cctin-RNAi, GUAS 217 female 6.2	cctin-RNAi, GUAS 217 female 6.1
	7			11	11	11	13	0	2	Dp	Dp	#DIV/0!	#DIV/0!	cctin-RNAi, GUAS 217 male 7.2	cctin-RNAi, GUAS 217 male 7.1		7			12	15	10	11	2	4			#DIV/0!	#DIV/0!	cctin-RNAi, GUAS 217 female 7.2	cctin-RNAi, GUAS 217 female 7.1
	8			9	9	10	9	1	0		Dd	#DIV/0!	#DIV/0!	cctin-RNAi, GUAS 217 male 8.1	cctin-RNAi, GUAS 217 male 8.2		8			11	12	11	12	0	0			#DIV/0!	***	cctin-RNAi, GUAS 217 female 8.1	cctin-RNAi, GUAS 217 female 8.2
	9			11	10	8	8	3	2	Dp	Dp, Dd	#DIV/0!	#DIV/0!	cctin-RNAi, GUAS 217 male 9.2	cctin-RNAi, GUAS 217 male 9.1		9			11	12	12	13	1	1	Dp		#DIV/0!	#DIV/0!	cctin-RNAi, GUAS 217 female 9.2	cctin-RNAi, GUAS 217 female 9.1
	10			9	9	7	9	2	0	Dp, Dd	Dp	#DIV/0!	#DIV/0!	cctin-RNAi, GUAS 217 male 10.1	cctin-RNAi, GUAS 217 male 10.2		10			11	11	10	9	1	2			#DIV/0!	#DIV/0!	cctin-RNAi, GUAS 217 female 10.1	cctin-RNAi, GUAS 217 female 10.2
	11			10	9	9	12	1	3	Dp		#DIV/0!	#DIV/0!	cctin-RNAi, GUAS 217 male 11.2	cctin-RNAi, GUAS 217 male 11.1		11		***	12	13	***	***	***	***	***	***	#DIV/0!	***	cctin-RNAi, GUAS 217 female 11.1	***
	12			15	15	***	***	***	***			#DIV/0!	***	cctin-RNAi, GUAS 217 male 12.1	cctin-RNAi, GUAS 217 male 12.1
	13			9	11	13	11	4	0	Dp		#DIV/0!	#DIV/0!	cctin-RNAi, GUAS 217 male 13.2	cctin-RNAi, GUAS 217 male 13.1
	Mean	#DIV/0!	#DIV/0!	10.6923	10.6923	9.91667	10.5	1.41667	1.66667			#DIV/0!	#DIV/0!	10.32	10.6		Mean	#DIV/0!	#DIV/0!	11.8	13.3	11	12.2	1.22222	2.33333			#DIV/0!	#DIV/0!	11.4	12.75
	Stan. Dev	#DIV/0!	#DIV/0!	2.13638	2.01596	1.88092	1.78377					#DIV/0!	#DIV/0!	2.01494	1.87083		Stan. Dev	#DIV/0!	#DIV/0!	1.0328	2.35938	1.76383	2.52982					#DIV/0!	#DIV/0!	1.46539	2.4468
	P-value	#DIV/0!	#DIV/0!	0.26519	0.00365363	0.0218374	0.000627422					#DIV/0!	#DIV/0!				P-value	#DIV/0!	#DIV/0!	0.313509	0.603667	0.128159	0.204109					#DIV/0!	#DIV/0!
	Mean	#DIV/0!										#DIV/0!					Mean	#DIV/0!										#DIV/0!
	Stan. Dev	#DIV/0!										#DIV/0!					Stan. Dev	#DIV/0!										#DIV/0!
38	w; + / CyO; rgr-RNAi / ato-Gal4-14a, UAS-CD8::GFP, UAS-redStinger males															38'	w; + / CyO; rgr-RNAi / ato-Gal4-14a, UAS-CD8::GFP, UAS-redStinger females
		DCN number		axons exiting Lobula	axons exiting Optic Chiasm	axons exiting Lobula	axons exiting Optic Chiasm	axons exiting Lobula	axons exiting Optic CHiasm	Innervation missing Dd, Dp, Vp, Vd		% of cells innervating Me		File name for Picture				DCN number		axons exiting Lobula	axons exiting Optic Chiasm	axons exiting Lobula	axons exiting Optic Chiasm	axons exiting Lobula	axons exiting Optic CHiasm	Innervation missing Dd, Dp, Vp, Vd		% of cells innervating Me		File name for Picture
	males	L	R	L	L	R	R	L/R difference	L/R difference	L	R	L	R	L	R		females	L	R	L	L	R	R	L/R difference	L/R difference	L	R	L	R	L	R
	1			7	9	6	9	1	0	Dp, Dd	Dp, Dd	#DIV/0!	#DIV/0!	rgr-RNAi, GUAS 217 male 1.2	rgr-RNAi, GUAS 217 male 1.1		1			13	14	12	13	1	1			#DIV/0!	#DIV/0!	rgr-RNAi, GUAS 217 female 1.1	rgr-RNAi, GUAS 217 female 1.2
	2			10	14	***	***	***	***	Dp	***	#DIV/0!	#VALUE!	rgr-RNAi, GUAS 217 male 2.1	***		2			10	10	11	10	1	0	Dd	Dp	#DIV/0!	#DIV/0!	rgr-RNAi, GUAS 217 female 2.2	rgr-RNAi, GUAS 217 female 2.1
	3			6	8	10	13	4	5	Dp, Dd		#DIV/0!	#DIV/0!	rgr-RNAi, GUAS 217 male 3.1	rgr-RNAi, GUAS 217 male 3.2		3			8	8	13	14	5	6			#DIV/0!	#DIV/0!	rgr-RNAi, GUAS 217 female 3.1	rgr-RNAi, GUAS 217 female 3.2
	4			9	13	6	8	3	5	Dd	Dp, Dd	#DIV/0!	#DIV/0!	rgr-RNAi, GUAS 217 male 4.1	rgr-RNAi, GUAS 217 male 4.2		4			9	14	10	13	1	1			#DIV/0!	#DIV/0!	rgr-RNAi, GUAS 217 female 4.2	rgr-RNAi, GUAS 217 female 4.1
	5			7	12	***	***	***	***	Dd	***	#DIV/0!	#VALUE!	rgr-RNAi, GUAS 217 male 5.1	***		5			15	17	10	14	5	3			#DIV/0!	#DIV/0!	rgr-RNAi, GUAS 217 female 5.1	rgr-RNAi, GUAS 217 female 5.2
	6			8	10	7	12	1	2	Dp, Dd	Dp, Dd	#DIV/0!	#DIV/0!	rgr-RNAi, GUAS 217 male 6.2	rgr-RNAi, GUAS 217 male 6.1		6			11	15	12	14	1	1	Dd		#DIV/0!	#DIV/0!	rgr-RNAi, GUAS 217 female 6.2	rgr-RNAi, GUAS 217 female 6.1
	7			8	9	9	10	1	1	Dp, Dd	Dp	#DIV/0!	#DIV/0!	rgr-RNAi, GUAS 217 male 7.1	rgr-RNAi, GUAS 217 male 7.2		7			13	13	9	10	4	3		Dp	#DIV/0!	#DIV/0!	rgr-RNAi, GUAS 217 female 7.1	rgr-RNAi, GUAS 217 female 7.2
	8			8	11	9	8	1	3	Dd	Dp	#DIV/0!	#DIV/0!	rgr-RNAi, GUAS 217 male 8.2	rgr-RNAi, GUAS 217 male 8.1		8			10	8	10	9	0	1	Dd	Dp	#DIV/0!	***	rgr-RNAi, GUAS 217 female 8.2	rgr-RNAi, GUAS 217 female 8.1
																	9			13	14	11	11	2	3			#DIV/0!	#DIV/0!	rgr-RNAi, GUAS 217 female 9.1	rgr-RNAi, GUAS 217 female 9.2
																	10			9	13	10	13	1	0			#DIV/0!	#DIV/0!	rgr-RNAi, GUAS 217 female 10.2	rgr-RNAi, GUAS 217 female 10.1
																	11			11	12	13	14	2	2	Dp		#DIV/0!	#DIV/0!	rgr-RNAi, GUAS 217 female 11.1	rgr-RNAi, GUAS 217 female 11.2
																	12			10	11	11	14	1	3	Dp		#DIV/0!	#DIV/0!	rgr-RNAi, GUAS 217 female 12.2	rgr-RNAi, GUAS 217 female 12.1
																	13			11	15	11	15	0	0			#DIV/0!	#DIV/0!	rgr-RNAi, GUAS 217 female 13.1	rgr-RNAi, GUAS 217 female 13.2
	Mean	#DIV/0!	#DIV/0!	7.875	10.75	7.83333	10	1.83333	2.66667			#DIV/0!	#DIV/0!	7.85714	10.4286		Mean	#DIV/0!	#DIV/0!	11	12.6154	11	12.6154	1.84615	1.84615			#DIV/0!	#DIV/0!	11	12.6154
	Stan. Dev	#DIV/0!	#DIV/0!	1.24642	2.12132	1.7224	2.09762					#DIV/0!	#DIV/0!	1.40642	2.06488		Stan. Dev	#DIV/0!	#DIV/0!	2	2.72453	1.22474	1.93815					#DIV/0!	#DIV/0!	1.62481	2.3165
	P-value	#DIV/0!	#DIV/0!	2.7331e-05	0.0332201	0.00299793	0.0183074					#DIV/0!	#DIV/0!				P-value	#DIV/0!	#DIV/0!	0.539485	0.41699	0.434438	0.345907					#DIV/0!	#DIV/0!
	Mean	#DIV/0!										#DIV/0!					Mean	#DIV/0!										#DIV/0!
	Stan. Dev	#DIV/0!										#DIV/0!					Stan. Dev	#DIV/0!										#DIV/0!
39	w; glu-RNAi / CyO; + / ato-Gal4-14a, UAS-CD8::GFP, UAS-redStinger males															39'	w; glu-RNAi / CyO; + / ato-Gal4-14a, UAS-CD8::GFP, UAS-redStinger females
		DCN number		axons exiting Lobula	axons exiting Optic Chiasm	axons exiting Lobula	axons exiting Optic Chiasm	axons exiting Lobula	axons exiting Optic CHiasm	Innervation missing Dd, Dp, Vp, Vd		% of cells innervating Me		File name for Picture				DCN number		axons exiting Lobula	axons exiting Optic Chiasm	axons exiting Lobula	axons exiting Optic Chiasm	axons exiting Lobula	axons exiting Optic CHiasm	Innervation missing Dd, Dp, Vp, Vd		% of cells innervating Me		File name for Picture
	males	L	R	L	L	R	R	L/R difference	L/R difference	L	R	L	R	L	R		females	L	R	L	L	R	R	L/R difference	L/R difference	L	R	L	R	L	R
	1			8	11	7	11	1	0	Dp, Dd	Dp, Dd	#DIV/0!	#DIV/0!	glu-RNAi, GUAS 217 male 1.1	glu-RNAi, GUAS 217 male 1.2		1			9	10	7	10	2	0	Dp, Dd	Dp, Dd	#DIV/0!	#DIV/0!	glu-RNAi, GUAS 217 female 1.1	glu-RNAi, GUAS 217 female 1.2
	2			9	10	8	11	1	1	Dp, Dd	Dp, Dd	#DIV/0!	#DIV/0!	glu-RNAi, GUAS 217 male 2.1	glu-RNAi, GUAS 217 male 2.2		2			9	9	7	11	2	2	Dp, Dd	Dp, Dd	#DIV/0!	#DIV/0!	glu-RNAi, GUAS 217 female 2.1	glu-RNAi, GUAS 217 female 2.2
	3			13	15	9	12	4	3			#DIV/0!	#DIV/0!	glu-RNAi, GUAS 217 male 3.1	glu-RNAi, GUAS 217 male 3.2		3			13	13	10	13	3	0	Vd	Dd	#DIV/0!	#DIV/0!	glu-RNAi, GUAS 217 female 3.1	glu-RNAi, GUAS 217 female 3.2
	4			11	12	9	12	2	0		Dd	#DIV/0!	#DIV/0!	glu-RNAi, GUAS 217 male 4.1	glu-RNAi, GUAS 217 male 4.2		4			10	11	10	15	0	4			#DIV/0!	#DIV/0!	glu-RNAi, GUAS 217 female 4.1	glu-RNAi, GUAS 217 female 4.2
	5			9	10	8	10	1	0	Dp, Dd	Dp, Dd	#DIV/0!	#DIV/0!	glu-RNAi, GUAS 217 male 5.1	glu-RNAi, GUAS 217 male 5.2		5			9	9	7	10	2	1	Dp, Dd	Dp, Dd	#DIV/0!	#DIV/0!	glu-RNAi, GUAS 217 female 5.1	glu-RNAi, GUAS 217 female 5.2
	6			9	12	9	12	0	0	Dp, Dd	Dp, Dd	#DIV/0!	#DIV/0!	glu-RNAi, GUAS 217 male 6.1	glu-RNAi, GUAS 217 male 6.2		6			8	12	9	12	1	0	Dp, Dd	Dp, Dd	#DIV/0!	#DIV/0!	glu-RNAi, GUAS 217 female 6.1	glu-RNAi, GUAS 217 female 6.2
	7			10	10	8	12	2	2		Dp, Dd	#DIV/0!	#DIV/0!	glu-RNAi, GUAS 217 male 7.1	glu-RNAi, GUAS 217 male 7.2		7			10	***	8	11	2	***	Dp, Dd	Dp, Dd	#DIV/0!	#DIV/0!	glu-RNAi, GUAS 217 female 7.1	glu-RNAi, GUAS 217 female 7.2
	8			9	13	10	12	1	1	Dp		#DIV/0!	#DIV/0!	glu-RNAi, GUAS 217 male 8.1	glu-RNAi, GUAS 217 male 8.2		8			10	13	11	13	1	0	Dp		#DIV/0!	#DIV/0!	glu-RNAi, GUAS 217 female 8.1	glu-RNAi, GUAS 217 female 8.2
				12	12	10	7	2	5		Dp, Dd	#DIV/0!	#DIV/0!	glu-RNAi, GUAS 217 male 9.1	glu-RNAi, GUAS 217 male 9.2		9			8	11	9	7	1	4	Dp	Dp, Dd	#DIV/0!	#DIV/0!	glu-RNAi, GUAS 217 female 9.1	glu-RNAi, GUAS 217 female 9.2
				9	13	9	10	0	3	Dp	Dp	#DIV/0!	#DIV/0!	glu-RNAi, GUAS 217 male 10.1	glu-RNAi, GUAS 217 male 10.2		10			8	12	10	12	2	0	Dp	Dp	#DIV/0!	#DIV/0!	glu-RNAi, GUAS 217 female 10.1	glu-RNAi, GUAS 217 female 10.2
				10	11	8	9	2	2		Dp, Dd	#DIV/0!	#DIV/0!	glu-RNAi, GUAS 217 male 11.1	glu-RNAi, GUAS 217 male 11.2		11			11	11	8	8	3	3		Dp, Dd	#DIV/0!	#DIV/0!	glu-RNAi, GUAS 217 female 11.1	glu-RNAi, GUAS 217 female 11.2
				8	6	10	11	2	5	Dp, Dd		#DIV/0!	#DIV/0!	glu-RNAi, GUAS 217 male 12.1	glu-RNAi, GUAS 217 male 12.2		12			7	8	10	10	3	2	Dp, Dd	Dp	#DIV/0!	#DIV/0!	glu-RNAi, GUAS 217 female 12.1	glu-RNAi, GUAS 217 female 12.2
				8	12	***	***	***	***	Dd	***	#DIV/0!	***	glu-RNAi, GUAS 217 male 13.1	***		13			9	10	***	***	***	***	***	***	#DIV/0!	***	glu-RNAi, GUAS 217 female 13.1	***
	Mean	#DIV/0!	#DIV/0!	9.61538	11.3077	8.75	10.75	1.5	1.83333			#DIV/0!	#DIV/0!	9.2	11.04		Mean	#DIV/0!	#DIV/0!	9.30769	10.75	8.83333	11	1.83333	1.45455			#DIV/0!	#DIV/0!	9.08	10.875
	Stan. Dev	#DIV/0!	#DIV/0!	1.55662	2.13638	0.965307	1.54479					#DIV/0!	#DIV/0!	1.35401	1.85921		Stan. Dev	#DIV/0!	#DIV/0!	1.54837	1.60255	1.40346	2.21565					#DIV/0!	#DIV/0!	1.46969	1.89536
	P-value	#DIV/0!	#DIV/0!	0.0013925	0.0386841	5.41216e-08	0.000472576					#DIV/0!	#DIV/0!				P-value	#DIV/0!	#DIV/0!	7.5656e-06	2.2227e-05	1.79562e-06	0.00413149					#DIV/0!	#DIV/0!
	Mean	#DIV/0!										#DIV/0!					Mean	#DIV/0!										#DIV/0!
	Stan. Dev	#DIV/0!										#DIV/0!					Stan. Dev	#DIV/0!										#DIV/0!
40	w; sav-RNAi / CyO; + / ato-Gal4-14a, UAS-CD8::GFP, UAS-redStinger males															40'	w; sav-RNAi / CyO; + / ato-Gal4-14a, UAS-CD8::GFP, UAS-redStinger females
		DCN number		axons exiting Lobula	axons exiting Optic Chiasm	axons exiting Lobula	axons exiting Optic Chiasm	axons exiting Lobula	axons exiting Optic CHiasm	Innervation missing Dd, Dp, Vp, Vd		% of cells innervating Me		File name for Picture				DCN number		axons exiting Lobula	axons exiting Optic Chiasm	axons exiting Lobula	axons exiting Optic Chiasm	axons exiting Lobula	axons exiting Optic CHiasm	Innervation missing Dd, Dp, Vp, Vd		% of cells innervating Me		File name for Picture
	males	L	R	L	L	R	R	L/R difference	L/R difference	L	R	L	R	L	R		females	L	R	L	L	R	R	L/R difference	L/R difference	L	R	L	R	L	R
	1			11	15	11	10	0	5		Dp	#DIV/0!	#DIV/0!	sav-RNAi, GUAS 217 male 1.1	sav-RNAi, GUAS 217 male 1.2		1			14	13	13	13	1	0			#DIV/0!	#DIV/0!	sav-RNAi, GUAS 217 female 1.1	sav-RNAi, GUAS 217 female 1.2
	2			7	7	10	12	3	5	Dp	Dp	#DIV/0!	#DIV/0!	sav-RNAi, GUAS 217 male 2.1	sav-RNAi, GUAS 217 male 2.2		2			11	14	8	12	3	2			#DIV/0!	#DIV/0!	sav-RNAi, GUAS 217 female 2.1	sav-RNAi, GUAS 217 female 2.2
	3			10	10	7	9	3	2	Dp, Dd	Dp, Dd	#DIV/0!	#DIV/0!	sav-RNAi, GUAS 217 male 3.1	sav-RNAi, GUAS 217 male 3.2		3			12	12	13	14	1	2			#DIV/0!	#DIV/0!	sav-RNAi, GUAS 217 female 3.1	sav-RNAi, GUAS 217 female 3.2
	4			10	11	12	12	2	1	Dp	Dp	#DIV/0!	#DIV/0!	sav-RNAi, GUAS 217 male 4.1	sav-RNAi, GUAS 217 male 4.2		4			12	14	11	11	1	3			#DIV/0!	#DIV/0!	sav-RNAi, GUAS 217 female 4.1	sav-RNAi, GUAS 217 female 4.2
	5			12	14	8	10	4	4	Dp	Dp	#DIV/0!	#DIV/0!	sav-RNAi, GUAS 217 male 5.1	sav-RNAi, GUAS 217 male 5.2		5			11	15	11	12	0	3			#DIV/0!	#DIV/0!	sav-RNAi, GUAS 217 female 5.1	sav-RNAi, GUAS 217 female 5.2
	6			8	11	11	12	3	1		Dd	#DIV/0!	#DIV/0!	sav-RNAi, GUAS 217 male 6.1	sav-RNAi, GUAS 217 male 6.2		6			12	11	12	10	0	1			#DIV/0!	#DIV/0!	sav-RNAi, GUAS 217 female 6.1	sav-RNAi, GUAS 217 female 6.2
	7			8	9	10	13	2	4	Dd		#DIV/0!	#DIV/0!	sav-RNAi, GUAS 217 male 7.1	sav-RNAi, GUAS 217 male 7.2		7			10	14	12	12	2	2			#DIV/0!	#DIV/0!	sav-RNAi, GUAS 217 female 7.1	sav-RNAi, GUAS 217 female 7.2
	8			8	10	9	11	1	1	Dp		#DIV/0!	#DIV/0!	sav-RNAi, GUAS 217 male 8.1	sav-RNAi, GUAS 217 male 8.2		8			13	11	13	13	0	2			#DIV/0!	#DIV/0!	sav-RNAi, GUAS 217 female 8.1	sav-RNAi, GUAS 217 female 8.2
				10	12	9	10	1	2	Dp	Dp	#DIV/0!	#DIV/0!	sav-RNAi, GUAS 217 male 9.1	sav-RNAi, GUAS 217 male 9.2		9			11	15	12	15	1	0			#DIV/0!	#DIV/0!	sav-RNAi, GUAS 217 female 9.1	sav-RNAi, GUAS 217 female 9.2
				9	8	10	13	1	5	Dp, Dd		#DIV/0!	#DIV/0!	sav-RNAi, GUAS 217 male 10.2	sav-RNAi, GUAS 217 male 10.1		10			14	15	10	15	4	0			#DIV/0!	#DIV/0!	sav-RNAi, GUAS 217 female 10.1	sav-RNAi, GUAS 217 female 10.1
				7	8	7	7	0	1		Dp, Dd	#DIV/0!	#DIV/0!	sav-RNAi, GUAS 217 male 11.1	sav-RNAi, GUAS 217 male 11.2		11			9	12	12	13	3	1			#DIV/0!	#DIV/0!	sav-RNAi, GUAS 217 female 11.1	sav-RNAi, GUAS 217 female 11.2
				12	14	8	12	4	2			#DIV/0!	#DIV/0!	sav-RNAi, GUAS 217 male 12.1	sav-RNAi, GUAS 217 male 12.2		12			9	14	11	14	2	0			#DIV/0!	#DIV/0!	sav-RNAi, GUAS 217 female 12.1	sav-RNAi, GUAS 217 female 12.2
				9	12	8	10	1	2	Dp	Dp	#DIV/0!	#DIV/0!	sav-RNAi, GUAS 217 male 13.1	sav-RNAi, GUAS 217 male 13.2		13			15	15	13	10	2	5			#DIV/0!	#DIV/0!	sav-RNAi, GUAS 217 female 13.1	sav-RNAi, GUAS 217 female 13.2
	Mean	#DIV/0!	#DIV/0!	9.30769	10.8462	9.23077	10.8462	1.92308	2.69231			#DIV/0!	#DIV/0!	9.26923	10.8462		Mean	#DIV/0!	#DIV/0!	11.7692	13.4615	11.6154	12.6154	1.53846	1.61538			#DIV/0!	#DIV/0!	11.6923	13.0385
	Stan. Dev	#DIV/0!	#DIV/0!	1.70219	2.51151	1.58923	1.72463					#DIV/0!	#DIV/0!	1.61388	2.11078		Stan. Dev	#DIV/0!	#DIV/0!	1.87767	1.5064	1.44559	1.66024					#DIV/0!	#DIV/0!	1.64364	1.61197
	P-value	#DIV/0!	#DIV/0!	0.000761183	0.0209351	0.000305993	0.00110289					#DIV/0!	#DIV/0!				P-value	#DIV/0!	#DIV/0!	0.0368268	0.0348618	0.061031	0.266503					#DIV/0!	#DIV/0!
	Mean	#DIV/0!										#DIV/0!					Mean	#DIV/0!										#DIV/0!
	Stan. Dev	#DIV/0!										#DIV/0!					Stan. Dev	#DIV/0!										#DIV/0!
41	w; PK2-R1-RNAi / CyO; + / ato-Gal4-14a, UAS-CD8::GFP, UAS-redStinger males															41'	w; PK2-R1-RNAi / CyO; + / ato-Gal4-14a, UAS-CD8::GFP, UAS-redStinger females
		DCN number		axons exiting Lobula	axons exiting Optic Chiasm	axons exiting Lobula	axons exiting Optic Chiasm	axons exiting Lobula	axons exiting Optic CHiasm	Innervation missing Dd, Dp, Vp, Vd		% of cells innervating Me		File name for Picture				DCN number		axons exiting Lobula	axons exiting Optic Chiasm	axons exiting Lobula	axons exiting Optic Chiasm	axons exiting Lobula	axons exiting Optic CHiasm	Innervation missing Dd, Dp, Vp, Vd		% of cells innervating Me		File name for Picture
	males	L	R	L	L	R	R	L/R difference	L/R difference	L	R	L	R	L	R		females	L	R	L	L	R	R	L/R difference	L/R difference	L	R	L	R	L	R
	1		***	11	14	***	***	***	***	Dp, Dd	***	#DIV/0!	***	PK2-R1-RNAi, GUAS 217 male 2.1	***		1			12	13	12	14	0	1	Dp		#DIV/0!	#DIV/0!	PK2-R1-RNAi, GUAS 217 female 1.1	PK2-R1-RNAi, GUAS 217 female 1.2
	2			12	14	9	10	3	4	Dp, Dd	Dp, Dd	#DIV/0!	#DIV/0!	PK2-R1-RNAi, GUAS 217 male 3.1	PK2-R1-RNAi, GUAS 217 male 3.2		2			9	8	10	12	1	4	Dp		#DIV/0!	#DIV/0!	PK2-R1-RNAi, GUAS 217 female 2.1	PK2-R1-RNAi, GUAS 217 female 2.2
	3	***		***	***	11	15	***	***	***	Dp, Dd	***	#DIV/0!	***	PK2-R1-RNAi, GUAS 217 male 4.1		3			15	17	11	13	4	4			#DIV/0!	#DIV/0!	PK2-R1-RNAi, GUAS 217 female 3.2	PK2-R1-RNAi, GUAS 217 female 3.1
	4	***		***	***	13	16	***	***	***	Dp, Dd	***	#DIV/0!	***	PK2-R1-RNAi, GUAS 217 male 5.1		4			14	16	9	11	5	5		Dd	#DIV/0!	#DIV/0!	PK2-R1-RNAi, GUAS 217 female 4.1	PK2-R1-RNAi, GUAS 217 female 4.2
	5	***		***	***	10	12	***	***	***	Dd	***	#DIV/0!		PK2-R1-RNAi, GUAS 217 male 6.1		5	***		***	***	9	12	***	***	***	Dd	***	#DIV/0!	***	PK2-R1-RNAi, GUAS 217 female 5.1
	6		***	10	9	***	***	***	***	Dp	***	#DIV/0!	***	PK2-R1-RNAi, GUAS 217 male 7.1	***		6			14	14	11	9	3	5		Dd	#DIV/0!	#DIV/0!	PK2-R1-RNAi, GUAS 217 female 6.1	PK2-R1-RNAi, GUAS 217 female 6.2
	7			10	10	8	9	2	1	Dp, Dd	Dp, Dd	#DIV/0!	#DIV/0!	PK2-R1-RNAi, GUAS 217 male 8.2	PK2-R1-RNAi, GUAS 217 male 8.1		7		***	12	14	***	***	***	***		***	#DIV/0!	#VALUE!	PK2-R1-RNAi, GUAS 217 female 7.1	***
	8			8	9	9	10	1		Dp, Dd	Dd	#DIV/0!	#DIV/0!	PK2-R1-RNAi, GUAS 217 male 9.1	PK2-R1-RNAi, GUAS 217 male 9.2		8			13	14	13	13	1	1			#DIV/0!	***	PK2-R1-RNAi, GUAS 217 female 8.1	PK2-R1-RNAi, GUAS 217 female 8.2
	9		***	10	8	***	***	***	***	Dp, Dd	***	#DIV/0!	***	PK2-R1-RNAi, GUAS 217 male 10.2	***		9			11	11	9	9	2	2	Dp	Dd	#DIV/0!	#DIV/0!	PK2-R1-RNAi, GUAS 217 female 9.2	PK2-R1-RNAi, GUAS 217 female 9.1
	10	***		***	***	8	9	***	***	***	Dp, Dd	#VALUE!	#DIV/0!	***	PK2-R1-RNAi, GUAS 217 male 11.1		10			10	10	14	18	4	8	Dp, Dd		#DIV/0!	#DIV/0!	PK2-R1-RNAi, GUAS 217 female 10.1	PK2-R1-RNAi, GUAS 217 female 10.2
	11			10	10	9	11	1	1	Dp	Dp	#DIV/0!	#DIV/0!	PK2-R1-RNAi, GUAS 217 male 12.1	PK2-R1-RNAi, GUAS 217 male 12.2		11			10	11	11	16	1	5	Dp, Dd	Dp	#DIV/0!	#DIV/0!	PK2-R1-RNAi, GUAS 217 female 11.2	PK2-R1-RNAi, GUAS 217 female 11.1
	12			12	14	***	***	***	***	Dp	***	#DIV/0!	***	PK2-R1-RNAi, GUAS 217 male 13.1	***		12		***	12	16	***	***	***	***	Dp, Dd	***	#DIV/0!	#VALUE!	PK2-R1-RNAi, GUAS 217 female 12.1	***
																	13			9	11	***	***	***	***		***	#DIV/0!	#VALUE!	PK2-R1-RNAi, GUAS 217 female 13.1	***
	Mean	#DIV/0!	#DIV/0!	10.375	11	9.625	11.5	1.75	2			#DIV/0!	#DIV/0!	10	11.25		Mean	#DIV/0!	#DIV/0!	11.75	12.9167	10.9	12.7	2.33333	3.88889			#DIV/0!	#DIV/0!	11.3636	12.8182
	Stan. Dev	#DIV/0!	#DIV/0!	1.30247	2.56348	1.68502	2.67261					#DIV/0!	#DIV/0!	1.50555	2.54296		Stan. Dev	#DIV/0!	#DIV/0!	2.00567	2.74552	1.72884	2.83039					#DIV/0!	#DIV/0!	1.89097	2.71918
	P-value	#DIV/0!	#DIV/0!	#NAME?	0.0991337	0.020366	0.188612					#DIV/0!	#DIV/0!				P-value	#DIV/0!	#DIV/0!	0.461578	0.351185	0.0916754	0.510582					#DIV/0!	#DIV/0!
	Mean	#DIV/0!										#DIV/0!					Mean	#DIV/0!										#DIV/0!
	Stan. Dev	#DIV/0!										#DIV/0!					Stan. Dev	#DIV/0!										#DIV/0!
42	w; Hey-RNAi / CyO; + / ato-Gal4-14a, UAS-CD8::GFP, UAS-redStinger males															42'	w; Hey-RNAi / CyO; + / ato-Gal4-14a, UAS-CD8::GFP, UAS-redStinger females
		DCN number		axons exiting Lobula	axons exiting Optic Chiasm	axons exiting Lobula	axons exiting Optic Chiasm	axons exiting Lobula	axons exiting Optic CHiasm	Innervation missing Dd, Dp, Vp, Vd		% of cells innervating Me		File name for Picture				DCN number		axons exiting Lobula	axons exiting Optic Chiasm	axons exiting Lobula	axons exiting Optic Chiasm	axons exiting Lobula	axons exiting Optic CHiasm	Innervation missing Dd, Dp, Vp, Vd		% of cells innervating Me		File name for Picture
	males	L	R	L	L	R	R	L/R difference	L/R difference	L	R	L	R	L	R		females	L	R	L	L	R	R	L/R difference	L/R difference	L	R	L	R	L	R
	1			9	12	13	14	4	2	Dp		#DIV/0!	#DIV/0!	Hey-RNAi, GUAS 217 male 1.2	Hey-RNAi, GUAS 217 male 1.1		1			9	12	8	10	1	2	Dp	Dp	#DIV/0!	#DIV/0!	Hey-RNAi, GUAS 217 female 1.1	Hey-RNAi, GUAS 217 female 1.2
	2			9	10	9	9	0	1	Dp	Dp, Dd	#DIV/0!	#DIV/0!	Hey-RNAi, GUAS 217 male 2.2	Hey-RNAi, GUAS 217 male 2.1		2			11	17	13	14	2	3	Dd		#DIV/0!	#DIV/0!	Hey-RNAi, GUAS 217 female 2.2	Hey-RNAi, GUAS 217 female 2.1
	3			9	11	9	13	0	2	Dp	Dp	#DIV/0!	#DIV/0!	Hey-RNAi, GUAS 217 male 3.1	Hey-RNAi, GUAS 217 male 3.2		3			13	17	11	12	2	5			#DIV/0!	#DIV/0!	Hey-RNAi, GUAS 217 female 3.1	Hey-RNAi, GUAS 217 female 3.2
	4			12	12	12	15	0	3	Dd	Dp	#DIV/0!	#DIV/0!	Hey-RNAi, GUAS 217 male 4.2	Hey-RNAi, GUAS 217 male 4.1		4	***		***	***	11	15	***	***	***		#VALUE!	#DIV/0!	***	Hey-RNAi, GUAS 217 female 4.1
	5			11	12	10	10	1	2	Dp, Dd	Dp, Dd	#DIV/0!	#DIV/0!	Hey-RNAi, GUAS 217 male 5.1	Hey-RNAi, GUAS 217 male 5.2		5			13	11	12	14	1	3	Dd	Dp	#DIV/0!	#DIV/0!	Hey-RNAi, GUAS 217 female 5.1	Hey-RNAi, GUAS 217 female 5.2
	6			10	9	13	13	3	4	Dp, Dd		#DIV/0!	#DIV/0!	Hey-RNAi, GUAS 217 male 6.2	Hey-RNAi, GUAS 217 male 6.1		6			11	8	10	14	1	6	Dd	Dd	#DIV/0!	#DIV/0!	Hey-RNAi, GUAS 217 female 6.2	Hey-RNAi, GUAS 217 female 6.1
	7			11	13	9	10	2	3	Dp	Dp, Dd	#DIV/0!	#DIV/0!	Hey-RNAi, GUAS 217 male 7.1	Hey-RNAi, GUAS 217 male 7.2		7			10	14	15	16	5	2	Dp		#DIV/0!	#DIV/0!	Hey-RNAi, GUAS 217 female 7.1	Hey-RNAi, GUAS 217 female 7.2
	8			***	***	10	12	***	***	***	Dp	#VALUE!	#DIV/0!	***	Hey-RNAi, GUAS 217 male 8.1		8			10	12	13	15	3	3	Dd		#DIV/0!	#DIV/0!	Hey-RNAi, GUAS 217 female 8.2	Hey-RNAi, GUAS 217 female 8.1
	9			10	12	11	11	1	1		Dp, Dd	#DIV/0!	#DIV/0!	Hey-RNAi, GUAS 217 male 9.1	Hey-RNAi, GUAS 217 male 9.2		9			13	13	14	17	1	4			#DIV/0!	#DIV/0!	Hey-RNAi, GUAS 217 female 9.1	Hey-RNAi, GUAS 217 female 9.2
	10			12	12	***	***	***	***	Dp, Dd		#DIV/0!	#VALUE!	Hey-RNAi, GUAS 217 male 10.1	***		10			12	13	16	17	4	4	Dp, Dd		#DIV/0!	#DIV/0!	Hey-RNAi, GUAS 217 female 10.2	Hey-RNAi, GUAS 217 female 10.1
	11			10	10	***	***	***	***		***	#DIV/0!	#VALUE!	Hey-RNAi, GUAS 217 male 11.1	***		11											#DIV/0!	#DIV/0!
	Mean	#DIV/0!	#DIV/0!	10.3	11.3	10.6667	11.8889	1.375	2.25			#DIV/0!	#DIV/0!	10.4737	11.5789		Mean	#DIV/0!	#DIV/0!	11.3333	13	12.3	14.4	2.22222	3.55556			#DIV/0!	#DIV/0!	11.8421	13.7368
	Stan. Dev	#DIV/0!	#DIV/0!	1.1595	1.25167	1.65831	2.02759					#DIV/0!	#DIV/0!	1.38918	1.6437		Stan. Dev	#DIV/0!	#DIV/0!	1.5	2.82843	2.40601	2.17051					#DIV/0!	#DIV/0!	2.03479	2.53513
	P-value	#DIV/0!	#DIV/0!	0.0170141	0.0063642	0.236159	0.186656					#DIV/0!	#DIV/0!				P-value	#DIV/0!	#DIV/0!	0.13595	0.478687	0.701648	0.171241					#DIV/0!	#DIV/0!
	Mean	#DIV/0!										#DIV/0!					Mean	#DIV/0!										#DIV/0!
	Stan. Dev	#DIV/0!										#DIV/0!					Stan. Dev	#DIV/0!										#DIV/0!
43	w; Snmp2-RNAi / CyO; + / ato-Gal4-14a, UAS-CD8::GFP, UAS-redStinger males															43'	w; Snmp2-RNAi / CyO; + / ato-Gal4-14a, UAS-CD8::GFP, UAS-redStinger females
		DCN number		axons exiting Lobula	axons exiting Optic Chiasm	axons exiting Lobula	axons exiting Optic Chiasm	axons exiting Lobula	axons exiting Optic CHiasm	Innervation missing Dd, Dp, Vp, Vd		% of cells innervating Me		File name for Picture				DCN number		axons exiting Lobula	axons exiting Optic Chiasm	axons exiting Lobula	axons exiting Optic Chiasm	axons exiting Lobula	axons exiting Optic CHiasm	Innervation missing Dd, Dp, Vp, Vd		% of cells innervating Me		File name for Picture
	males	L	R	L	L	R	R	L/R difference	L/R difference	L	R	L	R	L	R		females	L	R	L	L	R	R	L/R difference	L/R difference	L	R	L	R	L	R
	1			8	13	11	15	3	2	Dp, Dd	Dp	#DIV/0!	#DIV/0!	Snmp2-RNAi, GUAS 217 male 1.1	Snmp2-RNAi, GUAS 217 male 1.2		1			14	16	10	12	4	4			#DIV/0!	#DIV/0!	Snmp2-RNAi, GUAS 217 female 1.1	Snmp2-RNAi, GUAS 217 female 1.2
	2			11	11	11	11	0	0	Dp, Dd	Dp	#DIV/0!	#DIV/0!	Snmp2-RNAi, GUAS 217 male 2.2	Snmp2-RNAi, GUAS 217 male 2.1		2			13	17	12	14	1	3			#DIV/0!	#DIV/0!	Snmp2-RNAi, GUAS 217 female 2.2	Snmp2-RNAi, GUAS 217 female 2.1
	3			13	13	10	10	3	3	Dp	Dp, Dd	#DIV/0!	#DIV/0!	Snmp2-RNAi, GUAS 217 male 3.1	Snmp2-RNAi, GUAS 217 male 3.2		3			13	15	7	8	6	7		Dp, Dd	#DIV/0!	#DIV/0!	Snmp2-RNAi, GUAS 217 female 3.1	Snmp2-RNAi, GUAS 217 female 3.2
	4			13	15	***	***	***	***		***	#DIV/0!	#VALUE!	Snmp2-RNAi, GUAS 217 male 4.1	***		4			10	14	11	14	1	0			#DIV/0!	#DIV/0!	Snmp2-RNAi, GUAS 217 female 4.2	Snmp2-RNAi, GUAS 217 female 4.1
	5			11	13	9	11	2	2	Dp	Dd	#DIV/0!	#DIV/0!	Snmp2-RNAi, GUAS 217 male 5.1	Snmp2-RNAi, GUAS 217 male 5.2		5			11	12	14	17	3	5			#DIV/0!	#DIV/0!	Snmp2-RNAi, GUAS 217 female 5.1	Snmp2-RNAi, GUAS 217 female 5.2
	6			11	15	10	14	1	1	Dp	Dp	#DIV/0!	#DIV/0!	Snmp2-RNAi, GUAS 217 male 6.2	Snmp2-RNAi, GUAS 217 male 6.1		6			13	17	12	14	1	3		Dd	#DIV/0!	#DIV/0!	Snmp2-RNAi, GUAS 217 female 6.2	Snmp2-RNAi, GUAS 217 female 6.1
	7			13	17	10	12	3	5		Dp, Dd	#DIV/0!	#DIV/0!	Snmp2-RNAi, GUAS 217 male 7.1	Snmp2-RNAi, GUAS 217 male 7.2		7	***		***	***	11	14	***	***	***	Dd	#VALUE!	#DIV/0!	***	Snmp2-RNAi, GUAS 217 female 7.1
	8			10	12	13	15	3	3	Dp, Dd		#DIV/0!	#DIV/0!	Snmp2-RNAi, GUAS 217 male 8.2	Snmp2-RNAi, GUAS 217 male 8.1		8			14	15	16	18	2	3			#DIV/0!	#DIV/0!	Snmp2-RNAi, GUAS 217 female 8.2	Snmp2-RNAi, GUAS 217 female 8.1
	9			11	13	11	12	0	1	Dp		#DIV/0!	#DIV/0!	Snmp2-RNAi, GUAS 217 male 9.1	Snmp2-RNAi, GUAS 217 male 9.2		9			11	16	15	18	4	2			#DIV/0!	#DIV/0!	Snmp2-RNAi, GUAS 217 female 9.1	Snmp2-RNAi, GUAS 217 female 9.2
	10			14	14	12	14	2	0		Dp, Dd	#DIV/0!	#DIV/0!	Snmp2-RNAi, GUAS 217 male 10.2	Snmp2-RNAi, GUAS 217 male 10.1		10			16	16	14	17	2	1			#DIV/0!	#DIV/0!	Snmp2-RNAi, GUAS 217 female 10.2	Snmp2-RNAi, GUAS 217 female 10.1
	11			12	13	13	14	1	1	Dp		#DIV/0!	#DIV/0!	Snmp2-RNAi, GUAS 217 male 11.1	Snmp2-RNAi, GUAS 217 male 11.2		11			10	10	11	15	1	5	Dp		#DIV/0!	#DIV/0!	Snmp2-RNAi, GUAS 217 female 11.1	Snmp2-RNAi, GUAS 217 female 11.2
	12			12	13	11	14	1	1	Dp		#DIV/0!	#DIV/0!	Snmp2-RNAi, GUAS 217 male 12.2	Snmp2-RNAi, GUAS 217 male 12.1		12			13	18	10	13	0	5			#DIV/0!	#DIV/0!	Snmp2-RNAi, GUAS 217 female 12.2	Snmp2-RNAi, GUAS 217 female 12.1
				11	13	10	13	1	0	Dp, Dd	Dp, Dd	#DIV/0!	#DIV/0!	Snmp2-RNAi, GUAS 217 male 13.1	Snmp2-RNAi, GUAS 217 male 13.2		13			13	15	15	15	2	0			#DIV/0!	#DIV/0!	Snmp2-RNAi, GUAS 217 female 13.1	Snmp2-RNAi, GUAS 217 female 13.2
	Mean	#DIV/0!	#DIV/0!	11.5385	13.4615	10.9167	12.9167	1.66667	1.58333			#DIV/0!	#DIV/0!	11.24	13.2		Mean	#DIV/0!	#DIV/0!	12.5833	15.0833	12.1538	14.5385	2.25	3.16667			#DIV/0!	#DIV/0!	12.36	14.8
	Stan. Dev	#DIV/0!	#DIV/0!	1.56074	1.5064	1.24011	1.67649					#DIV/0!	#DIV/0!	1.42244	1.58114		Stan. Dev	#DIV/0!	#DIV/0!	1.78164	2.23437	2.54448	2.72688					#DIV/0!	#DIV/0!	2.17715	2.46644
	P-value	#DIV/0!	#DIV/0!	0.792645	0.157077	0.246345	0.971534					#DIV/0!	#DIV/0!				P-value	#DIV/0!	#DIV/0!	0.544288	0.0690648	0.825256	0.15169					#DIV/0!	#DIV/0!
	Mean	#DIV/0!										#DIV/0!					Mean	#DIV/0!										#DIV/0!
	Stan. Dev	#DIV/0!										#DIV/0!					Stan. Dev	#DIV/0!										#DIV/0!
44	w; Brd8-RNAi / CyO; + / ato-Gal4-14a, UAS-CD8::GFP, UAS-redStinger males															44'	w; Brd8-RNAi / CyO; + / ato-Gal4-14a, UAS-CD8::GFP, UAS-redStinger females
		DCN number		axons exiting Lobula	axons exiting Optic Chiasm	axons exiting Lobula	axons exiting Optic Chiasm	axons exiting Lobula	axons exiting Optic CHiasm	Innervation missing Dd, Dp, Vp, Vd		% of cells innervating Me		File name for Picture				DCN number		axons exiting Lobula	axons exiting Optic Chiasm	axons exiting Lobula	axons exiting Optic Chiasm	axons exiting Lobula	axons exiting Optic CHiasm	Innervation missing Dd, Dp, Vp, Vd		% of cells innervating Me		File name for Picture
	males	L	R	L	L	R	R	L/R difference	L/R difference	L	R	L	R	L	R		females	L	R	L	L	R	R	L/R difference	L/R difference	L	R	L	R	L	R
	1			12	12	8	14	4	6	Dp, Dd	Dp, Dd	#DIV/0!	#DIV/0!	Brd8-RNAi, GUAS 217 male 1.2	Brd8-RNAi, GUAS 217 male 1.1		1	***		***	***	8	5			***	Dp, Dd	***	#DIV/0!	***	Brd8-RNAi, GUAS 217 female 1.1
	2			15	18	11	10	4	8		Dp	#DIV/0!	#DIV/0!	Brd8-RNAi, GUAS 217 male 2.2	Brd8-RNAi, GUAS 217 male 2.1		2											#DIV/0!	#DIV/0!	Brd8-RNAi, GUAS 217 female 2.2	Brd8-RNAi, GUAS 217 female 1.2
	3			11	12	12	11	1	1		Dp	#DIV/0!	#DIV/0!	Brd8-RNAi, GUAS 217 male 3.1	Brd8-RNAi, GUAS 217 male 3.2		3											#DIV/0!	#DIV/0!	Brd8-RNAi, GUAS 217 female 3.1	Brd8-RNAi, GUAS 217 female 3.2
	4			10	14	8	11	2	3		Dp	#DIV/0!	#DIV/0!	Brd8-RNAi, GUAS 217 male 4.2	Brd8-RNAi, GUAS 217 male 4.1		4			8	12	9	9	1	3		Dp, Dd	#DIV/0!	#DIV/0!	Brd8-RNAi, GUAS 217 female 4.1	Brd8-RNAi, GUAS 217 female 4.2
	5			11	13	14	16	3	3	Dp, Dd		#DIV/0!	#DIV/0!	Brd8-RNAi, GUAS 217 male 5.1	Brd8-RNAi, GUAS 217 male 5.2		5			7	13	11	17	4	4	Dp, Dd		#DIV/0!	#DIV/0!	Brd8-RNAi, GUAS 217 female 5.2	Brd8-RNAi, GUAS 217 female 5.1
	6			13	14	11	13	2	1		Dp	#DIV/0!	#DIV/0!	Brd8-RNAi, GUAS 217 male 6.2	Brd8-RNAi, GUAS 217 male 6.1		6					11	11				Dp	#DIV/0!	#DIV/0!	Brd8-RNAi, GUAS 217 female 6.1	Brd8-RNAi, GUAS 217 female 6.2
	7			9	10	10	9	1	1		Dp, Dd	#DIV/0!	#DIV/0!	Brd8-RNAi, GUAS 217 male 7.1	Brd8-RNAi, GUAS 217 male 7.2		7											#DIV/0!	#DIV/0!	Brd8-RNAi, GUAS 217 female 7.2	Brd8-RNAi, GUAS 217 female 7.1
	8			11	12	12	15	1	3	Dp	Dp	#DIV/0!	#DIV/0!	Brd8-RNAi, GUAS 217 male 8.2	Brd8-RNAi, GUAS 217 male 8.1		8											#DIV/0!	#DIV/0!	Brd8-RNAi, GUAS 217 female 8.1	Brd8-RNAi, GUAS 217 female 8.2
	9			9	12	10	12	1	0	Dd	Dp, Dd	#DIV/0!	#DIV/0!	Brd8-RNAi, GUAS 217 male 9.1	Brd8-RNAi, GUAS 217 male 9.2		9			15	17	12	16	3	1	Dp		#DIV/0!		Brd8-RNAi, GUAS 217 female 9.2	Brd8-RNAi, GUAS 217 female 9.1
	10			10	11	12	12	2	1	Dd		#DIV/0!	#DIV/0!	Brd8-RNAi, GUAS 217 male 10.2	Brd8-RNAi, GUAS 217 male 10.1		10			13	18	11	16	2	2		Dp	#DIV/0!	#DIV/0!	Brd8-RNAi, GUAS 217 female 10.1	Brd8-RNAi, GUAS 217 female 10.2
	11			10	11	8	8	2	3	Dp	Dp, Dd	#DIV/0!	#DIV/0!	Brd8-RNAi, GUAS 217 male 11.1	Brd8-RNAi, GUAS 217 male 11.2		11					13	14					#DIV/0!	#DIV/0!	Brd8-RNAi, GUAS 217 female 11.1	Brd8-RNAi, GUAS 217 female 11.2
	12			13	13	11	13	2	0			#DIV/0!	#DIV/0!	Brd8-RNAi, GUAS 217 male 12.2	Brd8-RNAi, GUAS 217 male 12.1		12			12	10	15	16	3	6	Dp		#DIV/0!	#DIV/0!	Brd8-RNAi, GUAS 217 female 12.2	Brd8-RNAi, GUAS 217 female 12.1
	13			13	13	13	15	0	2			#DIV/0!	#DIV/0!	Brd8-RNAi, GUAS 217 male 13.2	Brd8-RNAi, GUAS 217 male 13.1		13			12	14	10	16	2	2	Dd	Dp	#DIV/0!	#DIV/0!	Brd8-RNAi, GUAS 217 female 13.1	Brd8-RNAi, GUAS 217 female 13.2
																	14			13	15	14	15	1	0			#DIV/0!	#DIV/0!	Brd8-RNAi, GUAS 217 female 14.2	Brd8-RNAi, GUAS 217 female 14.1
	Mean	#DIV/0!	#DIV/0!	11.3077	12.6923	10.7692	12.2308	1.92308	2.46154			#DIV/0!	#DIV/0!	11.0385	12.4615		Mean	#DIV/0!	#DIV/0!	11.4286	14.1429	11.4	13.5	2.28571	2.57143			#DIV/0!	#DIV/0!	11.4118	13.7647
	Stan. Dev	#DIV/0!	#DIV/0!	1.79743	1.97419	1.92154	2.42053					#DIV/0!	#DIV/0!	1.84349	2.1768		Stan. Dev	#DIV/0!	#DIV/0!	2.87849	2.79455	2.17051	3.92287					#DIV/0!	#DIV/0!	2.39945	3.41924
	P-value	#DIV/0!	#DIV/0!	0.846511	0.924581	0.279791	0.360092					#DIV/0!	#DIV/0!				P-value	#DIV/0!	#DIV/0!	0.498755	0.710296	0.435568	0.897927					#DIV/0!	#DIV/0!
	Mean	#DIV/0!										#DIV/0!					Mean	#DIV/0!										#DIV/0!
	Stan. Dev	#DIV/0!										#DIV/0!					Stan. Dev	#DIV/0!										#DIV/0!
45	w; CarT-RNAi / CyO; + / ato-Gal4-14a, UAS-CD8::GFP, UAS-redStinger males															45'	w; CarT-RNAi / CyO; + / ato-Gal4-14a, UAS-CD8::GFP, UAS-redStinger females
		DCN number		axons exiting Lobula	axons exiting Optic Chiasm	axons exiting Lobula	axons exiting Optic Chiasm	axons exiting Lobula	axons exiting Optic CHiasm	Innervation missing Dd, Dp, Vp, Vd		% of cells innervating Me		File name for Picture				DCN number		axons exiting Lobula	axons exiting Optic Chiasm	axons exiting Lobula	axons exiting Optic Chiasm	axons exiting Lobula	axons exiting Optic CHiasm	Innervation missing Dd, Dp, Vp, Vd		% of cells innervating Me		File name for Picture
	males	L	R	L	L	R	R	L/R difference	L/R difference	L	R	L	R	L	R		females	L	R	L	L	R	R	L/R difference	L/R difference	L	R	L	R	L	R
	1	***		***	***	6	7	***	***	***	Dp, Dd	***	#DIV/0!	***	CarT-RNAi, GUAS 217 male 1.1		1			11	12	10	12	1	0	Dp		#DIV/0!	#DIV/0!	CarT-RNAi, GUAS 217 female 1.1	CarT-RNAi, GUAS 217 female 1.2
	2			8	10	10	12	2	2	Dp, Dd	Dd	#DIV/0!	#DIV/0!	CarT-RNAi, GUAS 217 male 2.2	CarT-RNAi, GUAS 217 male 2.1		2			10	10	12	14	2	4			#DIV/0!	#DIV/0!	CarT-RNAi, GUAS 217 female 2.1	CarT-RNAi, GUAS 217 female 2.2
	3			8	10	11	11	3	1	Dd	Dp, Dd	#DIV/0!	#DIV/0!	CarT-RNAi, GUAS 217 male 3.1	CarT-RNAi, GUAS 217 male 3.2		3			10	13	9	12	1	1	Dp	Dd	#DIV/0!	#DIV/0!	CarT-RNAi, GUAS 217 female 3.1	CarT-RNAi, GUAS 217 female 3.2
	4			12	12	9	10	3	2	Dd	Dp	#DIV/0!	#DIV/0!	CarT-RNAi, GUAS 217 male 4.2	CarT-RNAi, GUAS 217 male 4.1		4	***		***	***	15	16	***	***	***		***	#DIV/0!	***	CarT-RNAi, GUAS 217 female 4.1
	5			10	10	8	10	2	0	Dp	Dp, Dd	#DIV/0!	#DIV/0!	CarT-RNAi, GUAS 217 male 5.1	CarT-RNAi, GUAS 217 male 5.2		5			9	11	8	9	1	2		Dp, Dd	#DIV/0!	#DIV/0!	CarT-RNAi, GUAS 217 female 5.1	CarT-RNAi, GUAS 217 female 5.2
	6			10	10	12	10	2	0	Dp, Dd	Dp	#DIV/0!	#DIV/0!	CarT-RNAi, GUAS 217 male 6.2	CarT-RNAi, GUAS 217 male 6.1		6	***		***	***	10	11	***	***	***		***	#DIV/0!	***	CarT-RNAi, GUAS 217 female 6.1
	7			8	8	7	7	1	1	Dp, Dd	Dp, Dd	#DIV/0!	#DIV/0!	CarT-RNAi, GUAS 217 male 7.1	CarT-RNAi, GUAS 217 male 7.2		7			14	14	12	14	2	0	Dp	Dd	#DIV/0!	#DIV/0!	CarT-RNAi, GUAS 217 female 7.1	CarT-RNAi, GUAS 217 female 7.2
	8			7	8	6	7	1	1	Dp, Dd	Dp, Dd	#DIV/0!	#DIV/0!	CarT-RNAi, GUAS 217 male 8.2	CarT-RNAi, GUAS 217 male 8.1		8			14	18	12	14	2	4			#DIV/0!	#DIV/0!	CarT-RNAi, GUAS 217 female 8.2	CarT-RNAi, GUAS 217 female 8.1
																	9			11	14	10	11	1	3		Dd	#DIV/0!	#DIV/0!	CarT-RNAi, GUAS 217 female 9.1	CarT-RNAi, GUAS 217 female 9.2
																	10			9	12	11	12	2	0	Dd		#DIV/0!	#DIV/0!	CarT-RNAi, GUAS 217 female 10.2	CarT-RNAi, GUAS 217 female 10.1
																	11			12	14	11	16	1	2			#DIV/0!	#DIV/0!	CarT-RNAi, GUAS 217 female 11.1	CarT-RNAi, GUAS 217 female 11.2
	Mean	#DIV/0!	#DIV/0!	9	9.71429	8.625	9.25	2	1			#DIV/0!	#DIV/0!	8.8	9.46667		Mean	#DIV/0!	#DIV/0!	11.1111	13.1111	10.9091	12.8182	1.44444	1.77778			#DIV/0!	#DIV/0!	11	12.95
	Stan. Dev	#DIV/0!	#DIV/0!	1.73205	1.38013	2.26385	1.98206					#DIV/0!	#DIV/0!	1.97122	1.68466		Stan. Dev	#DIV/0!	#DIV/0!	1.90029	2.31541	1.8684	2.18258					#DIV/0!	#DIV/0!	1.83533	2.18789
	P-value	#DIV/0!	#DIV/0!	0.00939105	0.000529428	0.00998495	0.000943026					#DIV/0!	#DIV/0!				P-value	#DIV/0!	#DIV/0!	0.130934	0.470593	0.0997496	0.477626					#DIV/0!	#DIV/0!
	Mean	#DIV/0!										#DIV/0!					Mean	#DIV/0!										#DIV/0!
	Stan. Dev	#DIV/0!										#DIV/0!					Stan. Dev	#DIV/0!										#DIV/0!
46	w; CG18067-RNAi / CyO; + / ato-Gal4-14a, UAS-CD8::GFP, UAS-redStinger males															46'	w; CG18067-RNAi / CyO; + / ato-Gal4-14a, UAS-CD8::GFP, UAS-redStinger females
		DCN number		axons exiting Lobula	axons exiting Optic Chiasm	axons exiting Lobula	axons exiting Optic Chiasm	axons exiting Lobula	axons exiting Optic CHiasm	Innervation missing Dd, Dp, Vp, Vd		% of cells innervating Me		File name for Picture				DCN number		axons exiting Lobula	axons exiting Optic Chiasm	axons exiting Lobula	axons exiting Optic Chiasm	axons exiting Lobula	axons exiting Optic CHiasm	Innervation missing Dd, Dp, Vp, Vd		% of cells innervating Me		File name for Picture
	males	L	R	L	L	R	R	L/R difference	L/R difference	L	R	L	R	L	R		females	L	R	L	L	R	R	L/R difference	L/R difference	L	R	L	R	L	R
	1			7	8	6	7	1	1	Dp, Dd	Dp, Dd	#DIV/0!	#DIV/0!	CG18067-RNAi, GUAS 217 male 1.1	CG18067-RNAi, GUAS 217 male 1.2		1			8	7	10	10	2	3	Dp, Dd	Dp	#DIV/0!	#DIV/0!	CG18067-RNAi, GUAS 217 fmale 1.1	CG18067-RNAi, GUAS 217 fmale 1.2
	2			6	6	7	9	1	3	Dp, Dd	Dp, Dd	#DIV/0!	#DIV/0!	CG18067-RNAi, GUAS 217 male 2.2	CG18067-RNAi, GUAS 217 male 2.1		2			6	6	9	10	3	4	Dp, Dd	Dp	#DIV/0!	#DIV/0!	CG18067-RNAi, GUAS 217 fmale 2.2	CG18067-RNAi, GUAS 217 fmale 2.1
	3			8	10	7	7	1	3	Dp, Dd	Dp, Dd	#DIV/0!	#DIV/0!	CG18067-RNAi, GUAS 217 male 3.1	CG18067-RNAi, GUAS 217 male 3.2		3			10	13	9	10	1	3			#DIV/0!	#DIV/0!	CG18067-RNAi, GUAS 217 fmale 3.1	CG18067-RNAi, GUAS 217 fmale 3.2
	4			7	8	9	8	2	0	Dp, Dd, Vp	Dp, Dd	#DIV/0!	#DIV/0!	CG18067-RNAi, GUAS 217 male 4.2	CG18067-RNAi, GUAS 217 male 4.1		4			8	10	8	12	0	2	Dd	Dp, Dd	#DIV/0!	#DIV/0!	CG18067-RNAi, GUAS 217 fmale 4.2	CG18067-RNAi, GUAS 217 fmale 4.1
	5			6	6	7	7	1	1	Dp, Dd, Vp	Dp, Dd	#DIV/0!	#DIV/0!	CG18067-RNAi, GUAS 217 male 5.1	CG18067-RNAi, GUAS 217 male 5.2		5			6	9	9	11	3	2	Dp, Dd		#DIV/0!	#DIV/0!	CG18067-RNAi, GUAS 217 fmale 5.1	CG18067-RNAi, GUAS 217 fmale 5.2
	6			10	10	10	13	0	3	Dp, Dd	Dp, Dd	#DIV/0!	#DIV/0!	CG18067-RNAi, GUAS 217 male 6.2	CG18067-RNAi, GUAS 217 male 6.1		6			9	12	8	10	1	2		Dp	#DIV/0!	#DIV/0!	CG18067-RNAi, GUAS 217 fmale 6.2	CG18067-RNAi, GUAS 217 fmale 6.1
	7			8	7	9	10	1	3	Dp, Dd	Dp	#DIV/0!	#DIV/0!	CG18067-RNAi, GUAS 217 male 7.1	CG18067-RNAi, GUAS 217 male 7.2		7			8	8	7	9	1	1	Dp, Dd	Dp, Dd	#DIV/0!	#DIV/0!	CG18067-RNAi, GUAS 217 fmale 7.1	CG18067-RNAi, GUAS 217 fmale 7.2
	8			9	8	9	9	0	1	Dp, Dd	Dp	#DIV/0!	#DIV/0!	CG18067-RNAi, GUAS 217 male 8.2	CG18067-RNAi, GUAS 217 male 8.1		8			8	10	10	13	2	5	Dp, Dd	Dp	#DIV/0!	#DIV/0!	CG18067-RNAi, GUAS 217 fmale 8.2	CG18067-RNAi, GUAS 217 fmale 8.1
	9			7	10	6	7	1	3	Dp, Dd	Dp, Dd, Vp	#DIV/0!	#DIV/0!	CG18067-RNAi, GUAS 217 male 9.1	CG18067-RNAi, GUAS 217 male 9.2		9			8	8	7	8	1	0	Dp, Dd	Dp, Dd	#DIV/0!	#DIV/0!	CG18067-RNAi, GUAS 217 fmale 9.1	CG18067-RNAi, GUAS 217 fmale 9.2
	10			8	9	7	8	1	1	Dp	Dp, Dd	#DIV/0!	#DIV/0!	CG18067-RNAi, GUAS 217 male 10.2	CG18067-RNAi, GUAS 217 male 10.1		10			9	9	6	6	3	3	Dp, Dd	Dp, Dd	#DIV/0!	#DIV/0!	CG18067-RNAi, GUAS 217 fmale 10.2	CG18067-RNAi, GUAS 217 fmale 10.1
	11			7	7	9	8	2	1	Dp, Dd	Dp, Dd	#DIV/0!	#DIV/0!	CG18067-RNAi, GUAS 217 male 11.1	CG18067-RNAi, GUAS 217 male 11.2		11			9	9	8	9	1	1	Dp	Dd	#DIV/0!	#DIV/0!	CG18067-RNAi, GUAS 217 fmale 11.1	CG18067-RNAi, GUAS 217 fmale 11.2
	12	***		***	***	8	9	***	***	***	Dp, Dd	***	#DIV/0!	***	CG18067-RNAi, GUAS 217 male 12.1		12			10	10	9	9	1	1	Dp, Dd	Dd	#DIV/0!	#DIV/0!	CG18067-RNAi, GUAS 217 fmale 12.2	CG18067-RNAi, GUAS 217 fmale 12.1
	13			6	7	7	8	1	1	Dp, Dd	Dp, Dd	#DIV/0!	#DIV/0!	CG18067-RNAi, GUAS 217 male 13.1	CG18067-RNAi, GUAS 217 male 13.2		13			11	15	14	15	3	0			#DIV/0!	#DIV/0!	CG18067-RNAi, GUAS 217 fmale 13.1	CG18067-RNAi, GUAS 217 fmale 13.2
	14			8	7	6	10	2	3	Dp, Dd	Dp, Dd	#DIV/0!	#DIV/0!	CG18067-RNAi, GUAS 217 male 14.2	CG18067-RNAi, GUAS 217 male 14.1		14		***	10	8	***	***	***	***		***	#DIV/0!	***	CG18067-RNAi, GUAS 217 fmale 14.1	***
	Mean	#DIV/0!	#DIV/0!	7.46154	7.92308	7.64286	8.57143	1.07692	1.84615			#DIV/0!	#DIV/0!	7.55556	8.25926		Mean	#DIV/0!	#DIV/0!	8.57143	9.57143	8.76923	10.1538	1.69231	2.07692			#DIV/0!	#DIV/0!	8.66667	9.85185
	Stan. Dev	#DIV/0!	#DIV/0!	1.19829	1.44115	1.33631	1.65084					#DIV/0!	#DIV/0!	1.25064	1.55891		Stan. Dev	#DIV/0!	#DIV/0!	1.45255	2.40878	1.96443	2.26738					#DIV/0!	#DIV/0!	1.68705	2.31556
	P-value	#DIV/0!	#DIV/0!	1.27237e-08	6.06247e-10	5.82103e-09	2.75802e-08					#DIV/0!	#DIV/0!				P-value	#DIV/0!	#DIV/0!	2.47689e-08	1.33322e-05	4.7758e-05	0.000240516					#DIV/0!	#DIV/0!
	Mean	#DIV/0!										#DIV/0!					Mean	#DIV/0!										#DIV/0!
	Stan. Dev	#DIV/0!										#DIV/0!					Stan. Dev	#DIV/0!										#DIV/0!
47	w; CG15525-RNAi / CyO; + / ato-Gal4-14a, UAS-CD8::GFP, UAS-redStinger males															47'	w; CG15525-RNAi / CyO; + / ato-Gal4-14a, UAS-CD8::GFP, UAS-redStinger females
		DCN number		axons exiting Lobula	axons exiting Optic Chiasm	axons exiting Lobula	axons exiting Optic Chiasm	axons exiting Lobula	axons exiting Optic CHiasm	Innervation missing Dd, Dp, Vp, Vd		% of cells innervating Me		File name for Picture				DCN number		axons exiting Lobula	axons exiting Optic Chiasm	axons exiting Lobula	axons exiting Optic Chiasm	axons exiting Lobula	axons exiting Optic CHiasm	Innervation missing Dd, Dp, Vp, Vd		% of cells innervating Me		File name for Picture
	males	L	R	L	L	R	R	L/R difference	L/R difference	L	R	L	R	L	R		females	L	R	L	L	R	R	L/R difference	L/R difference	L	R	L	R	L	R
	1	***		***	***	10	12	***	***	***		***	#DIV/0!	***	CG15525-RNAi, GUAS 217 male 1.1		1			13	12	11	11	2	1			#DIV/0!	#DIV/0!	CG15525-RNAi, GUAS 217 female 1.1	CG15525-RNAi, GUAS 217 female 1.2
	2	***		***	***	10	12	***	***	***	Dd	***	#DIV/0!	***	CG15525-RNAi, GUAS 217 male 2.1		2			12	13	11	13	1	0	Dd	Dp	#DIV/0!	#DIV/0!	CG15525-RNAi, GUAS 217 female 2.2	CG15525-RNAi, GUAS 217 female 2.1
	3	***		***	***	9	12	***	***	***	Dp, Dd	***	#DIV/0!	***	CG15525-RNAi, GUAS 217 male 3.1		3			12	15	10	15	2	0			#DIV/0!	#DIV/0!	CG15525-RNAi, GUAS 217 female 3.2	CG15525-RNAi, GUAS 217 female 3.1
	4	***		***	***	10	9	***	***	***	Dd	***	#DIV/0!	***	CG15525-RNAi, GUAS 217 male 4.1		4	***		***	***	11	10	***	***	***	Dp, Dd	***	#DIV/0!	CG15525-RNAi, GUAS 217 female 4.2	CG15525-RNAi, GUAS 217 female 4.1
	5		***	8	12	***	***	***	***	Dp, Dd	***	#DIV/0!	***	CG15525-RNAi, GUAS 217 male 5.1	***		5			12	11	13	15	1	4			#DIV/0!	#DIV/0!	CG15525-RNAi, GUAS 217 female 5.1	CG15525-RNAi, GUAS 217 female 5.2
	6			11	11	11	10	0	1	Dd	Dd	#DIV/0!	#DIV/0!	CG15525-RNAi, GUAS 217 male 6.2	CG15525-RNAi, GUAS 217 male 6.1		6			10	11	12	13	2	2			#DIV/0!	#DIV/0!	CG15525-RNAi, GUAS 217 female 6.2	CG15525-RNAi, GUAS 217 female 6.1
	7			13	17	12	11	1	6			#DIV/0!	#DIV/0!	CG15525-RNAi, GUAS 217 male 7.1	CG15525-RNAi, GUAS 217 male 7.2		7			12	14	12	14	0	0	Dp		#DIV/0!	#DIV/0!	CG15525-RNAi, GUAS 217 female 7.2	CG15525-RNAi, GUAS 217 female 7.1
	8			10	11	8	9	2	2	Dp	Dp, Dd	#DIV/0!	#DIV/0!	CG15525-RNAi, GUAS 217 male 8.2	CG15525-RNAi, GUAS 217 male 8.1		8			12	13	13	16	1	3	Dp		#DIV/0!	#DIV/0!	CG15525-RNAi, GUAS 217 female 8.1	CG15525-RNAi, GUAS 217 female 8.2
	9			9	11	11	10	2	1	Dp, Dd	Dp	#DIV/0!	#DIV/0!	CG15525-RNAi, GUAS 217 male 9.1	CG15525-RNAi, GUAS 217 male 9.2		9			12	14	10	14	2	0		Dp	#DIV/0!	#DIV/0!	CG15525-RNAi, GUAS 217 female 9.2	CG15525-RNAi, GUAS 217 female 9.1
	10			8	9	11	11	3	2	Dp	Dp	#DIV/0!	#DIV/0!	CG15525-RNAi, GUAS 217 male 10.2	CG15525-RNAi, GUAS 217 male 10.1		10			10	13	13	14	3	1	Dp		#DIV/0!	#DIV/0!	CG15525-RNAi, GUAS 217 female 10.1	CG15525-RNAi, GUAS 217 female 10.2
	11			11	12	10	12	1	0			#DIV/0!	#DIV/0!	CG15525-RNAi, GUAS 217 male 11.1	CG15525-RNAi, GUAS 217 male 11.2		11			10	13	8	8	2	5		Dp, Dd	#DIV/0!	#DIV/0!	CG15525-RNAi, GUAS 217 female 11.2	CG15525-RNAi, GUAS 217 female 11.1
	12	***		***	***	9	10	***	***	***	Dd	***	#DIV/0!	***	CG15525-RNAi, GUAS 217 male 12.1		12			10	11	10	14	0	3	Dp	Dp	#DIV/0!	#DIV/0!	CG15525-RNAi, GUAS 217 female 12.1	CG15525-RNAi, GUAS 217 female 12.2
	13			9	12	8	12	1	0	Dd	Dp, Dd	#DIV/0!	#DIV/0!	CG15525-RNAi, GUAS 217 male 13.2	CG15525-RNAi, GUAS 217 male 13.1		13	***		***	***	12	15	***	***	***		***	#DIV/0!	***	CG15525-RNAi, GUAS 217 female 13.1
																	14	***		***	***	11	12	***	***	***		***	#DIV/0!	***	CG15525-RNAi, GUAS 217 female 14.1
	Mean	#DIV/0!	#DIV/0!	9.875	11.875	9.91667	10.8333	1.42857	1.71429			#DIV/0!	#DIV/0!	9.9	11.25		Mean	#DIV/0!	#DIV/0!	11.3636	12.7273	11.2143	13.1429	1.45455	1.72727			#DIV/0!	#DIV/0!	11.28	12.96
	Stan. Dev	#DIV/0!	#DIV/0!	1.72689	2.29518	1.24011	1.19342					#DIV/0!	#DIV/0!	1.41049	1.74341		Stan. Dev	#DIV/0!	#DIV/0!	1.12006	1.3484	1.42389	2.21384					#DIV/0!	#DIV/0!	1.27541	1.85921
	P-value	#DIV/0!	#DIV/0!	0.0413566	0.331204	0.00179253	5.09629e-05					#DIV/0!	#DIV/0!				P-value	#DIV/0!	#DIV/0!	0.0526822	0.0525246	0.0969958	0.770483					#DIV/0!	#DIV/0!
	Mean	#DIV/0!										#DIV/0!					Mean	#DIV/0!										#DIV/0!
	Stan. Dev	#DIV/0!										#DIV/0!					Stan. Dev	#DIV/0!										#DIV/0!
48	w; acj6-RNAi / CyO; + / ato-Gal4-14a, UAS-CD8::GFP, UAS-redStinger males															48'	w; acj6-RNAi / CyO; + / ato-Gal4-14a, UAS-CD8::GFP, UAS-redStinger females
		DCN number		axons exiting Lobula	axons exiting Optic Chiasm	axons exiting Lobula	axons exiting Optic Chiasm	axons exiting Lobula	axons exiting Optic CHiasm	Innervation missing Dd, Dp, Vp, Vd		% of cells innervating Me		File name for Picture				DCN number		axons exiting Lobula	axons exiting Optic Chiasm	axons exiting Lobula	axons exiting Optic Chiasm	axons exiting Lobula	axons exiting Optic CHiasm	Innervation missing Dd, Dp, Vp, Vd		% of cells innervating Me		File name for Picture
	males	L	R	L	L	R	R	L/R difference	L/R difference	L	R	L	R	L	R		females	L	R	L	L	R	R	L/R difference	L/R difference	L	R	L	R	L	R
	1			11	11	13	14	2	3	Dp, Dd	Dd	#DIV/0!	#DIV/0!	acj6-RNAi, GUAS 217 male 1.2	acj6-RNAi, GUAS 217 male 1.1		1			12	15	12	18	0	3	Dp, Dd		#DIV/0!	#DIV/0!	acj6-RNAi, GUAS 217 female 1.1	acj6-RNAi, GUAS 217 female 1.2
	2		***	13	12	***	***	***	***	Dd	***	#DIV/0!	***	acj6-RNAi, GUAS 217 male 2.1	***		2			10	15	9	12	1	3	Dp	Dp	#DIV/0!	#DIV/0!	acj6-RNAi, GUAS 217 female 2.2	acj6-RNAi, GUAS 217 female 2.1
	3			10	13	12	13	2	0	Dd	Dd	#DIV/0!	#DIV/0!	acj6-RNAi, GUAS 217 male 3.1	acj6-RNAi, GUAS 217 male 3.2		3			12	14	12	15	0	1		Dp	#DIV/0!	#DIV/0!	acj6-RNAi, GUAS 217 female 3.1	acj6-RNAi, GUAS 217 female 3.2
	4			10	13	12	13	2	0	Dd	Dd	#DIV/0!	#DIV/0!	acj6-RNAi, GUAS 217 male 4.1	acj6-RNAi, GUAS 217 male 4.2		4			14	14	12	14	2	0			#DIV/0!	#DIV/0!	acj6-RNAi, GUAS 217 female 4.2	acj6-RNAi, GUAS 217 female 4.1
	5			14	15	12	10	2	5	Dp	Dp, Dd	#DIV/0!	#DIV/0!	acj6-RNAi, GUAS 217 male 5.2	acj6-RNAi, GUAS 217 male 5.1		5			9	11	14	13	5	2	Dd		#DIV/0!	#DIV/0!	acj6-RNAi, GUAS 217 female 5.1	acj6-RNAi, GUAS 217 female 5.2
	6			14	10	14	15	0	5	Dd		#DIV/0!	#DIV/0!	acj6-RNAi, GUAS 217 male 6.1	acj6-RNAi, GUAS 217 male 6.2		6			12	16	13	12	1	4			#DIV/0!	#DIV/0!	acj6-RNAi, GUAS 217 female 6.2	acj6-RNAi, GUAS 217 female 6.1
	7			9	11	9	12	0	1	Dp, Dd	Dp, Dd	#DIV/0!	#DIV/0!	acj6-RNAi, GUAS 217 male 7.2	acj6-RNAi, GUAS 217 male 7.1		7			12	16	13	15	1	1	Dp		#DIV/0!	#DIV/0!	acj6-RNAi, GUAS 217 female 7.1	acj6-RNAi, GUAS 217 female 7.2
	8			10	12	10	11	0	1	Dp, Dd	Dp, Dd	#DIV/0!	#DIV/0!	acj6-RNAi, GUAS 217 male 8.1	acj6-RNAi, GUAS 217 male 8.2		8			12	11	12	12	0	1		Dp	#DIV/0!	#DIV/0!	acj6-RNAi, GUAS 217 female 8.2	acj6-RNAi, GUAS 217 female 8.1
	9			11	12	14	12	3	0		Dp, Dd	#DIV/0!	#DIV/0!	acj6-RNAi, GUAS 217 male 9.2	acj6-RNAi, GUAS 217 male 9.1		9			17	19	13	14	4	5			#DIV/0!	#DIV/0!	acj6-RNAi, GUAS 217 female 9.1	acj6-RNAi, GUAS 217 female 9.2
	10			13	12	12	13	1	1	Dd	Dp	#DIV/0!	#DIV/0!	acj6-RNAi, GUAS 217 male 10.1	acj6-RNAi, GUAS 217 male 10.2		10			12	11	15	17	3	6	Dd		#DIV/0!	#DIV/0!	acj6-RNAi, GUAS 217 female 10.2	acj6-RNAi, GUAS 217 female 10.1
	11			12	15	10	9	2	6	Dp, Dd	Dd	#DIV/0!	#DIV/0!	acj6-RNAi, GUAS 217 male 11.2	acj6-RNAi, GUAS 217 male 11.1		11			10	13	12	12	2	1	Dp, Dd	Dd	#DIV/0!	#DIV/0!	acj6-RNAi, GUAS 217 female 11.1	acj6-RNAi, GUAS 217 female 11.2
	12			8	11	13	13	5	2	Dp, Dd	Dd	#DIV/0!	#DIV/0!	acj6-RNAi, GUAS 217 male 12.1	acj6-RNAi, GUAS 217 male 12.2		12			12	11	10	13	2	2	Dp	Dp, Dd	#DIV/0!	#DIV/0!	acj6-RNAi, GUAS 217 female 12.2	acj6-RNAi, GUAS 217 female 12.1
	13			9	8	10	12	1	4	Dp, Dd	Dp, Dd	#DIV/0!	#DIV/0!	acj6-RNAi, GUAS 217 male 13.2	acj6-RNAi, GUAS 217 male 13.1		13			14	14	16	16	2	2			#DIV/0!	#DIV/0!	acj6-RNAi, GUAS 217 female 13.1	acj6-RNAi, GUAS 217 female 13.2
	Mean	#DIV/0!	#DIV/0!	11.0769	11.9231	11.75	12.25	1.66667	2.33333			#DIV/0!	#DIV/0!	11.4	12.08		Mean	#DIV/0!	#DIV/0!	12.1538	13.8462	12.5385	14.0769	1.76923	2.38462			#DIV/0!	#DIV/0!	12.3462	13.9615
	Stan. Dev	#DIV/0!	#DIV/0!	1.97744	1.89128	1.65831	1.65831					#DIV/0!	#DIV/0!	1.82574	1.75404		Stan. Dev	#DIV/0!	#DIV/0!	2.03495	2.44425	1.85362	2.01914					#DIV/0!	#DIV/0!	1.91713	2.19965
	P-value	#DIV/0!	#DIV/0!	0.57117	0.171076	0.514863	0.235984					#DIV/0!	#DIV/0!				P-value	#DIV/0!	#DIV/0!	0.906326	0.865727	0.342404	0.242307					#DIV/0!	#DIV/0!
	Mean	#DIV/0!										#DIV/0!					Mean	#DIV/0!										#DIV/0!
	Stan. Dev	#DIV/0!										#DIV/0!					Stan. Dev	#DIV/0!										#DIV/0!
49	w; Pof-RNAi / CyO; + / ato-Gal4-14a, UAS-CD8::GFP, UAS-redStinger males															49'	w; Pof-RNAi / CyO; + / ato-Gal4-14a, UAS-CD8::GFP, UAS-redStinger females
		DCN number		axons exiting Lobula	axons exiting Optic Chiasm	axons exiting Lobula	axons exiting Optic Chiasm	axons exiting Lobula	axons exiting Optic CHiasm	Innervation missing Dd, Dp, Vp, Vd		% of cells innervating Me		File name for Picture				DCN number		axons exiting Lobula	axons exiting Optic Chiasm	axons exiting Lobula	axons exiting Optic Chiasm	axons exiting Lobula	axons exiting Optic CHiasm	Innervation missing Dd, Dp, Vp, Vd		% of cells innervating Me		File name for Picture
	males	L	R	L	L	R	R	L/R difference	L/R difference	L	R	L	R	L	R		females	L	R	L	L	R	R	L/R difference	L/R difference	L	R	L	R	L	R
	1			11	13	9	9	2	4	Dp, Dd	Dp, Dd	#DIV/0!	#DIV/0!	Pof-RNAi, GUAS 217 male 1.1	Pof-RNAi, GUAS 217 male 1.2		1	***		***	***	12	13	***	***	***		***	#DIV/0!	***	Pof-RNAi, GUAS 217 female 1.1
	2			13	14	13	15	0	1			#DIV/0!	#DIV/0!	Pof-RNAi, GUAS 217 male 2.2	Pof-RNAi, GUAS 217 male 2.1		2			14	15	10	12	4	3		Dp, Dd	#DIV/0!	#DIV/0!	Pof-RNAi, GUAS 217 female 2.2	Pof-RNAi, GUAS 217 female 2.1
	3			11	11	9	12	2	1	Dp, Dd	Dp	#DIV/0!	#DIV/0!	Pof-RNAi, GUAS 217 male 3.1	Pof-RNAi, GUAS 217 male 3.2		3			12	12	12	15	0	3	Dp		#DIV/0!	#DIV/0!	Pof-RNAi, GUAS 217 female 3.1	Pof-RNAi, GUAS 217 female 3.2
	4			11	12	10	14	1	2	Dp, Dd	Dd	#DIV/0!	#DIV/0!	Pof-RNAi, GUAS 217 male 4.2	Pof-RNAi, GUAS 217 male 4.1		4			11	14	15	18	4	4			#DIV/0!	#DIV/0!	Pof-RNAi, GUAS 217 female 4.2	Pof-RNAi, GUAS 217 female 4.1
	5			10	14	11	15	1	1		Dd	#DIV/0!	#DIV/0!	Pof-RNAi, GUAS 217 male 5.1	Pof-RNAi, GUAS 217 male 5.2		5			11	13	11	10	0	3	Dd	Dd	#DIV/0!	#DIV/0!	Pof-RNAi, GUAS 217 female 5.1	Pof-RNAi, GUAS 217 female 5.2
	6		***	13	16	***	***	***	***		***	#DIV/0!	***	Pof-RNAi, GUAS 217 male 6.1	***		6			10	13	12	13	2	0		Dp	#DIV/0!	#DIV/0!	Pof-RNAi, GUAS 217 female 6.2	Pof-RNAi, GUAS 217 female 6.1
	7			10	13	11	9	1	4		Dp, Dd	#DIV/0!	#DIV/0!	Pof-RNAi, GUAS 217 male 7.1	Pof-RNAi, GUAS 217 male 7.2		7			13	15	10	15	3	0		Dd	#DIV/0!	#DIV/0!	Pof-RNAi, GUAS 217 female 7.2	Pof-RNAi, GUAS 217 female 7.1
	8			11	11	10	14	1	3	Dp	Dd	#DIV/0!	#DIV/0!	Pof-RNAi, GUAS 217 male 8.2	Pof-RNAi, GUAS 217 male 8.1		8			12	11	9	13	3	2		Dp	#DIV/0!	#DIV/0!	Pof-RNAi, GUAS 217 female 8.2	Pof-RNAi, GUAS 217 female 8.1
	9			8	11	***	***	***	***	Dp, Dd	***	#DIV/0!	***	Pof-RNAi, GUAS 217 male 9.1	***		9			12	12	11	11	1	1	Dp		#DIV/0!	#DIV/0!	Pof-RNAi, GUAS 217 female 9.1	Pof-RNAi, GUAS 217 female 9.2
	10			11	11	10	10	1	1	Dp	Dp, Dd	#DIV/0!	#DIV/0!	Pof-RNAi, GUAS 217 male 10.2	Pof-RNAi, GUAS 217 male 10.1		10			11	15	14	15	3	0		Dp	#DIV/0!	#DIV/0!	Pof-RNAi, GUAS 217 female 10.2	Pof-RNAi, GUAS 217 female 10.1
	11	***		***	***	11	15	***	***	***	Dp	***	#DIV/0!	***	Pof-RNAi, GUAS 217 male 11.1		11	***		***	***	10	15	***	***	***		***	#DIV/0!	***	Pof-RNAi, GUAS 217 female 11.1
												#DIV/0!	#DIV/0!				12			9	10	9	12	0	2	Dp, Dd	Dp, Dd	#DIV/0!	#DIV/0!	Pof-RNAi, GUAS 217 female 12.1	Pof-RNAi, GUAS 217 female 12.2
	Mean	#DIV/0!	#DIV/0!	10.9	12.6	10.4444	12.5556	1.125	2.125			#DIV/0!	#DIV/0!	10.6842	12.5789		Mean	#DIV/0!	#DIV/0!	11.5	13	11.25	13.5	2	1.8			#DIV/0!	#DIV/0!	11.3636	13.2727
	Stan. Dev	#DIV/0!	#DIV/0!	1.44914	1.7127	1.23603	2.60342					#DIV/0!	#DIV/0!	1.33552	2.11649		Stan. Dev	#DIV/0!	#DIV/0!	1.43372	1.76383	1.86474	2.19504					#DIV/0!	#DIV/0!	1.64882	1.98042
	P-value	#DIV/0!	#DIV/0!	0.320573	0.804947	0.05697	0.711169					#DIV/0!	#DIV/0!				P-value	#DIV/0!	#DIV/0!	0.181864	0.260946	0.228396	0.810302					#DIV/0!	#DIV/0!
	Mean	#DIV/0!										#DIV/0!					Mean	#DIV/0!										#DIV/0!
	Stan. Dev	#DIV/0!										#DIV/0!					Stan. Dev	#DIV/0!										#DIV/0!
50	w; N-intra-GoF / CyO; + / ato-Gal4-14a, UAS-CD8::GFP, UAS-redStinger males															50'	w; N-intra GoF / CyO; + / ato-Gal4-14a, UAS-CD8::GFP, UAS-redStinger females
		DCN number		axons exiting Lobula	axons exiting Optic Chiasm	axons exiting Lobula	axons exiting Optic Chiasm	axons exiting Lobula	axons exiting Optic CHiasm	Innervation missing Dd, Dp, Vp, Vd		% of cells innervating Me		File name for Picture				DCN number		axons exiting Lobula	axons exiting Optic Chiasm	axons exiting Lobula	axons exiting Optic Chiasm	axons exiting Lobula	axons exiting Optic CHiasm	Innervation missing Dd, Dp, Vp, Vd		% of cells innervating Me		File name for Picture
	males	L	R	L	L	R	R	L/R difference	L/R difference	L	R	L	R	L	R		females	L	R	L	L	R	R	L/R difference	L/R difference	L	R	L	R	L	R
	1			5	4	3	3	2	1	Dp, Dd, Vp	Dp, Dd, Vp	#DIV/0!	#DIV/0!	N-intra, GUAS 217 male 1.1	N-intra, GUAS 217 male 1.2		1											#DIV/0!	#DIV/0!
	2			5	2	4	3	1	1	Dp, Dd, Vp	Dp, Dd, Vp	#DIV/0!	#DIV/0!	N-intra, GUAS 217 male 2.2	N-intra, GUAS 217 male 2.1		2											#DIV/0!	#DIV/0!
	3			11	13	9	11	2	2			#DIV/0!	#DIV/0!	N-intra, GUAS 217 male 3.1	N-intra, GUAS 217 male 3.2		3											#DIV/0!	#DIV/0!
	4			5	0	***	0	***	0	Dp, Dd, Vp, Vd	Dp, Dd, Vp, Vd	#DIV/0!	#VALUE!	N-intra, GUAS 217 male 4.2	N-intra, GUAS 217 male 4.1		4											#DIV/0!	#DIV/0!
	5			5	3	4	3	1	0	Dp, Dd, Vp	Dp, Dd, Vp	#DIV/0!	#DIV/0!	N-intra, GUAS 217 male 5.1	N-intra, GUAS 217 male 5.2		5											#DIV/0!	#DIV/0!
	6			5	4	4	3	1	1	Dp, Dd, Vp	Dp, Dd, Vp	#DIV/0!	#DIV/0!	N-intra, GUAS 217 male 6.2	N-intra, GUAS 217 male 6.1		6											#DIV/0!	#DIV/0!
	7			4	5	***	5	***	0	Dp, Dd, Vp	Dp, Dd, Vp	#DIV/0!	#VALUE!	N-intra, GUAS 217 male 7.1	N-intra, GUAS 217 male 7.2		7											#DIV/0!	#DIV/0!
	8			6	2	6	5	0	3	Dp, Dd, Vp	Dp, Dd, Vp	#DIV/0!	#DIV/0!	N-intra, GUAS 217 male 8.2	N-intra, GUAS 217 male 8.1		8											#DIV/0!	#DIV/0!
	9			4	4	5	4	1	0	Dp, Dd, Vp	Dp, Dd, Vp	#DIV/0!	#DIV/0!	N-intra, GUAS 217 male 9.1	N-intra, GUAS 217 male 9.2		9											#DIV/0!	#DIV/0!
	10			***	2	4	2	***	0	Dp, Dd, Vp	Dp, Dd, Vp	#VALUE!	#DIV/0!	N-intra, GUAS 217 male 10.2	N-intra, GUAS 217 male 10.1		10											#DIV/0!	#DIV/0!
												#DIV/0!	#DIV/0!				14											#DIV/0!	#DIV/0!
	Mean	#DIV/0!	#DIV/0!	5.55556	3.9	4.875	3.9	1.14286	0.8			#DIV/0!	#DIV/0!	5.23529	3.9		Mean	#DIV/0!	#DIV/0!	#DIV/0!	#DIV/0!	#DIV/0!	#DIV/0!	#DIV/0!	#DIV/0!			#DIV/0!	#DIV/0!	#DIV/0!	#DIV/0!
	Stan. Dev	#DIV/0!	#DIV/0!	2.12786	3.5103	1.88509	2.88483					#DIV/0!	#DIV/0!	1.98524	3.12713		Stan. Dev	#DIV/0!	#DIV/0!	#DIV/0!	#DIV/0!	#DIV/0!	#DIV/0!					#DIV/0!	#DIV/0!	#DIV/0!	#DIV/0!
	P-value	#DIV/0!	#DIV/0!	2.0422e-05	1.58032e-05	1.09137e-05	2.24239e-06					#DIV/0!	#DIV/0!				P-value	#DIV/0!	#DIV/0!	#DIV/0!	#DIV/0!	#DIV/0!	#DIV/0!					#DIV/0!	#DIV/0!
	Mean	#DIV/0!										#DIV/0!					Mean	#DIV/0!										#DIV/0!
	Stan. Dev	#DIV/0!										#DIV/0!					Stan. Dev	#DIV/0!										#DIV/0!
51	w; Tsp42Er-RNAi / CyO; + / ato-Gal4-14a, UAS-CD8::GFP, UAS-redStinger males															51'	w; Tsp42Er-RNAi / CyO; + / ato-Gal4-14a, UAS-CD8::GFP, UAS-redStinger females
		DCN number		axons exiting Lobula	axons exiting Optic Chiasm	axons exiting Lobula	axons exiting Optic Chiasm	axons exiting Lobula	axons exiting Optic CHiasm	Innervation missing Dd, Dp, Vp, Vd		% of cells innervating Me		File name for Picture				DCN number		axons exiting Lobula	axons exiting Optic Chiasm	axons exiting Lobula	axons exiting Optic Chiasm	axons exiting Lobula	axons exiting Optic CHiasm	Innervation missing Dd, Dp, Vp, Vd		% of cells innervating Me		File name for Picture
	males	L	R	L	L	R	R	L/R difference	L/R difference	L	R	L	R	L	R		females	L	R	L	L	R	R	L/R difference	L/R difference	L	R	L	R	L	R
	1	***		***	***	10	9	***	***	***	Dp, Dd	***	#DIV/0!	***	Tsp42Rr-RNAi, GUAS 217 male 1.1		1			8	12	11	13	3	1	Dp		#DIV/0!	#DIV/0!	Tsp42Rr-RNAi, GUAS 217 female 1.1	Tsp42Rr-RNAi, GUAS 217 female 1.2
	2	***		***	***	7	7	***	***	***	Dp, Dd, Vp	***	#DIV/0!	***	Tsp42Rr-RNAi, GUAS 217 male 2.1		2			10	11	8	10	2	1		Dp	#DIV/0!	#DIV/0!	Tsp42Rr-RNAi, GUAS 217 female 2.2	Tsp42Rr-RNAi, GUAS 217 female 2.1
	3			8	10	8	8	0	2	Dp	Dp, Dd	#DIV/0!	#DIV/0!	Tsp42Rr-RNAi, GUAS 217 male 3.2	Tsp42Rr-RNAi, GUAS 217 male 3.1		3			7	9	11	11	4	2	Dp	Dp, Dd	#DIV/0!	#DIV/0!	Tsp42Rr-RNAi, GUAS 217 female 3.1	Tsp42Rr-RNAi, GUAS 217 female 3.2
	4			6	8	9	11	3	3	Dd	Dp	#DIV/0!	#DIV/0!	Tsp42Rr-RNAi, GUAS 217 male 4.1	Tsp42Rr-RNAi, GUAS 217 male 4.2		4			10	14	11	13	1	1	Dd	Dp	#DIV/0!	#DIV/0!	Tsp42Rr-RNAi, GUAS 217 female 4.2	Tsp42Rr-RNAi, GUAS 217 female 4.1
	5			10	12	8	10	2	2	Dd	Dp, Dd	#DIV/0!	#DIV/0!	Tsp42Rr-RNAi, GUAS 217 male 5.2	Tsp42Rr-RNAi, GUAS 217 male 5.1		5			10	10	11	13	1	3	Dp		#DIV/0!	#DIV/0!	Tsp42Rr-RNAi, GUAS 217 female 5.1	Tsp42Rr-RNAi, GUAS 217 female 5.2
	6			10	9	10	10	0	1	Dd	Dd	#DIV/0!	#DIV/0!	Tsp42Rr-RNAi, GUAS 217 male 6.1	Tsp42Rr-RNAi, GUAS 217 male 6.2		6			12	13	10	13	2	0		Dp	#DIV/0!	#DIV/0!	Tsp42Rr-RNAi, GUAS 217 female 6.2	Tsp42Rr-RNAi, GUAS 217 female 6.1
	7			12	12	8	10	4	2	Dp, Dd	Dp	#DIV/0!	#DIV/0!	Tsp42Rr-RNAi, GUAS 217 male 7.2	Tsp42Rr-RNAi, GUAS 217 male 7.1		7			12	13	8	13	4	0		Dp, Dd	#DIV/0!	#DIV/0!	Tsp42Rr-RNAi, GUAS 217 female 7.1	Tsp42Rr-RNAi, GUAS 217 female 7.2
	8			8	11	9	9	1	2	Dp, Dd	Dp, Dd	#DIV/0!	#DIV/0!	Tsp42Rr-RNAi, GUAS 217 male 8.1	Tsp42Rr-RNAi, GUAS 217 male 8.2		8			12	13	9	12	3	1		Dd	#DIV/0!	#DIV/0!	Tsp42Rr-RNAi, GUAS 217 female 8.2	Tsp42Rr-RNAi, GUAS 217 female 8.1
	9			11	11	9	10	2	1	Dd	Dp, Dd	#DIV/0!	#DIV/0!	Tsp42Rr-RNAi, GUAS 217 male 9.2	Tsp42Rr-RNAi, GUAS 217 male 9.1		9			13	13	10	13	3	0	Dp	Dp, Dd	#DIV/0!	#DIV/0!	Tsp42Rr-RNAi, GUAS 217 female 9.1	Tsp42Rr-RNAi, GUAS 217 female 9.2
	10			7	9	10	11	3	2	Dp, Dd	Dp	#DIV/0!	#DIV/0!	Tsp42Rr-RNAi, GUAS 217 male 10.1	Tsp42Rr-RNAi, GUAS 217 male 10.2		10			12	12	11	14	1	2		Dp	#DIV/0!	#DIV/0!	Tsp42Rr-RNAi, GUAS 217 female 10.2	Tsp42Rr-RNAi, GUAS 217 female 10.1
	11			11	12	9	9	2	3		Dp	#DIV/0!	#DIV/0!	Tsp42Rr-RNAi, GUAS 217 male 11.2	Tsp42Rr-RNAi, GUAS 217 male 11.1		11			10	12	9	11	1	1	Dp	Dd	#DIV/0!	#DIV/0!	Tsp42Rr-RNAi, GUAS 217 female 11.1	Tsp42Rr-RNAi, GUAS 217 female 11.2
	12			9	9	7	9	2	0	Dp, Dd	Dp, Dd	#DIV/0!	#DIV/0!	Tsp42Rr-RNAi, GUAS 217 male 12.1	Tsp42Rr-RNAi, GUAS 217 male 12.2		12			9	12	9	10	0	2	Dp, Dd	Dp, Dd	#DIV/0!	#DIV/0!	Tsp42Rr-RNAi, GUAS 217 female 12.2	Tsp42Rr-RNAi, GUAS 217 female 12.1
	13			7	9	8	9	1	0	Dp, Dd	Dp	#DIV/0!	#DIV/0!	Tsp42Rr-RNAi, GUAS 217 male 13.2	Tsp42Rr-RNAi, GUAS 217 male 13.1		13			9	10	13	17	4	7	Dp		#DIV/0!	#DIV/0!	Tsp42Rr-RNAi, GUAS 217 female 13.1	Tsp42Rr-RNAi, GUAS 217 female 13.2
																	14			10	12	10	12	0	0		Dp	#DIV/0!	#DIV/0!	Tsp42Rr-RNAi, GUAS 217 female 14.2	Tsp42Rr-RNAi, GUAS 217 female 14.1
	Mean	#DIV/0!	#DIV/0!	9	10.1818	8.61538	9.38462	1.81818	1.63636			#DIV/0!	#DIV/0!	8.79167	9.75		Mean	#DIV/0!	#DIV/0!	10.2857	11.8571	10.0714	12.5	2.07143	1.5			#DIV/0!	#DIV/0!	10.1786	12.1786
	Stan. Dev	#DIV/0!	#DIV/0!	1.94936	1.47093	1.04391	1.1209					#DIV/0!	#DIV/0!	1.50302	1.32698		Stan. Dev	#DIV/0!	#DIV/0!	1.72888	1.40642	1.38477	1.7867					#DIV/0!	#DIV/0!	1.54089	1.61138
	P-value	#DIV/0!	#DIV/0!	0.00203227	9.75842e-05	2.69731e-08	1.16948e-09					#DIV/0!	#DIV/0!				P-value	#DIV/0!	#DIV/0!	0.00133345	0.00034498	0.000193234	0.137716					#DIV/0!	#DIV/0!
	Mean	#DIV/0!										#DIV/0!					Mean	#DIV/0!										#DIV/0!
	Stan. Dev	#DIV/0!										#DIV/0!					Stan. Dev	#DIV/0!										#DIV/0!
52	w; MFS16-RNAi / CyO; + / ato-Gal4-14a, UAS-CD8::GFP, UAS-redStinger males															52'	w; MFS16-RNAi / CyO; + / ato-Gal4-14a, UAS-CD8::GFP, UAS-redStinger females
		DCN number		axons exiting Lobula	axons exiting Optic Chiasm	axons exiting Lobula	axons exiting Optic Chiasm	axons exiting Lobula	axons exiting Optic CHiasm	Innervation missing Dd, Dp, Vp, Vd		% of cells innervating Me		File name for Picture				DCN number		axons exiting Lobula	axons exiting Optic Chiasm	axons exiting Lobula	axons exiting Optic Chiasm	axons exiting Lobula	axons exiting Optic CHiasm	Innervation missing Dd, Dp, Vp, Vd		% of cells innervating Me		File name for Picture
	males	L	R	L	L	R	R	L/R difference	L/R difference	L	R	L	R	L	R		females	L	R	L	L	R	R	L/R difference	L/R difference	L	R	L	R	L	R
	1	***		***	***	10	13	***	***	***		***	#DIV/0!	***	MSF16-RNAi, GUAS 217 male 1.1		1			11	12	11	14	0	2			#DIV/0!	#DIV/0!	MSF16-RNAi, GUAS 217 female 1.2	MSF16-RNAi, GUAS 217 female 1.1
	2			12	12	10	12	2	0			#DIV/0!	#DIV/0!	MSF16-RNAi, GUAS 217 male 2.2	MSF16-RNAi, GUAS 217 male 2.1		2			11	14	13	17	2	3		Dp	#DIV/0!	#DIV/0!	MSF16-RNAi, GUAS 217 female 2.2	MSF16-RNAi, GUAS 217 female 2.1
	3			11	11	11	12	0	1	Dp		#DIV/0!	#DIV/0!	MSF16-RNAi, GUAS 217 male 3.1	MSF16-RNAi, GUAS 217 male 3.2		3			11	12	10	12	1	0	Dd		#DIV/0!	#DIV/0!	MSF16-RNAi, GUAS 217 female 3.2	MSF16-RNAi, GUAS 217 female 3.1
	4			9	12	10	12	1	0	Dp, Dd		#DIV/0!	#DIV/0!	MSF16-RNAi, GUAS 217 male 4.2	MSF16-RNAi, GUAS 217 male 4.1		4			15	17	12	19	2	2			#DIV/0!	#DIV/0!	MSF16-RNAi, GUAS 217 female 4.2	MSF16-RNAi, GUAS 217 female 4.1
	5			11	11	12	12	1	1		Dp	#DIV/0!	#DIV/0!	MSF16-RNAi, GUAS 217 male 5.1	MSF16-RNAi, GUAS 217 male 5.2		5			15	16	16	19	1	3			#DIV/0!	#DIV/0!	MSF16-RNAi, GUAS 217 female 5.1	MSF16-RNAi, GUAS 217 female 5.2
	6			11	12	9	12	2	0	Dp	Dp, dd	#DIV/0!	#DIV/0!	MSF16-RNAi, GUAS 217 male 6.2	MSF16-RNAi, GUAS 217 male 6.1		6			12	14	12	15	0	1	Dd		#DIV/0!	#DIV/0!	MSF16-RNAi, GUAS 217 female 6.2	MSF16-RNAi, GUAS 217 female 6.1
	7			11	12	8	11	3	1	Dp, Dd	Dp, Dd	#DIV/0!	#DIV/0!	MSF16-RNAi, GUAS 217 male 7.2	MSF16-RNAi, GUAS 217 male 7.1		7			12	13	13	16	1	3	Dd		#DIV/0!	#DIV/0!	MSF16-RNAi, GUAS 217 female 7.2	MSF16-RNAi, GUAS 217 female 7.1
	8			11	12	13	13	2	1			#DIV/0!	#DIV/0!	MSF16-RNAi, GUAS 217 male 8.2	MSF16-RNAi, GUAS 217 male 8.1		8			15	14	12	16	3	2			#DIV/0!	#DIV/0!	MSF16-RNAi, GUAS 217 female 9.1	MSF16-RNAi, GUAS 217 female 9.2
																	9			12	18	12	15	0	3			#DIV/0!	#DIV/0!	MSF16-RNAi, GUAS 217 female 10.2	MSF16-RNAi, GUAS 217 female 10.1
																	10			15	16	12	15	3	1		Dd	#DIV/0!	#DIV/0!	MSF16-RNAi, GUAS 217 female 11.1	MSF16-RNAi, GUAS 217 female 11.2
																	11	***		***	***	15	17	***	***	***		***	#DIV/0!	***	MSF16-RNAi, GUAS 217 female 12.1
																	12			13	16	15	16	2	0			#DIV/0!	#DIV/0!	MSF16-RNAi, GUAS 217 female 13.1	MSF16-RNAi, GUAS 217 female 13.2
																	13	***		***	***	12	18	***	***	***	***	***	#DIV/0!	***	MSF16-RNAi, GUAS 217 female 14.1
	Mean	#DIV/0!	#DIV/0!	10.8571	11.7143	10.375	12.125	1.57143	0.571429			#DIV/0!	#DIV/0!	10.6	11.9333		Mean	#DIV/0!	#DIV/0!	12.9091	14.7273	12.6923	16.0769	1.36364	1.81818			#DIV/0!	#DIV/0!	12.7917	15.4583
	Stan. Dev	#DIV/0!	#DIV/0!	0.899735	0.48795	1.59799	0.64087					#DIV/0!	#DIV/0!	1.29835	0.593617		Stan. Dev	#DIV/0!	#DIV/0!	1.7581	2.00454	1.70219	1.97744					#DIV/0!	#DIV/0!	1.69344	2.06375
	P-value	#DIV/0!	#DIV/0!	0.182674	0.00179141	0.119872	0.0214402					#DIV/0!	#DIV/0!				P-value	#DIV/0!	#DIV/0!	0.111211	0.148186	0.197147	0.000268427					#DIV/0!	#DIV/0!
	Mean	#DIV/0!										#DIV/0!					Mean	#DIV/0!										#DIV/0!
	Stan. Dev	#DIV/0!										#DIV/0!					Stan. Dev	#DIV/0!										#DIV/0!
53	w; Dark-RNAi / CyO; + / ato-Gal4-14a, UAS-CD8::GFP, UAS-redStinger males															53'	w; Dark-RNAi / CyO; + / ato-Gal4-14a, UAS-CD8::GFP, UAS-redStinger females
		DCN number		axons exiting Lobula	axons exiting Optic Chiasm	axons exiting Lobula	axons exiting Optic Chiasm	axons exiting Lobula	axons exiting Optic CHiasm	Innervation missing Dd, Dp, Vp, Vd		% of cells innervating Me		File name for Picture				DCN number		axons exiting Lobula	axons exiting Optic Chiasm	axons exiting Lobula	axons exiting Optic Chiasm	axons exiting Lobula	axons exiting Optic CHiasm	Innervation missing Dd, Dp, Vp, Vd		% of cells innervating Me		File name for Picture
	males	L	R	L	L	R	R	L/R difference	L/R difference	L	R	L	R	L	R		females	L	R	L	L	R	R	L/R difference	L/R difference	L	R	L	R	L	R
	1			10	11	8	11	2	0	Dp, Dd	Dp, Dd	#DIV/0!	#DIV/0!	Dakr-RNAi, GUAS 217 male 1.2	Dakr-RNAi, GUAS 217 male 1.1		1			13	19	12	18	1	1			#DIV/0!	#DIV/0!	Dakr-RNAi, GUAS 217 female 1.2	Dakr-RNAi, GUAS 217 female 1.1
	2			13	14	11	14	2	0			#DIV/0!	#DIV/0!	Dakr-RNAi, GUAS 217 male 2.1	Dakr-RNAi, GUAS 217 male 2.2		2			13	20	14	20	1	0			#DIV/0!	#DIV/0!	Dakr-RNAi, GUAS 217 female 2.2	Dakr-RNAi, GUAS 217 female 2.1
	3																3			18	20	16	18	2	2			#DIV/0!	#DIV/0!	Dakr-RNAi, GUAS 217 female 3.1	Dakr-RNAi, GUAS 217 female 3.2
	4																4			14	20	13	16	1	4			#DIV/0!	#DIV/0!	Dakr-RNAi, GUAS 217 female 4.2	Dakr-RNAi, GUAS 217 female 4.1
	5																5			11	15	13	15	2	1			#DIV/0!	#DIV/0!	Dakr-RNAi, GUAS 217 female 5.1	Dakr-RNAi, GUAS 217 female 5.2
	6																6			12	15	13	18	1	4			#DIV/0!	#DIV/0!	Dakr-RNAi, GUAS 217 female 6.1	Dakr-RNAi, GUAS 217 female 6.2
	Mean	#DIV/0!	#DIV/0!	11.5	12.5	9.5	12.5	2	0			#DIV/0!	#DIV/0!	10.5	12.5		Mean	#DIV/0!	#DIV/0!	13.5	18.1667	13.5	17.5	1.33333	2			#DIV/0!	#DIV/0!	13.5	17.8333
	Stan. Dev	#DIV/0!	#DIV/0!	2.12132	2.12132	2.12132	2.12132					#DIV/0!	#DIV/0!	2.08167	1.73205		Stan. Dev	#DIV/0!	#DIV/0!	2.42899	2.48328	1.3784	1.76068					#DIV/0!	#DIV/0!	1.88294	2.08167
	P-value	#DIV/0!	#DIV/0!	0.962972	0.895153	0.421975	0.835373					#DIV/0!	#DIV/0!				P-value	#DIV/0!	#DIV/0!	0.262947	0.00612796	0.0426849	0.00132875					#DIV/0!	#DIV/0!
	Mean	#DIV/0!										#DIV/0!					Mean	#DIV/0!										#DIV/0!
	Stan. Dev	#DIV/0!										#DIV/0!					Stan. Dev	#DIV/0!										#DIV/0!
54	w; Pex2-RNAi / CyO; + / ato-Gal4-14a, UAS-CD8::GFP, UAS-redStinger males															54'	w; Pex2-RNAi / CyO; + / ato-Gal4-14a, UAS-CD8::GFP, UAS-redStinger females
		DCN number		axons exiting Lobula	axons exiting Optic Chiasm	axons exiting Lobula	axons exiting Optic Chiasm	axons exiting Lobula	axons exiting Optic CHiasm	Innervation missing Dd, Dp, Vp, Vd		% of cells innervating Me		File name for Picture				DCN number		axons exiting Lobula	axons exiting Optic Chiasm	axons exiting Lobula	axons exiting Optic Chiasm	axons exiting Lobula	axons exiting Optic CHiasm	Innervation missing Dd, Dp, Vp, Vd		% of cells innervating Me		File name for Picture
	males	L	R	L	L	R	R	L/R difference	L/R difference	L	R	L	R	L	R		females	L	R	L	L	R	R	L/R difference	L/R difference	L	R	L	R	L	R
	1			10	11	11	11	1	0	Dp, Dd	Dp	#DIV/0!	#DIV/0!	Pax2-RNAi, GUAS 217 male 1.2	Pax2-RNAi, GUAS 217 male 1.1		1			12	11	10	14	2	3	Dp	Dp	#DIV/0!	#DIV/0!	Pax2-RNAi, GUAS 217 female 1.1	Pax2-RNAi, GUAS 217 female 1.2
	2			9	11	10	10	1	1	Dp, Dd	Dp	#DIV/0!	#DIV/0!	Pax2-RNAi, GUAS 217 male 2.1	Pax2-RNAi, GUAS 217 male 2.2		2			14	17	14	14	0	3			#DIV/0!	#DIV/0!	Pax2-RNAi, GUAS 217 female 2.2	Pax2-RNAi, GUAS 217 female 2.1
	3			8	10	9	10	1	0	Dd	Dp, Dd	#DIV/0!	#DIV/0!	Pax2-RNAi, GUAS 217 male 3.2	Pax2-RNAi, GUAS 217 male 3.1		3			13	16	11	11	2	5			#DIV/0!	#DIV/0!	Pax2-RNAi, GUAS 217 female 3.1	Pax2-RNAi, GUAS 217 female 3.2
	4			12	10	13	11	1	1	Dp		#DIV/0!	#DIV/0!	Pax2-RNAi, GUAS 217 male 4.1	Pax2-RNAi, GUAS 217 male 4.2		4			8	10	10	11	2	1	Dp, Dd	Dp, Dd	#DIV/0!	#DIV/0!	Pax2-RNAi, GUAS 217 female 4.2	Pax2-RNAi, GUAS 217 female 4.1
	5			8	7	8	7	0	0	Dp, Dd	Dp, Dd	#DIV/0!	#DIV/0!	Pax2-RNAi, GUAS 217 male 5.2	Pax2-RNAi, GUAS 217 male 5.1		5			15	16	13	17	2	1			#DIV/0!	#DIV/0!	Pax2-RNAi, GUAS 217 female 5.1	Pax2-RNAi, GUAS 217 female 5.2
	6			12	9	10	12	2	3	Dp, Dd	Dp, Dd	#DIV/0!	#DIV/0!	Pax2-RNAi, GUAS 217 male 6.1	Pax2-RNAi, GUAS 217 male 6.2		6			15	17	15	16	0	1			#DIV/0!	#DIV/0!	Pax2-RNAi, GUAS 217 female 6.2	Pax2-RNAi, GUAS 217 female 6.1
	7			13	10	13	9	0	1	Dd	Dp, Dd	#DIV/0!	#DIV/0!	Pax2-RNAi, GUAS 217 male 7.2	Pax2-RNAi, GUAS 217 male 7.1		7			9	10	9	7	0	3	Dp, Dd	Dp, Dd	#DIV/0!	#DIV/0!	Pax2-RNAi, GUAS 217 female 7.1	Pax2-RNAi, GUAS 217 female 7.2
	8			11	14	11	11	0	3	Dd	Dd	#DIV/0!	#DIV/0!	Pax2-RNAi, GUAS 217 male 8.1	Pax2-RNAi, GUAS 217 male 8.2		8			11	13	10	10	1	3	Dd	Dp, Dd	#DIV/0!	#DIV/0!	Pax2-RNAi, GUAS 217 female 8.2	Pax2-RNAi, GUAS 217 female 8.1
	9			12	10	10	8	2	2	Dp	Dp, Dd	#DIV/0!	#DIV/0!	Pax2-RNAi, GUAS 217 male 9.2	Pax2-RNAi, GUAS 217 male 9.1		9			8	8	11	12	3	4		Dp, Dd	#DIV/0!	#DIV/0!	Pax2-RNAi, GUAS 217 female 9.2	Pax2-RNAi, GUAS 217 female 9.1
	10			13	13	10	11	3	2	Dd	Dp	#DIV/0!	#DIV/0!	Pax2-RNAi, GUAS 217 male 10.1	Pax2-RNAi, GUAS 217 male 10.2		10			11	14	8	8	3	6		Dp, Dd	#DIV/0!	#DIV/0!	Pax2-RNAi, GUAS 217 female 10.2	Pax2-RNAi, GUAS 217 female 10.1
	11			12	10	12	10	0	0	Dp	Dp, Dd	#DIV/0!	#DIV/0!	Pax2-RNAi, GUAS 217 male 11.2	Pax2-RNAi, GUAS 217 male 11.1		11			10	13	11	11	1	2	Dp	Dd	#DIV/0!	#DIV/0!	Pax2-RNAi, GUAS 217 female 11.1	Pax2-RNAi, GUAS 217 female 11.2
	12			13	14	9	9	4	5	Dd	Dp, Dd	#DIV/0!	#DIV/0!	Pax2-RNAi, GUAS 217 male 12.1	Pax2-RNAi, GUAS 217 male 12.2		12			7	7	8	10	1	3	Dp, Dd		#DIV/0!	#DIV/0!	Pax2-RNAi, GUAS 217 female 12.2	Pax2-RNAi, GUAS 217 female 12.1
	13			10	10	11	11				Dd	#DIV/0!	#DIV/0!		Pax2-RNAi, GUAS 217 male 13.1		13			10	13	10	11	0	2	Dp	Dp, Dd	#DIV/0!	#DIV/0!	Pax2-RNAi, GUAS 217 female 13.1	Pax2-RNAi, GUAS 217 female 13.2
																	14			12	14	11	14	1	0			#DIV/0!	#DIV/0!	Pax2-RNAi, GUAS 217 female 14.2	Pax2-RNAi, GUAS 217 female 14.1
	Mean	#DIV/0!	#DIV/0!	11	10.6923	10.5385	10	1.25	1.5			#DIV/0!	#DIV/0!	10.7692	10.3462		Mean	#DIV/0!	#DIV/0!	11.0714	12.7857	10.7857	11.8571	1.28571	2.64286			#DIV/0!	#DIV/0!	10.9286	12.3214
	Stan. Dev	#DIV/0!	#DIV/0!	1.82574	1.97419	1.5064	1.41421					#DIV/0!	#DIV/0!	1.65669	1.71912		Stan. Dev	#DIV/0!	#DIV/0!	2.58589	3.21484	2.04483	2.85164					#DIV/0!	#DIV/0!	2.29215	3.01912
	P-value	#DIV/0!	#DIV/0!	0.456314	0.00316278	0.0768203	2.5413e-06					#DIV/0!	#DIV/0!				P-value	#DIV/0!	#DIV/0!	0.135315	0.312858	0.0585587	0.0845969					#DIV/0!	#DIV/0!
	Mean	#DIV/0!										#DIV/0!					Mean	#DIV/0!										#DIV/0!
	Stan. Dev	#DIV/0!										#DIV/0!					Stan. Dev	#DIV/0!										#DIV/0!
55	w; cep290-RNAi / CyO; + / ato-Gal4-14a, UAS-CD8::GFP, UAS-redStinger males															55'	w; cep290-RNAi / CyO; + / ato-Gal4-14a, UAS-CD8::GFP, UAS-redStinger females
		DCN number		axons exiting Lobula	axons exiting Optic Chiasm	axons exiting Lobula	axons exiting Optic Chiasm	axons exiting Lobula	axons exiting Optic CHiasm	Innervation missing Dd, Dp, Vp, Vd		% of cells innervating Me		File name for Picture				DCN number		axons exiting Lobula	axons exiting Optic Chiasm	axons exiting Lobula	axons exiting Optic Chiasm	axons exiting Lobula	axons exiting Optic CHiasm	Innervation missing Dd, Dp, Vp, Vd		% of cells innervating Me		File name for Picture
	males	L	R	L	L	R	R	L/R difference	L/R difference	L	R	L	R	L	R		females	L	R	L	L	R	R	L/R difference	L/R difference	L	R	L	R	L	R
	1			9	13	8	10	1	3	Dp, Dd	Dd	#DIV/0!	#DIV/0!	cep290-RNAi, GUAS 217 male 1.1	cep290-RNAi, GUAS 217 male 1.2		1			9	14	8	14	1	0	Dp, Dd	Dp	#DIV/0!	#DIV/0!	cep290-RNAi, GUAS 217 female 1.2	cep290-RNAi, GUAS 217 female 1.1
	2			11	12	8	8	3	4		Dp, Dd, Vp	#DIV/0!	#DIV/0!	cep290-RNAi, GUAS 217 male 2.2	cep290-RNAi, GUAS 217 male 2.1		2			8	14	9	10	1	4	Dp, Dd	Dp, Dd	#DIV/0!	#DIV/0!	cep290-RNAi, GUAS 217 female 2.2	cep290-RNAi, GUAS 217 female 2.1
	3			7	9	10	13	3	4	Dp, Dd	Dp, Dd	#DIV/0!	#DIV/0!	cep290-RNAi, GUAS 217 male 3.2	cep290-RNAi, GUAS 217 male 3.1		3			11	12	10	10	1	2	Dd	Dd	#DIV/0!	#DIV/0!	cep290-RNAi, GUAS 217 female 3.1	cep290-RNAi, GUAS 217 female 3.2
	4			7	7	7	9	0	2	Dp, Dd	Dp, Dd	#DIV/0!	#DIV/0!	cep290-RNAi, GUAS 217 male 4.1	cep290-RNAi, GUAS 217 male 4.2		4			10	11	9	13	1	2	Dd	Dp	#DIV/0!	#DIV/0!	cep290-RNAi, GUAS 217 female 4.2	cep290-RNAi, GUAS 217 female 4.1
	5			7	6	7	11	0	5	Dp, Dd	Dp	#DIV/0!	#DIV/0!	cep290-RNAi, GUAS 217 male 5.2	cep290-RNAi, GUAS 217 male 5.1		5			9	11	8	12	1	1	Dd	Dp, Dd	#DIV/0!	#DIV/0!	cep290-RNAi, GUAS 217 female 5.1	cep290-RNAi, GUAS 217 female 5.2
	6			8	9	9	10	1	1	Dd	Dp, Dd	#DIV/0!	#DIV/0!	cep290-RNAi, GUAS 217 male 6.1	cep290-RNAi, GUAS 217 male 6.2		6			8	11	12	14	4	3	Dp, Dd		#DIV/0!	#DIV/0!	cep290-RNAi, GUAS 217 female 6.1	cep290-RNAi, GUAS 217 female 6.2
	7			11	9	8	8	3	1	Dp	Dp, Dd	#DIV/0!	#DIV/0!	cep290-RNAi, GUAS 217 male 7.2	cep290-RNAi, GUAS 217 male 7.1		7			11	12	12	14	1	2			#DIV/0!	#DIV/0!	cep290-RNAi, GUAS 217 female 7.1	cep290-RNAi, GUAS 217 female 7.2
	8			8	8	9	9	1	1	Dp, Dd	Dp, Dd	#DIV/0!	#DIV/0!	cep290-RNAi, GUAS 217 male 8.1	cep290-RNAi, GUAS 217 male 8.2		8			9	14	8	10	1	4	Dp, dd	Dp, Dd	#DIV/0!	#DIV/0!	cep290-RNAi, GUAS 217 female 8.2	cep290-RNAi, GUAS 217 female 8.1
	9			8	10	9	9	1	2	Dp, Dd	Dp, Dd	#DIV/0!	#DIV/0!	cep290-RNAi, GUAS 217 male 9.2	cep290-RNAi, GUAS 217 male 9.1		9			11	11	11	11	0	0	Dd	Dp, Dd	#DIV/0!	#DIV/0!	cep290-RNAi, GUAS 217 female 9.2	cep290-RNAi, GUAS 217 female 9.1
																	10			8	14	11	13	3	1	Dd	Dp	#DIV/0!	#DIV/0!	cep290-RNAi, GUAS 217 female 10.1	cep290-RNAi, GUAS 217 female 10.2
																	11			8	9	8	10	0	1	Dp	Dp, Dd	#DIV/0!	#DIV/0!	cep290-RNAi, GUAS 217 female 11.2	cep290-RNAi, GUAS 217 female 11.1
																	12			11	10	9	9	2	1		Dp	#DIV/0!	#DIV/0!	cep290-RNAi, GUAS 217 female 12.1	cep290-RNAi, GUAS 217 female 12.2
																	13			10	11	11	11	1	0	Dd	Dp, Dd	#DIV/0!	#DIV/0!	cep290-RNAi, GUAS 217 female 13.2	cep290-RNAi, GUAS 217 female 13.1
	Mean	#DIV/0!	#DIV/0!	8.44444	9.22222	8.33333	9.66667	1.44444	2.55556			#DIV/0!	#DIV/0!	8.38889	9.44444		Mean	#DIV/0!	#DIV/0!	9.46154	11.8462	9.69231	11.6154	1.30769	1.61538			#DIV/0!	#DIV/0!	9.57692	11.7308
	Stan. Dev	#DIV/0!	#DIV/0!	1.5899	2.22361	1	1.58114					#DIV/0!	#DIV/0!	1.28973	1.88562		Stan. Dev	#DIV/0!	#DIV/0!	1.26592	1.67562	1.54837	1.80455					#DIV/0!	#DIV/0!	1.39063	1.71015
	P-value	#DIV/0!	#DIV/0!	0.000654491	0.00115593	1.30024e-06	0.000149312					#DIV/0!	#DIV/0!				P-value	#DIV/0!	#DIV/0!	8.137e-07	0.00207793	0.000142205	0.00645912					#DIV/0!	#DIV/0!
	Mean	#DIV/0!										#DIV/0!					Mean	#DIV/0!										#DIV/0!
	Stan. Dev	#DIV/0!										#DIV/0!					Stan. Dev	#DIV/0!										#DIV/0!
56	w; Cnb-RNAi / CyO; + / ato-Gal4-14a, UAS-CD8::GFP, UAS-redStinger males															56'	w; Cnb-RNAi / CyO; + / ato-Gal4-14a, UAS-CD8::GFP, UAS-redStinger females
		DCN number		axons exiting Lobula	axons exiting Optic Chiasm	axons exiting Lobula	axons exiting Optic Chiasm	axons exiting Lobula	axons exiting Optic CHiasm	Innervation missing Dd, Dp, Vp, Vd		% of cells innervating Me		File name for Picture				DCN number		axons exiting Lobula	axons exiting Optic Chiasm	axons exiting Lobula	axons exiting Optic Chiasm	axons exiting Lobula	axons exiting Optic CHiasm	Innervation missing Dd, Dp, Vp, Vd		% of cells innervating Me		File name for Picture
	males	L	R	L	L	R	R	L/R difference	L/R difference	L	R	L	R	L	R		females	L	R	L	L	R	R	L/R difference	L/R difference	L	R	L	R	L	R
	1	34	32	14	14	8	9	6	5		Dp, Dd	41.1765	25	Cnb-RNAi, GUAS 217 male 2.2	Cnb-RNAi, GUAS 217 male 2.1		1			15	20	14	18	1	2			#DIV/0!	#DIV/0!	Cnb-RNAi, GUAS 217 female 1.1	Cnb-RNAi, GUAS 217 female 1.2
	2	27	43	10	11	8	8	2	3	Dp, Dd	Dd	37.037	18.6047	Cnb-RNAi, GUAS 217 male 1.1	Cnb-RNAi, GUAS 217 male 1.2		2			17	19	16	20	1	1			#DIV/0!	#DIV/0!	Cnb-RNAi, GUAS 217 female 2.2	Cnb-RNAi, GUAS 217 female 2.1
	3	36	41	17	19	15	19	2	0			47.2222	36.5854	Cnb-RNAi, GUAS 217 male 3.1	Cnb-RNAi, GUAS 217 male 3.2		3			16	18	15	16	1	2			#DIV/0!	#DIV/0!	Cnb-RNAi, GUAS 217 female 3.1	Cnb-RNAi, GUAS 217 female 3.2
	4	35	32	12	18	10	12	2	6			34.2857	31.25	Cnb-RNAi, GUAS 217 male 4.1	Cnb-RNAi, GUAS 217 male 4.2		4			12	14	16	18	4	4			#DIV/0!	#DIV/0!	Cnb-RNAi, GUAS 217 female 4.2	Cnb-RNAi, GUAS 217 female 4.1
	5		31	14	14	12	15	2	1			#DIV/0!	38.7097	Cnb-RNAi, GUAS 217 male 5.2	Cnb-RNAi, GUAS 217 male 5.1		5			16	17	14	16	2	1			#DIV/0!	#DIV/0!	Cnb-RNAi, GUAS 217 female 5.2	Cnb-RNAi, GUAS 217 female 5.1
	6			9	12	9	9	0	3	Dp, Dd	Dp, Dd	#DIV/0!	#DIV/0!	Cnb-RNAi, GUAS 217 male 6.1	Cnb-RNAi, GUAS 217 male 6.2		6			14	22	14	20	0	2			#DIV/0!	#DIV/0!	Cnb-RNAi, GUAS 217 female 6.2	Cnb-RNAi, GUAS 217 female 6.1
	7			11	11	8	10	3	1	Dd	Dd	#DIV/0!	#DIV/0!	Cnb-RNAi, GUAS 217 male 7.2	Cnb-RNAi, GUAS 217 male 7.1		7			18	18	14	18	4	0			#DIV/0!	#DIV/0!	Cnb-RNAi, GUAS 217 female 7.1	Cnb-RNAi, GUAS 217 female 7.2
	8																8			18	24	19	19	1	5			#DIV/0!	#DIV/0!	Cnb-RNAi, GUAS 217 female 8.2	Cnb-RNAi, GUAS 217 female 8.1
	9																9			17	19	14	17	3	2			#DIV/0!	#DIV/0!	Cnb-RNAi, GUAS 217 female 9.1	Cnb-RNAi, GUAS 217 female 9.2
																	10			14	17	13	14	1	3			#DIV/0!	#DIV/0!	Cnb-RNAi, GUAS 217 female 10.2	Cnb-RNAi, GUAS 217 female 10.1
																	11	***		***	***	14	16	***	***			***	#DIV/0!	***	Cnb-RNAi, GUAS 217 female 11.1
																	12			13	17	17	22	4	5			#DIV/0!	#DIV/0!	Cnb-RNAi, GUAS 217 female 12.2	Cnb-RNAi, GUAS 217 female 12.1
																	13			17	18	17	17	0	1			#DIV/0!	#DIV/0!	Cnb-RNAi, GUAS 217 female 13.1	Cnb-RNAi, GUAS 217 female 13.2
	Mean	33	35.8	14.1429	14.1429	10	11.7143	2.42857	2.71429			#DIV/0!	#DIV/0!	11.2143	12.9286		Mean	#DIV/0!	#DIV/0!	15.5833	18.5833	15.1538	17.7692	1.83333	2.33333			#DIV/0!	#DIV/0!	15.36	18.16
	Stan. Dev	4.08248	5.71839	2.76026	3.23669	2.64575	3.98808					#DIV/0!	#DIV/0!	2.88707	3.70995		Stan. Dev	#DIV/0!	#DIV/0!	1.97523	2.57464	1.72463	2.12736					#DIV/0!	#DIV/0!	1.823	2.33952
	P-value	0.827543	0.585262	0.372595	0.30396	0.213701	0.465591					#DIV/0!	#DIV/0!				P-value	#DIV/0!	#DIV/0!	6.5607e-05	2.57289e-05	1.17788e-05	2.77117e-06					#DIV/0!	#DIV/0!
	Mean	34.5556										#DIV/0!					Mean	#DIV/0!										#DIV/0!
	Stan. Dev	4.97773										#DIV/0!					Stan. Dev	#DIV/0!										#DIV/0!
57	w; tld-RNAi / CyO; + / ato-Gal4-14a, UAS-CD8::GFP, UAS-redStinger males															57'	w; tld-RNAi / CyO; + / ato-Gal4-14a, UAS-CD8::GFP, UAS-redStinger females
		DCN number		axons exiting Lobula	axons exiting Optic Chiasm	axons exiting Lobula	axons exiting Optic Chiasm	axons exiting Lobula	axons exiting Optic CHiasm	Innervation missing Dd, Dp, Vp, Vd		% of cells innervating Me		File name for Picture				DCN number		axons exiting Lobula	axons exiting Optic Chiasm	axons exiting Lobula	axons exiting Optic Chiasm	axons exiting Lobula	axons exiting Optic CHiasm	Innervation missing Dd, Dp, Vp, Vd		% of cells innervating Me		File name for Picture
	males	L	R	L	L	R	R	L/R difference	L/R difference	L	R	L	R	L	R		females	L	R	L	L	R	R	L/R difference	L/R difference	L	R	L	R	L	R
	1			9	9	7	7	2	2	Dp, Dd	Dp, Dd	#DIV/0!	#DIV/0!	tld-RNAi, GUAS 217 male 1.1	tld-RNAi, GUAS 217 male 1.2		1			9	11	12	15	3	4	Dp		#DIV/0!	#DIV/0!	tld-RNAi, GUAS 217 female 1.1	tld-RNAi, GUAS 217 female 1.2
	2			6	7	10	10	4	3	Dp, Dd	Dp, Dd	#DIV/0!	#DIV/0!	tld-RNAi, GUAS 217 male 2.2	tld-RNAi, GUAS 217 male 2.1		2			10	10	10	12	0	2	Dp	Dp	#DIV/0!	#DIV/0!	tld-RNAi, GUAS 217 female 2.2	tld-RNAi, GUAS 217 female 2.1
	3			8	9	11	14	3	5	Dp		#DIV/0!	#DIV/0!	tld-RNAi, GUAS 217 male 3.1	tld-RNAi, GUAS 217 male 3.2		3			10	13	9	11	1	2			#DIV/0!	#DIV/0!	tld-RNAi, GUAS 217 female 3.1	tld-RNAi, GUAS 217 female 3.2
	4			9	10	9	10	0	0	Dp, Dd	Dp, Dd	#DIV/0!	#DIV/0!	tld-RNAi, GUAS 217 male 4.2	tld-RNAi, GUAS 217 male 4.1		4			8	13	15	15	5	2	Dp		#DIV/0!	#DIV/0!	tld-RNAi, GUAS 217 female 4.2	tld-RNAi, GUAS 217 female 4.1
	5			10	10	10	11	0	1	Dp, Dd	Dp	#DIV/0!	#DIV/0!	tld-RNAi, GUAS 217 male 5.1	tld-RNAi, GUAS 217 male 5.2		5			12	16	11	12	1	4			#DIV/0!	#DIV/0!	tld-RNAi, GUAS 217 female 5.1	tld-RNAi, GUAS 217 female 5.2
	6			13	12	10	11	3	1	Dp	Dp, Dd	#DIV/0!	#DIV/0!	tld-RNAi, GUAS 217 male 6.2	tld-RNAi, GUAS 217 male 6.1		6			12	4	14	15	0	1			#DIV/0!	#DIV/0!	tld-RNAi, GUAS 217 female 6.2	tld-RNAi, GUAS 217 female 6.1
	7			10	13	7	11	3	2		Dp, Dd	#DIV/0!	#DIV/0!	tld-RNAi, GUAS 217 male 7.1	tld-RNAi, GUAS 217 male 7.2		7			11	13	10	11	1	2	Dd	Dp, Dd	#DIV/0!	#DIV/0!	tld-RNAi, GUAS 217 female 7.1	tld-RNAi, GUAS 217 female 7.2
																	8			10	13	10	12	0	1		Dp, Dd	#DIV/0!	#DIV/0!	tld-RNAi, GUAS 217 female 8.2	tld-RNAi, GUAS 217 female 8.1
																	9			10	10	11	14	1	4	Dp, Dd	Dp	#DIV/0!	#DIV/0!	tld-RNAi, GUAS 217 female 9.1	tld-RNAi, GUAS 217 female 9.2
																	10		***	10	11	***	***	***	***	Dp, Dd	***	#DIV/0!	***	tld-RNAi, GUAS 217 female 10.1	***
																	11			12	13	11	11	1	2			#DIV/0!	#DIV/0!	tld-RNAi, GUAS 217 female 11.1	tld-RNAi, GUAS 217 female 11.2
																	12			15	16	11	11	4	5			#DIV/0!	#DIV/0!	tld-RNAi, GUAS 217 female 12.2	tld-RNAi, GUAS 217 female 12.1
	Mean	#DIV/0!	#DIV/0!	9.28571	10	9.14286	10.5714	2.14286	2			#DIV/0!	#DIV/0!	9.21429	10.2857		Mean	#DIV/0!	#DIV/0!	10.75	11.9167	11.2727	12.6364	1.54545	2.63636			#DIV/0!	#DIV/0!	11	12.2609
	Stan. Dev	#DIV/0!	#DIV/0!	2.13809	2	1.57359	2.0702					#DIV/0!	#DIV/0!	1.80506	1.9779		Stan. Dev	#DIV/0!	#DIV/0!	1.81534	3.17543	1.79393	1.74773					#DIV/0!	#DIV/0!	1.78377	2.56227
	P-value	#DIV/0!	#DIV/0!	0.0389614	0.00981384	0.0078849	0.0243465					#DIV/0!	#DIV/0!				P-value	#DIV/0!	#DIV/0!	0.0215806	0.080823	0.246045	0.251354					#DIV/0!	#DIV/0!
	Mean	#DIV/0!										#DIV/0!					Mean	#DIV/0!										#DIV/0!
	Stan. Dev	#DIV/0!										#DIV/0!					Stan. Dev	#DIV/0!										#DIV/0!
58	w; CG43155-RNAi / CyO; + / ato-Gal4-14a, UAS-CD8::GFP, UAS-redStinger males															58'	w; CG43155-RNAi / CyO; + / ato-Gal4-14a, UAS-CD8::GFP, UAS-redStinger females
		DCN number		axons exiting Lobula	axons exiting Optic Chiasm	axons exiting Lobula	axons exiting Optic Chiasm	axons exiting Lobula	axons exiting Optic CHiasm	Innervation missing Dd, Dp, Vp, Vd		% of cells innervating Me		File name for Picture				DCN number		axons exiting Lobula	axons exiting Optic Chiasm	axons exiting Lobula	axons exiting Optic Chiasm	axons exiting Lobula	axons exiting Optic CHiasm	Innervation missing Dd, Dp, Vp, Vd		% of cells innervating Me		File name for Picture
	males	L	R	L	L	R	R	L/R difference	L/R difference	L	R	L	R	L	R		females	L	R	L	L	R	R	L/R difference	L/R difference	L	R	L	R	L	R
	1			8	9	7	7	1	2	Dp, Dd	Dp, Dd			CG43155-RNAi, GUAS 217 male 1.1	CG43155-RNAi, GUAS 217 male 1.2		1			11	11	13	14	2	3	Dd	Dd	#DIV/0!	#DIV/0!	CG43155-RNAi, GUAS 217 female 1.1	CG43155-RNAi, GUAS 217 female 1.2
	2			11	13	12	12	1	1	Dp, Dd	Dp, Dd			CG43155-RNAi, GUAS 217 male 2.2	CG43155-RNAi, GUAS 217 male 2.1		2			11	11	12	13	1	2	Dp	Dp	#DIV/0!	#DIV/0!	CG43155-RNAi, GUAS 217 female 2.2	CG43155-RNAi, GUAS 217 female 2.1
	3			8	9	9	8	1	1	Dp, Dd	Dd			CG43155-RNAi, GUAS 217 male 3.1	CG43155-RNAi, GUAS 217 male 3.2		3			10	11	10	15	0	4	Dp, Dd		#DIV/0!	#DIV/0!	CG43155-RNAi, GUAS 217 female 3.1	CG43155-RNAi, GUAS 217 female 3.2
	4			11	12	10	8	1	4	Dp, Dd	Dp, Dd			CG43155-RNAi, GUAS 217 male 4.2	CG43155-RNAi, GUAS 217 male 4.1		4			11	11	13	13	2	2	Dp, Dd		#DIV/0!	#DIV/0!	CG43155-RNAi, GUAS 217 female 4.2	CG43155-RNAi, GUAS 217 female 4.1
	5			10	8	11	14	1	6	Dp, Dd	Dp, Dd			CG43155-RNAi, GUAS 217 male 5.1	CG43155-RNAi, GUAS 217 male 5.2		5			13	15	12	14	1	1			#DIV/0!	#DIV/0!	CG43155-RNAi, GUAS 217 female 5.1	CG43155-RNAi, GUAS 217 female 5.2
	6			11	11	11	12	0	1	Dp, Dd	Dp, Dd			CG43155-RNAi, GUAS 217 male 6.2	CG43155-RNAi, GUAS 217 male 6.1		6			12	13	11	14	1	1		Dp	#DIV/0!	#DIV/0!	CG43155-RNAi, GUAS 217 female 6.2	CG43155-RNAi, GUAS 217 female 6.1
	7			12	12	11	10	1	2	Dp, Dd	Dp, Dd			CG43155-RNAi, GUAS 217 male 7.1	CG43155-RNAi, GUAS 217 male 7.2		7			11	12	12	12	1	0	Dp	Dp, Dd	#DIV/0!	#DIV/0!	CG43155-RNAi, GUAS 217 female 7.1	CG43155-RNAi, GUAS 217 female 7.2
	8			10	10	11	12	1	2	Dp, Dd	Dp			CG43155-RNAi, GUAS 217 male 8.2	CG43155-RNAi, GUAS 217 male 8.1		8			9	12	11	11	2	1	Dp	Dp, Dd	#DIV/0!	#DIV/0!	CG43155-RNAi, GUAS 217 female 8.2	CG43155-RNAi, GUAS 217 female 8.1
	9			14	14	8	7	6	7	Dp	Dp, Dd			CG43155-RNAi, GUAS 217 male 9.1	CG43155-RNAi, GUAS 217 male 9.2		9			12	10	9	10	3	0	Dp	Dp, Dd	#DIV/0!	#DIV/0!	CG43155-RNAi, GUAS 217 female 9.1	CG43155-RNAi, GUAS 217 female 9.2
	10			10	10	9	10	1	0	Dp, Dd	Dp, Dd			CG43155-RNAi, GUAS 217 male 10.2	CG43155-RNAi, GUAS 217 male 10.1		10			12	12	9	9	3	3	Dd	Dp, Dd	#DIV/0!	#DIV/0!	CG43155-RNAi, GUAS 217 female 10.2	CG43155-RNAi, GUAS 217 female 10.1
	11			10	9	9	10	1	1	Dp, Dd	Dp			CG43155-RNAi, GUAS 217 male 11.1	CG43155-RNAi, GUAS 217 male 11.2		11			10	13	10	10	0	3	Dd		#DIV/0!	#DIV/0!	CG43155-RNAi, GUAS 217 female 11.1	CG43155-RNAi, GUAS 217 female 11.2
	12			9	8	9	9	0	1	Dp, Dd	Dd			CG43155-RNAi, GUAS 217 male 12.1	CG43155-RNAi, GUAS 217 male 12.2		12			10	11	10	12				Dp, Dd	#DIV/0!	#DIV/0!	CG43155-RNAi, GUAS 217 female 12.2	CG43155-RNAi, GUAS 217 female 12.1
	Mean	#DIV/0!	#DIV/0!	10.3333	10.4167	9.75	9.91667	1.25	2.33333			#DIV/0!	#DIV/0!	10.0417	10.1667		Mean	#DIV/0!	#DIV/0!	11	11.8333	11	12.25	1.45455	1.81818			#DIV/0!	#DIV/0!	11	12.0417
	Stan. Dev	#DIV/0!	#DIV/0!	1.66969	1.97523	1.48477	2.23437					#DIV/0!	#DIV/0!	1.57367	2.07818		Stan. Dev	#DIV/0!	#DIV/0!	1.12815	1.33712	1.41421	1.91288					#DIV/0!	#DIV/0!	1.25109	1.62799
	P-value	#DIV/0!	#DIV/0!	0.0549495	0.00182678	0.00289119	0.000670654					#DIV/0!	#DIV/0!				P-value	#DIV/0!	#DIV/0!	0.00622952	0.000495829	0.0497411	0.0933311					#DIV/0!	#DIV/0!
	Mean	#DIV/0!										#DIV/0!					Mean	#DIV/0!										#DIV/0!
	Stan. Dev	#DIV/0!										#DIV/0!					Stan. Dev	#DIV/0!										#DIV/0!
59	w; polybromo-RNAi / CyO; + / ato-Gal4-14a, UAS-CD8::GFP, UAS-redStinger males															59'	w; polybromo-RNAi / CyO; + / ato-Gal4-14a, UAS-CD8::GFP, UAS-redStinger females
		DCN number		axons exiting Lobula	axons exiting Optic Chiasm	axons exiting Lobula	axons exiting Optic Chiasm	axons exiting Lobula	axons exiting Optic CHiasm	Innervation missing Dd, Dp, Vp, Vd		% of cells innervating Me		File name for Picture				DCN number		axons exiting Lobula	axons exiting Optic Chiasm	axons exiting Lobula	axons exiting Optic Chiasm	axons exiting Lobula	axons exiting Optic CHiasm	Innervation missing Dd, Dp, Vp, Vd		% of cells innervating Me		File name for Picture
	males	L	R	L	L	R	R	L/R difference	L/R difference	L	R	L	R	L	R		females	L	R	L	L	R	R	L/R difference	L/R difference	L	R	L	R	L	R
	1			11	17	11	16	0	1					polybromo-RNAi, GUAS 217 male 1.1	polybromo-RNAi, GUAS 217 male 1.2		1			12	17	12	18	0	1					polybromo-RNAi, GUAS 217 female 1.2	polybromo-RNAi, GUAS 217 female 1.1
	2			13	14	16	16	3	2					polybromo-RNAi, GUAS 217 male 2.2	polybromo-RNAi, GUAS 217 male 2.1		2			15	23	15	21	0	2					polybromo-RNAi, GUAS 217 female 2.1	polybromo-RNAi, GUAS 217 female 2.2
	3			16	16	12	15	4	1					polybromo-RNAi, GUAS 217 male 3.2	polybromo-RNAi, GUAS 217 male 3.1		3			12	15	13	16	1	1					polybromo-RNAi, GUAS 217 female 3.2	polybromo-RNAi, GUAS 217 female 3.1
	4			13	19	14	19	1	0					polybromo-RNAi, GUAS 217 male 4.2	polybromo-RNAi, GUAS 217 male 4.1		4			16	18	13	18	3	0					polybromo-RNAi, GUAS 217 female 4.2	polybromo-RNAi, GUAS 217 female 4.1
	5			10	16	12	15	2	1	Dp	Dp			polybromo-RNAi, GUAS 217 male 5.1	polybromo-RNAi, GUAS 217 male 5.2		5			16	16	13	17	3	1					polybromo-RNAi, GUAS 217 female 5.1	polybromo-RNAi, GUAS 217 female 5.2
	6			10	11	13	18	3	7		Dp			polybromo-RNAi, GUAS 217 male 6.2	polybromo-RNAi, GUAS 217 male 6.1		6			12	16	12	18	0	2					polybromo-RNAi, GUAS 217 female 6.2	polybromo-RNAi, GUAS 217 female 6.1
	7			9	14	11	15	2	1	Dp				polybromo-RNAi, GUAS 217 male 7.1	polybromo-RNAi, GUAS 217 male 7.2		7			13	17	13	16	0	1					polybromo-RNAi, GUAS 217 female 7.1	polybromo-RNAi, GUAS 217 female 7.2
	8			13	16	12	16	1	0					polybromo-RNAi, GUAS 217 male 8.2	polybromo-RNAi, GUAS 217 male 8.1		8			14	17	13	18	1	1					polybromo-RNAi, GUAS 217 female 8.2	polybromo-RNAi, GUAS 217 female 8.1
	9			12	16	12	12	4	4		Dp			polybromo-RNAi, GUAS 217 male 9.1	polybromo-RNAi, GUAS 217 male 9.2		9			17	18	14	17	3	1					polybromo-RNAi, GUAS 217 female 9.1	polybromo-RNAi, GUAS 217 female 9.2
	10			13	15	13	15	0	0					polybromo-RNAi, GUAS 217 male 10.1	polybromo-RNAi, GUAS 217 male 10.2		10			15	17	15	18	0	1					polybromo-RNAi, GUAS 217 female 10.2	polybromo-RNAi, GUAS 217 female 10.1
																	11			16	22	17	20	1	2					polybromo-RNAi, GUAS 217 female 11.1	polybromo-RNAi, GUAS 217 female 11.2
																	12			14	20	12	13	2	7					polybromo-RNAi, GUAS 217 female 12.2	polybromo-RNAi, GUAS 217 female 12.1
																	13			15	21	13	18	2	3					polybromo-RNAi, GUAS 217 female 13.2	polybromo-RNAi, GUAS 217 female 13.1
	Mean	#DIV/0!	#DIV/0!	12	15.4	12.6	15.7	2	1.7			#DIV/0!	#DIV/0!	12.3	15.55		Mean	#DIV/0!	#DIV/0!	14.3846	18.2308	13.4615	17.5385	1.23077	1.76923			#DIV/0!	#DIV/0!	13.9231	17.8846
	Stan. Dev	#DIV/0!	#DIV/0!	2.0548	2.1187	1.50555	1.88856					#DIV/0!	#DIV/0!	1.78001	1.95946		Stan. Dev	#DIV/0!	#DIV/0!	1.7097	2.48843	1.45002	1.94145					#DIV/0!	#DIV/0!	1.62291	2.21498
	P-value	#DIV/0!	#DIV/0!	0.404282	0.00315007	0.0382273	0.000937626					#DIV/0!	#DIV/0!				P-value	#DIV/0!	#DIV/0!	0.000714053	1.68217e-05	0.00461971	1.4885e-06					#DIV/0!	#DIV/0!
	Mean	#DIV/0!										#DIV/0!					Mean	#DIV/0!										#DIV/0!
	Stan. Dev	#DIV/0!										#DIV/0!					Stan. Dev	#DIV/0!										#DIV/0!
60	w; CG13827-RNAi / CyO; + / ato-Gal4-14a, UAS-CD8::GFP, UAS-redStinger males															60'	w; CG13827-RNAi / CyO; + / ato-Gal4-14a, UAS-CD8::GFP, UAS-redStinger females
		DCN number		axons exiting Lobula	axons exiting Optic Chiasm	axons exiting Lobula	axons exiting Optic Chiasm	axons exiting Lobula	axons exiting Optic CHiasm	Innervation missing Dd, Dp, Vp, Vd		% of cells innervating Me		File name for Picture				DCN number		axons exiting Lobula	axons exiting Optic Chiasm	axons exiting Lobula	axons exiting Optic Chiasm	axons exiting Lobula	axons exiting Optic CHiasm	Innervation missing Dd, Dp, Vp, Vd		% of cells innervating Me		File name for Picture
	males	L	R	L	L	R	R	L/R difference	L/R difference	L	R	L	R	L	R		females	L	R	L	L	R	R	L/R difference	L/R difference	L	R	L	R	L	R
	1																1		***	14	15	***	***	***	***		***			CG13827-RNAi, GUAS 217 female 1.1	CG13827-RNAi, GUAS 217 female 1.2
	2																2			13	15	14	14	1	1					CG13827-RNAi, GUAS 217 female 2.2	CG13827-RNAi, GUAS 217 female 2.1
	3																3			11	13	14	16	3	3					CG13827-RNAi, GUAS 217 female 3.1	CG13827-RNAi, GUAS 217 female 3.2
	4																4			10	11	15	15	5	4	Dp, Dd				CG13827-RNAi, GUAS 217 female 4.2	CG13827-RNAi, GUAS 217 female 4.1
	5																5			9	12	9	11	0	1		Dp, Dd			CG13827-RNAi, GUAS 217 female 5.1	CG13827-RNAi, GUAS 217 female 5.2
	6																6			11	12	11	12	0	0	Dd				CG13827-RNAi, GUAS 217 female 6.2	CG13827-RNAi, GUAS 217 female 6.1
	7																7			11	13	11	13	0	0	Dd	Dp			CG13827-RNAi, GUAS 217 female 7.1	CG13827-RNAi, GUAS 217 female 7.2
	8																8			16	16	11	8	5	8		Dp, Dd			CG13827-RNAi, GUAS 217 female 8.2	CG13827-RNAi, GUAS 217 female 8.1
	9																9			12	12	14	15	2	3	Dd				CG13827-RNAi, GUAS 217 female 9.1	CG13827-RNAi, GUAS 217 female 9.2
																	10		***	9	11	***	***	***	***	Dp, Dd	***			CG13827-RNAi, GUAS 217 female 10.1	***
																	11		***	11	12	***	***	***	***		***			CG13827-RNAi, GUAS 217 female 11.1
	Mean	#DIV/0!	#DIV/0!	#DIV/0!	#DIV/0!	#DIV/0!	#DIV/0!	#DIV/0!	#DIV/0!			#DIV/0!	#DIV/0!	#DIV/0!	#DIV/0!		Mean	#DIV/0!	#DIV/0!	11.5455	12.9091	12.375	13	2	2.5			#DIV/0!	#DIV/0!	11.8947	12.9474
	Stan. Dev	#DIV/0!	#DIV/0!	#DIV/0!	#DIV/0!	#DIV/0!	#DIV/0!					#DIV/0!	#DIV/0!	#DIV/0!	#DIV/0!		Stan. Dev	#DIV/0!	#DIV/0!	2.11488	1.70027	2.13391	2.61861					#DIV/0!	#DIV/0!	2.10541	2.06757
	P-value	#DIV/0!	#DIV/0!	#DIV/0!	#DIV/0!	#DIV/0!	#DIV/0!					#DIV/0!	#DIV/0!				P-value	#DIV/0!	#DIV/0!	0.338208	0.176385	0.635698	0.737179					#DIV/0!	#DIV/0!
	Mean	#DIV/0!										#DIV/0!					Mean	#DIV/0!										#DIV/0!
	Stan. Dev	#DIV/0!										#DIV/0!					Stan. Dev	#DIV/0!										#DIV/0!
61	w; Lapsyn-RNAi / CyO; + / ato-Gal4-14a, UAS-CD8::GFP, UAS-redStinger males															61'	w; Lapsyn-RNAi / CyO; + / ato-Gal4-14a, UAS-CD8::GFP, UAS-redStinger females
		DCN number		axons exiting Lobula	axons exiting Optic Chiasm	axons exiting Lobula	axons exiting Optic Chiasm	axons exiting Lobula	axons exiting Optic CHiasm	Innervation missing Dd, Dp, Vp, Vd		% of cells innervating Me		File name for Picture				DCN number		axons exiting Lobula	axons exiting Optic Chiasm	axons exiting Lobula	axons exiting Optic Chiasm	axons exiting Lobula	axons exiting Optic CHiasm	Innervation missing Dd, Dp, Vp, Vd		% of cells innervating Me		File name for Picture
	males	L	R	L	L	R	R	L/R difference	L/R difference	L	R	L	R	L	R		females	L	R	L	L	R	R	L/R difference	L/R difference	L	R	L	R	L	R
	1			13	10	10	9	3	1	Dp, Dd	Dp, Dd	#DIV/0!	#DIV/0!	Lepsyn-RNi, GUAS 217 male 1.2	Lepsyn-RNi, GUAS 217 male 1.1		1			10	11	7	10	3	1	Dp, Dd	Dp, Dd	#DIV/0!	#DIV/0!	Lepsyn-RNi, GUAS 217 female 1.1	Lepsyn-RNi, GUAS 217 female 1.2
	2			9	13	8	10	1	3	Dp, Dd	Dp, Dd	#DIV/0!	#DIV/0!	Lepsyn-RNi, GUAS 217 male 2.1	Lepsyn-RNi, GUAS 217 male 2.2		2			13	13	14	14	1	1		Dp	#DIV/0!	#DIV/0!	Lepsyn-RNi, GUAS 217 female 2.2	Lepsyn-RNi, GUAS 217 female 2.1
	3			9	11	9	10	0	1	Dp, Dd	Dp, Dd	#DIV/0!	#DIV/0!	Lepsyn-RNi, GUAS 217 male 3.2	Lepsyn-RNi, GUAS 217 male 3.1		3			9	11	9	10	0	1	Dp	Dp, Dd	#DIV/0!	#DIV/0!	Lepsyn-RNi, GUAS 217 female 3.1	Lepsyn-RNi, GUAS 217 female 3.2
	4			10	10	9	10	1	0	Dp, Dd	Dp, Dd	#DIV/0!	#DIV/0!	Lepsyn-RNi, GUAS 217 male 4.1	Lepsyn-RNi, GUAS 217 male 4.2		4			10	12	10	11	0	1		Dp, Dd	#DIV/0!	#DIV/0!	Lepsyn-RNi, GUAS 217 female 4.1	Lepsyn-RNi, GUAS 217 female 4.2
	5			10	9	8	7	2	2	Dd	Dp, Dd	#DIV/0!	#DIV/0!	Lepsyn-RNi, GUAS 217 male 5.2	Lepsyn-RNi, GUAS 217 male 5.1		5			10	12	8	12	2	0	Dp, Dd	Dp, Dd	#DIV/0!	#DIV/0!	Lepsyn-RNi, GUAS 217 female 5.1	Lepsyn-RNi, GUAS 217 female 5.2
	6			7	10	9	10	2	0	Dp	Dd	#DIV/0!	#DIV/0!	Lepsyn-RNi, GUAS 217 male 6.1	Lepsyn-RNi, GUAS 217 male 6.2		6	***		***	***	9	9	***	***	***	Dp, Dd	***	#DIV/0!	***	Lepsyn-RNi, GUAS 217 female 6.1
	7			10	10	8	10	2	0	Dp, Dd	Dp, Dd	#DIV/0!	#DIV/0!	Lepsyn-RNi, GUAS 217 male 9.2	Lepsyn-RNi, GUAS 217 male 9.1		7		***	11	12	***	***	***	***	Dp	***	#DIV/0!	***	Lepsyn-RNi, GUAS 217 female 7.1	***
	8			8	8	9	10	1	2	Dp, Dd	Dp, Dd	#DIV/0!	#DIV/0!	Lepsyn-RNi, GUAS 217 male 10.1	Lepsyn-RNi, GUAS 217 male 10.2
	9			9	13	9	14	0	1	Dp, Dd	Dp, Dd	#DIV/0!	#DIV/0!	Lepsyn-RNi, GUAS 217 male 11.2	Lepsyn-RNi, GUAS 217 male 11.1
	10	***		***	***	9	11	***	***	***	Dp, Dd	***	#DIV/0!	***	Lepsyn-RNi, GUAS 217 male 12.1
	11			8	11	10	11	2	0	Dp, Dd	Dp	#DIV/0!	#DIV/0!	Lepsyn-RNi, GUAS 217 male 13.2	Lepsyn-RNi, GUAS 217 male 13.1
	Mean	#DIV/0!	#DIV/0!	9.44444	10.4444	8.90909	10.1818	1.33333	1.11111			#DIV/0!	#DIV/0!	9.09524	10.3333		Mean	#DIV/0!	#DIV/0!	10.5	11.8333	9.5	11	1.2	0.8			#DIV/0!	#DIV/0!	10	11.4167
	Stan. Dev	#DIV/0!	#DIV/0!	1.66667	1.66667	0.700649	1.66242					#DIV/0!	#DIV/0!	1.22085	1.59164		Stan. Dev	#DIV/0!	#DIV/0!	1.3784	0.752773	2.42899	1.78885					#DIV/0!	#DIV/0!	1.95402	1.37895
	P-value	#DIV/0!	#DIV/0!	0.00254669	0.00125777	7.51665e-10	0.000203349					#DIV/0!	#DIV/0!				P-value	#DIV/0!	#DIV/0!	0.0257371	0.000332652	0.0535535	0.0222143					#DIV/0!	#DIV/0!
	Mean	#DIV/0!										#DIV/0!					Mean	#DIV/0!										#DIV/0!
	Stan. Dev	#DIV/0!										#DIV/0!					Stan. Dev	#DIV/0!										#DIV/0!
62	w; tomboy40-RNAi / CyO; + / ato-Gal4-14a, UAS-CD8::GFP, UAS-redStinger males															62'	w; tomboy40-RNAi / CyO; + / ato-Gal4-14a, UAS-CD8::GFP, UAS-redStinger females
		DCN number		axons exiting Lobula	axons exiting Optic Chiasm	axons exiting Lobula	axons exiting Optic Chiasm	axons exiting Lobula	axons exiting Optic CHiasm	Innervation missing Dd, Dp, Vp, Vd		% of cells innervating Me		File name for Picture				DCN number		axons exiting Lobula	axons exiting Optic Chiasm	axons exiting Lobula	axons exiting Optic Chiasm	axons exiting Lobula	axons exiting Optic CHiasm	Innervation missing Dd, Dp, Vp, Vd		% of cells innervating Me		File name for Picture
	males	L	R	L	L	R	R	L/R difference	L/R difference	L	R	L	R	L	R		females	L	R	L	L	R	R	L/R difference	L/R difference	L	R	L	R	L	R
	1			9	10	9	9	0	1	Dp, Dd	Dp, Dd	#DIV/0!	#DIV/0!	tomboy40-RNAi, GUAS 217 male 1.1	tomboy40-RNAi, GUAS 217 male 1.2		1			11	12	12	13	1	1					tomboy40-RNAi, GUAS 217 female 1.2	tomboy40-RNAi, GUAS 217 female 1.1
	2			9	9	9	14	0	5	Dp, Dd	Dp, Dd	#DIV/0!	#DIV/0!	tomboy40-RNAi, GUAS 217 male 2.2	tomboy40-RNAi, GUAS 217 male 2.1		2			12	12	11	12	1	0	Dd	Dp			tomboy40-RNAi, GUAS 217 female 2.1	tomboy40-RNAi, GUAS 217 female 2.2
	3			12	15	9	12	3	3		Dd	#DIV/0!	#DIV/0!	tomboy40-RNAi, GUAS 217 male 3.1	tomboy40-RNAi, GUAS 217 male 3.2		3			11	12	11	12	0	0	Dd				tomboy40-RNAi, GUAS 217 female 3.1	tomboy40-RNAi, GUAS 217 female 3.2
	4			9	10	10	10	1	0	Dd	Dd	#DIV/0!	#DIV/0!	tomboy40-RNAi, GUAS 217 male 4.2	tomboy40-RNAi, GUAS 217 male 4.1		4		***	12	12	***	***	***	***	Dp, Dd	***			tomboy40-RNAi, GUAS 217 female 5.2	***
	5			14	13	9	12	5	1	Dp	Dp, Dd	#DIV/0!	#DIV/0!	tomboy40-RNAi, GUAS 217 male 5.1	tomboy40-RNAi, GUAS 217 male 5.2		5			14	16	12	13	2	3					tomboy40-RNAi, GUAS 217 female 7.2	tomboy40-RNAi, GUAS 217 female 7.1
	6			10	11	9	11	1	0	Dp	Dp, Dd	#DIV/0!	#DIV/0!	tomboy40-RNAi, GUAS 217 male 6.2	tomboy40-RNAi, GUAS 217 male 6.1		6			9	9	12	13	3	4	Dp, Dd	Dp			tomboy40-RNAi, GUAS 217 female 8.1	tomboy40-RNAi, GUAS 217 female 8.2
	7			12	14	8	10	4	4		Dd	#DIV/0!	#DIV/0!	tomboy40-RNAi, GUAS 217 male 7.1	tomboy40-RNAi, GUAS 217 male 7.2		7			14	16	14	16	0	0					tomboy40-RNAi, GUAS 217 female 10.2	tomboy40-RNAi, GUAS 217 female 10.1
	8			11	17	9	15	2	2			#DIV/0!	#DIV/0!	tomboy40-RNAi, GUAS 217 male 8.2	tomboy40-RNAi, GUAS 217 male 8.1		8			9	9	9	10	0	1	Dp, Dd	Dd			tomboy40-RNAi, GUAS 217 female 11.1	tomboy40-RNAi, GUAS 217 female 11.2
	9			7	7	11	10	4	3	Dp, Dd	Dp, Dd	#DIV/0!	#DIV/0!	tomboy40-RNAi, GUAS 217 male 9.1	tomboy40-RNAi, GUAS 217 male 9.2		9			10	11	10	12	0	1	Dd				tomboy40-RNAi, GUAS 217 female 12.2	tomboy40-RNAi, GUAS 217 female 12.1
	10			12	11	9	11	3	0		Dp, Dd	#DIV/0!	#DIV/0!	tomboy40-RNAi, GUAS 217 male 10.2	tomboy40-RNAi, GUAS 217 male 10.1		10	***		***	***	13	15	***	***	***	Dd	***		***	tomboy40-RNAi, GUAS 217 female 6.2
	11			13	14	11	11	2	3			#DIV/0!	#DIV/0!	tomboy40-RNAi, GUAS 217 male 11.1	tomboy40-RNAi, GUAS 217 male 11.2
	12			10	12	11	11	1	1	Dp, Dd		#DIV/0!	#DIV/0!	tomboy40-RNAi, GUAS 217 male 12.2	tomboy40-RNAi, GUAS 217 male 12.1
	13			12	14	10	13	2	1	Dp	Dp	#DIV/0!	#DIV/0!	tomboy40-RNAi, GUAS 217 male 13.1	tomboy40-RNAi, GUAS 217 male 13.2
	Mean	#DIV/0!	#DIV/0!	10.7692	12.0769	9.53846	11.4615	2.15385	1.84615			#DIV/0!	#DIV/0!	10.1538	11.7692		Mean	#DIV/0!	#DIV/0!	11.3333	12.1111	11.5556	12.8889	0.875	1.25			#DIV/0!	#DIV/0!	11.4444	12.5
	Stan. Dev	#DIV/0!	#DIV/0!	1.96443	2.75262	0.967418	1.71345					#DIV/0!	#DIV/0!	1.64176	2.26817		Stan. Dev	#DIV/0!	#DIV/0!	1.87083	2.52212	1.50923	1.76383					#DIV/0!	#DIV/0!	1.65288	2.14887
	P-value	#DIV/0!	#DIV/0!	0.281761	0.415043	5.7783e-06	0.0135049					#DIV/0!	#DIV/0!				P-value	#DIV/0!	#DIV/0!	0.211673	0.114792	0.452826	0.501398					#DIV/0!	#DIV/0!
	Mean	#DIV/0!										#DIV/0!					Mean	#DIV/0!										#DIV/0!
	Stan. Dev	#DIV/0!										#DIV/0!					Stan. Dev	#DIV/0!										#DIV/0!
63	w; erm-RNAi / CyO; + / ato-Gal4-14a, UAS-CD8::GFP, UAS-redStinger males															63'	w; erm-RNAi / CyO; + / ato-Gal4-14a, UAS-CD8::GFP, UAS-redStinger females
		DCN number		axons exiting Lobula	axons exiting Optic Chiasm	axons exiting Lobula	axons exiting Optic Chiasm	axons exiting Lobula	axons exiting Optic CHiasm	Innervation missing Dd, Dp, Vp, Vd		% of cells innervating Me		File name for Picture				DCN number		axons exiting Lobula	axons exiting Optic Chiasm	axons exiting Lobula	axons exiting Optic Chiasm	axons exiting Lobula	axons exiting Optic CHiasm	Innervation missing Dd, Dp, Vp, Vd		% of cells innervating Me		File name for Picture
	males	L	R	L	L	R	R	L/R difference	L/R difference	L	R	L	R	L	R		females	L	R	L	L	R	R	L/R difference	L/R difference	L	R	L	R	L	R
	1			8	9	12	14	4	5	Dp, Dd	Dp, Dd			erm-RNAi, GUAS 217 male 1.2	erm-RNAi, GUAS 217 male 1.1		1			12	13	11	11	1	2		Dp	#DIV/0!	#DIV/0!	erm-RNAi, GUAS 217 female 1.2	erm-RNAi, GUAS 217 female 1.1
	2			10	11	9	11	1	0	Dp, Dd	Dp,Dd			erm-RNAi, GUAS 217 male 2.1	erm-RNAi, GUAS 217 male 2.2		2	***		***	***	12	15	***	***	***		***	#DIV/0!	***	erm-RNAi, GUAS 217 female 2.1
	3			9	11	9	10	0	1	Dd	Dp			erm-RNAi, GUAS 217 male 3.2	erm-RNAi, GUAS 217 male 3.1		3		***	8	10	***	***	***	***		***	#DIV/0!	***	erm-RNAi, GUAS 217 female 3.1	***
	4			9	12	11	13	2	1	Dd	Dp, Dd			erm-RNAi, GUAS 217 male 4.1	erm-RNAi, GUAS 217 male 4.2		4			14	14	11	16	3	2			#DIV/0!	#DIV/0!	erm-RNAi, GUAS 217 female 4.1	erm-RNAi, GUAS 217 female 4.2
	5		***	8	10	***	***	***	***	Dp	***			erm-RNAi, GUAS 217 male 5.2	***		5			11	14	13	16	2	2			#DIV/0!	#DIV/0!	erm-RNAi, GUAS 217 female 5.2	erm-RNAi, GUAS 217 female 5.1
	6			9	9	10	10	1	1	Dd	Dp, Dd			erm-RNAi, GUAS 217 male 6.1	erm-RNAi, GUAS 217 male 6.2		6			8	10	8	13	2	0			#DIV/0!	#DIV/0!	erm-RNAi, GUAS 217 female 6.1	erm-RNAi, GUAS 217 female 6.2
	7			8	10	8	10	0	0	Dp, Dd	Dp, Dd			erm-RNAi, GUAS 217 male 7.1	erm-RNAi, GUAS 217 male 7.2		7			10	12	12	13	2	1		Dp, Dd	#DIV/0!	#DIV/0!	erm-RNAi, GUAS 217 female 7.2	erm-RNAi, GUAS 217 female 7.1
	8			12	12	10	12	2	0		Dp, Dd			erm-RNAi, GUAS 217 male 8.2	erm-RNAi, GUAS 217 male 8.1		8			12	14	13	13	1	1			#DIV/0!	#DIV/0!	erm-RNAi, GUAS 217 female 8.1	erm-RNAi, GUAS 217 female 8.2
	9			10	10	10	10	0	0	Dd	Dp, Dd			erm-RNAi, GUAS 217 male 9.2	erm-RNAi, GUAS 217 male 9.1		9			13	15	10	13	3	2		Dp	#DIV/0!	#DIV/0!	erm-RNAi, GUAS 217 female 9.1	erm-RNAi, GUAS 217 female 9.2
	10			9	9	10	11	1	2	Dp, Dd	Dp, Dd			erm-RNAi, GUAS 217 male 10.2	erm-RNAi, GUAS 217 male 10.1		10			11	12	11	10	0	2		Dd	#DIV/0!	#DIV/0!	erm-RNAi, GUAS 217 female 10.1	erm-RNAi, GUAS 217 female 10.2
	11			8	11	8	11	0	0	Dd	Dp, Dd, Vp			erm-RNAi, GUAS 217 male 11.1	erm-RNAi, GUAS 217 male 11.2		11			12	14	9	12	3	2			#DIV/0!	#DIV/0!	erm-RNAi, GUAS 217 female 11.2	erm-RNAi, GUAS 217 female 11.1
																	12			12	15	9	14	3	1		Dd	#DIV/0!	#DIV/0!	erm-RNAi, GUAS 217 female 12.1	erm-RNAi, GUAS 217 female 12.2
	Mean	#DIV/0!	#DIV/0!	9.09091	10.3636	9.7	11.2	1.1	1			#DIV/0!	#DIV/0!	9.38095	10.7619		Mean	#DIV/0!	#DIV/0!	11.1818	13	10.8182	13.2727	2	1.5			#DIV/0!	#DIV/0!	11	13.1364
	Stan. Dev	#DIV/0!	#DIV/0!	1.22103	1.12006	1.25167	1.39841					#DIV/0!	#DIV/0!	1.24403	1.30018		Stan. Dev	#DIV/0!	#DIV/0!	1.88776	1.78885	1.66242	1.90215					#DIV/0!	#DIV/0!	1.74574	1.80727
	P-value	#DIV/0!	#DIV/0!	4.10137e-05	8.65086e-06	0.0017609	0.00402615					#DIV/0!	#DIV/0!				P-value	#DIV/0!	#DIV/0!	0.115329	0.24601	0.0522746	0.924287					#DIV/0!	#DIV/0!
	Mean	#DIV/0!										#DIV/0!					Mean	#DIV/0!										#DIV/0!
	Stan. Dev	#DIV/0!										#DIV/0!					Stan. Dev	#DIV/0!										#DIV/0!
64	w; bigmax-RNAi / CyO; + / ato-Gal4-14a, UAS-CD8::GFP, UAS-redStinger males															64'	w; bigmax-RNAi / CyO; + / ato-Gal4-14a, UAS-CD8::GFP, UAS-redStinger females
		DCN number		axons exiting Lobula	axons exiting Optic Chiasm	axons exiting Lobula	axons exiting Optic Chiasm	axons exiting Lobula	axons exiting Optic CHiasm	Innervation missing Dd, Dp, Vp, Vd		% of cells innervating Me		File name for Picture				DCN number		axons exiting Lobula	axons exiting Optic Chiasm	axons exiting Lobula	axons exiting Optic Chiasm	axons exiting Lobula	axons exiting Optic CHiasm	Innervation missing Dd, Dp, Vp, Vd		% of cells innervating Me		File name for Picture
	males	L	R	L	L	R	R	L/R difference	L/R difference	L	R	L	R	L	R		females	L	R	L	L	R	R	L/R difference	L/R difference	L	R	L	R	L	R
	1			10	10	11	14	1	4	Dp	Dp	#DIV/0!	#DIV/0!	bigmax-RNAi, GUAS 217 male 1.2	bigmax-RNAi, GUAS 217 male 1.1		1			14	15	14	15	0	0			#DIV/0!	#DIV/0!	bigmax-RNAi, GUAS 217 female 1.2	bigmax-RNAi, GUAS 217 female 1.1
	2			11	13	10	9	1	4		Dd	#DIV/0!	#DIV/0!	bigmax-RNAi, GUAS 217 male 2.1	bigmax-RNAi, GUAS 217 male 2.2		2			12	14	12	12	0	2		Dp	#DIV/0!	#DIV/0!	bigmax-RNAi, GUAS 217 female 2.1	bigmax-RNAi, GUAS 217 female 2.2
	3			12	13	12	13	0	0		Dp	#DIV/0!	#DIV/0!	bigmax-RNAi, GUAS 217 male 3.2	bigmax-RNAi, GUAS 217 male 3.1		3			11	13	13	14	2	1			#DIV/0!	#DIV/0!	bigmax-RNAi, GUAS 217 female 3.2	bigmax-RNAi, GUAS 217 female 3.1
	4			11	12	12	12	1	0	Dp	Dp	#DIV/0!	#DIV/0!	bigmax-RNAi, GUAS 217 male 4.1	bigmax-RNAi, GUAS 217 male 4.2		4			13	12	17	16	4	4			#DIV/0!	#DIV/0!	bigmax-RNAi, GUAS 217 female 4.1	bigmax-RNAi, GUAS 217 female 4.2
	5			13	19	11	16	2	3		Dp	#DIV/0!	#DIV/0!	bigmax-RNAi, GUAS 217 male 5.2	bigmax-RNAi, GUAS 217 male 5.1		5			15	16	15	16	0	0			#DIV/0!	#DIV/0!	bigmax-RNAi, GUAS 217 female 5.2	bigmax-RNAi, GUAS 217 female 5.1
	6			9	9	12	14	3	5	Dp	Dp, Dd	#DIV/0!	#DIV/0!	bigmax-RNAi, GUAS 217 male 6.1	bigmax-RNAi, GUAS 217 male 6.2		6			11	15	11	14	0	1			#DIV/0!	#DIV/0!	bigmax-RNAi, GUAS 217 female 6.1	bigmax-RNAi, GUAS 217 female 6.2
	7			10	13	8	8	2	5	Dp	Dp, Dd	#DIV/0!	#DIV/0!	bigmax-RNAi, GUAS 217 male 7.2	bigmax-RNAi, GUAS 217 male 7.1		7			11	11	15	16	4	5	Dp		#DIV/0!	#DIV/0!	bigmax-RNAi, GUAS 217 female 7.2	bigmax-RNAi, GUAS 217 female 7.1
	8			12	11	9	13	3	2		Dp	#DIV/0!	#DIV/0!	bigmax-RNAi, GUAS 217 male 8.1	bigmax-RNAi, GUAS 217 male 8.2		8			15	16	9	10	6	6		Dd	#DIV/0!	#DIV/0!	bigmax-RNAi, GUAS 217 female 8.1	bigmax-RNAi, GUAS 217 female 8.2
	9			13	14	12	13	1	1			#DIV/0!	#DIV/0!	bigmax-RNAi, GUAS 217 male 9.1	bigmax-RNAi, GUAS 217 male 9.2		9			14	14	11	14	3	0			#DIV/0!	#DIV/0!	bigmax-RNAi, GUAS 217 female 9.2	bigmax-RNAi, GUAS 217 female 9.1
																	10			14	15	11	11	3	4			#DIV/0!	#DIV/0!	bigmax-RNAi, GUAS 217 female 10.1	bigmax-RNAi, GUAS 217 female 10.2
																	11			14	18	12	15	2	3			#DIV/0!	#DIV/0!	bigmax-RNAi, GUAS 217 female 11.2	bigmax-RNAi, GUAS 217 female 11.1
																	12			14	14	11	12	3	2			#DIV/0!	#DIV/0!	bigmax-RNAi, GUAS 217 female 12.1	bigmax-RNAi, GUAS 217 female 12.2
																	13			13	13	14	15	1	1			#DIV/0!	#DIV/0!	bigmax-RNAi, GUAS 217 female 13.2	bigmax-RNAi, GUAS 217 female 13.1
	Mean	#DIV/0!	#DIV/0!	11.2222	12.6667	10.7778	12.4444	1.55556	2.66667			#DIV/0!	#DIV/0!	11	12.5556		Mean	#DIV/0!	#DIV/0!	13.1538	14.3077	12.6923	13.8462	2.15385	2.23077			#DIV/0!	#DIV/0!	12.9231	14.0769
	Stan. Dev	#DIV/0!	#DIV/0!	1.39443	2.87228	1.48137	2.50555					#DIV/0!	#DIV/0!	1.41421	2.61719		Stan. Dev	#DIV/0!	#DIV/0!	1.46322	1.84321	2.21302	1.99358					#DIV/0!	#DIV/0!	1.85306	1.89574
	P-value	#DIV/0!	#DIV/0!	0.711518	0.852774	0.263136	0.612158					#DIV/0!	#DIV/0!				P-value	#DIV/0!	#DIV/0!	0.06611	0.318818	0.29922	0.410181					#DIV/0!	#DIV/0!
	Mean	#DIV/0!										#DIV/0!					Mean	#DIV/0!										#DIV/0!
	Stan. Dev	#DIV/0!										#DIV/0!					Stan. Dev	#DIV/0!										#DIV/0!
65	w; Ekar-RNAi / CyO; + / ato-Gal4-14a, UAS-CD8::GFP, UAS-redStinger males															65'	w; Ekar-RNAi / CyO; + / ato-Gal4-14a, UAS-CD8::GFP, UAS-redStinger females
		DCN number		axons exiting Lobula	axons exiting Optic Chiasm	axons exiting Lobula	axons exiting Optic Chiasm	axons exiting Lobula	axons exiting Optic CHiasm	Innervation missing Dd, Dp, Vp, Vd		% of cells innervating Me		File name for Picture				DCN number		axons exiting Lobula	axons exiting Optic Chiasm	axons exiting Lobula	axons exiting Optic Chiasm	axons exiting Lobula	axons exiting Optic CHiasm	Innervation missing Dd, Dp, Vp, Vd		% of cells innervating Me		File name for Picture
	males	L	R	L	L	R	R	L/R difference	L/R difference	L	R	L	R	L	R		females	L	R	L	L	R	R	L/R difference	L/R difference	L	R	L	R	L	R
	1			7	9	10	12	3	3	Dp, Dd		#DIV/0!	#DIV/0!	Ekar-RNAi, GUAS 217 male 1.1	Ekar-RNAi, GUAS 217 male 1.2		1			10	10	9	7	1	3	Dp, Dd	Dp, Dd	#DIV/0!	#DIV/0!	Ekar-RNAi, GUAS 217 female 1.1	Ekar-RNAi, GUAS 217 female 1.2
	2			12	15	11	12	1	3		Dp	#DIV/0!	#DIV/0!	Ekar-RNAi, GUAS 217 male 2.2	Ekar-RNAi, GUAS 217 male 2.1		2			11	9	11	9	0	0		Dp, Dd	#DIV/0!	#DIV/0!	Ekar-RNAi, GUAS 217 female 2.2	Ekar-RNAi, GUAS 217 female 2.1
	3			9	10	11	11	2	1	Dp, Dd	Dp	#DIV/0!	#DIV/0!	Ekar-RNAi, GUAS 217 male 3.1	Ekar-RNAi, GUAS 217 male 3.2		3			11	10	11	11	0	1	Dp	Dp, Dd	#DIV/0!	#DIV/0!	Ekar-RNAi, GUAS 217 female 3.1	Ekar-RNAi, GUAS 217 female 3.2
	4			13	17	8	8	5	9		Dp, Dd	#DIV/0!	#DIV/0!	Ekar-RNAi, GUAS 217 male 4.2	Ekar-RNAi, GUAS 217 male 4.1		4			8	11	13	11	5	0	Dp, Dd	Dp, Dd	#DIV/0!	#DIV/0!	Ekar-RNAi, GUAS 217 female 4.2	Ekar-RNAi, GUAS 217 female 4.1
	5			11	10	13	13	2	3			#DIV/0!	#DIV/0!	Ekar-RNAi, GUAS 217 male 5.1	Ekar-RNAi, GUAS 217 male 5.2		5			9	7	9	11	0	4	Dp, Dd	Dp, Dd	#DIV/0!	#DIV/0!	Ekar-RNAi, GUAS 217 female 5.1	Ekar-RNAi, GUAS 217 female 5.2
	6			9	14	9	11	0	3		Dp	#DIV/0!	#DIV/0!	Ekar-RNAi, GUAS 217 male 6.2	Ekar-RNAi, GUAS 217 male 6.1		6			8	9	12	13	4	4	Dp, Dd		#DIV/0!	#DIV/0!	Ekar-RNAi, GUAS 217 female 6.1	Ekar-RNAi, GUAS 217 female 6.2
	7			10	12	9	13	1	1		Dp, Dd	#DIV/0!	#DIV/0!	Ekar-RNAi, GUAS 217 male 7.1	Ekar-RNAi, GUAS 217 male 7.2		7			10	12	12	13	2	1	Dp, Dd	Dp	#DIV/0!	#DIV/0!	Ekar-RNAi, GUAS 217 female 7.1	Ekar-RNAi, GUAS 217 female 7.2
	8			10	11	9	11	1	0		Dp, Dd	#DIV/0!	#DIV/0!	Ekar-RNAi, GUAS 217 male 8.2	Ekar-RNAi, GUAS 217 male 8.1		8			10	10	9	9	1	1	Dp, Dd	Dp, Dd	#DIV/0!	#DIV/0!	Ekar-RNAi, GUAS 217 female 8.2	Ekar-RNAi, GUAS 217 female 8.1
	9			15	16	12	12	3	4			#DIV/0!	#DIV/0!	Ekar-RNAi, GUAS 217 male 9.1	Ekar-RNAi, GUAS 217 male 9.2		9			10	12	10	9	0	3	Dp, Dd	Dp, Dd	#DIV/0!	#DIV/0!	Ekar-RNAi, GUAS 217 female 9.1	Ekar-RNAi, GUAS 217 female 9.2
	10			11	13	9	14	2	1	Dp	Dp	#DIV/0!	#DIV/0!	Ekar-RNAi, GUAS 217 male 10.2	Ekar-RNAi, GUAS 217 male 10.1
	11			14	17	10	13	4	4		Dp	#DIV/0!	#DIV/0!	Ekar-RNAi, GUAS 217 male 11.1	Ekar-RNAi, GUAS 217 male 11.2
	12			10	14	8	10	2	4		Dp, Dd	#DIV/0!	#DIV/0!	Ekar-RNAi, GUAS 217 male 12.2	Ekar-RNAi, GUAS 217 male 12.1
	Mean	#DIV/0!	#DIV/0!	10.9167	13.1667	9.91667	11.6667	2.16667	3			#DIV/0!	#DIV/0!	10.4444	12.0556		Mean	#DIV/0!	#DIV/0!	9.66667	10	10.6667	10.3333	1.44444	1.88889			#DIV/0!	#DIV/0!	10.1667	10.1667
	Stan. Dev	#DIV/0!	#DIV/0!	2.2747	2.79068	1.56428	1.61433					#DIV/0!	#DIV/0!	2.00653	2.33823		Stan. Dev	#DIV/0!	#DIV/0!	1.11803	1.58114	1.5	2					#DIV/0!	#DIV/0!	1.38267	1.75734
	P-value	#DIV/0!	#DIV/0!	0.480751	0.629097	0.008311	0.0291149					#DIV/0!	#DIV/0!				P-value	#DIV/0!	#DIV/0!	2.83197e-05	3.42581e-05	0.0344115	0.00164379					#DIV/0!	#DIV/0!
	Mean	#DIV/0!										#DIV/0!					Mean	#DIV/0!										#DIV/0!
	Stan. Dev	#DIV/0!										#DIV/0!					Stan. Dev	#DIV/0!										#DIV/0!
66	w; DCX-EMAP-RNAi / CyO; + / ato-Gal4-14a, UAS-CD8::GFP, UAS-redStinger males															66'	w; DCX-EMAP-RNAi / CyO; + / ato-Gal4-14a, UAS-CD8::GFP, UAS-redStinger females
		DCN number		axons exiting Lobula	axons exiting Optic Chiasm	axons exiting Lobula	axons exiting Optic Chiasm	axons exiting Lobula	axons exiting Optic CHiasm	Innervation missing Dd, Dp, Vp, Vd		% of cells innervating Me		File name for Picture				DCN number		axons exiting Lobula	axons exiting Optic Chiasm	axons exiting Lobula	axons exiting Optic Chiasm	axons exiting Lobula	axons exiting Optic CHiasm	Innervation missing Dd, Dp, Vp, Vd		% of cells innervating Me		File name for Picture
	males	L	R	L	L	R	R	L/R difference	L/R difference	L	R	L	R	L	R		females	L	R	L	L	R	R	L/R difference	L/R difference	L	R	L	R	L	R
	1			14	13	13	12	1	1	Dp, Dd	Dp	#DIV/0!	#DIV/0!	DCX-EMAP-RNAi, GUAS 217 male 1.2	DCX-EMAP-RNAi, GUAS 217 male 1.1		1			16	18	13	14	3	4		Dd	#DIV/0!	#DIV/0!	DCX-EMAP-RNAi, GUAS 217 female 1.1	DCX-EMAP-RNAi, GUAS 217 female 1.2
	2	***		***	***	9	10	***	***	***	Dp, Dd	***	#DIV/0!	***	DCX-EMAP-RNAi, GUAS 217 male 2.1		2			11	12	10	14	1	2		Dd	#DIV/0!	#DIV/0!	DCX-EMAP-RNAi, GUAS 217 female 2.2	DCX-EMAP-RNAi, GUAS 217 female 2.1
	3	***		***	***	12	13	***	***	***		***	#DIV/0!	***	DCX-EMAP-RNAi, GUAS 217 male 3.1		3			11	12	14	17	3	5			#DIV/0!	#DIV/0!	DCX-EMAP-RNAi, GUAS 217 female 3.1	DCX-EMAP-RNAi, GUAS 217 female 3.2
	4			8	12	9	7	1	5	Dp	Dp, Dd	#DIV/0!	#DIV/0!	DCX-EMAP-RNAi, GUAS 217 male 4.2	DCX-EMAP-RNAi, GUAS 217 male 4.1		4			13	13	12	13	1	0	Dd		#DIV/0!	#DIV/0!	DCX-EMAP-RNAi, GUAS 217 female 4.2	DCX-EMAP-RNAi, GUAS 217 female 4.1
	5			12	13	9	12	3	1	Dp	Dp	#DIV/0!	#DIV/0!	DCX-EMAP-RNAi, GUAS 217 male 5.1	DCX-EMAP-RNAi, GUAS 217 male 5.2		5			12	15	11	16	1	1			#DIV/0!	#DIV/0!	DCX-EMAP-RNAi, GUAS 217 female 5.1	DCX-EMAP-RNAi, GUAS 217 female 5.2
	6			12	12	10	13	2	1	Dp	Dp	#DIV/0!	#DIV/0!	DCX-EMAP-RNAi, GUAS 217 male 6.2	DCX-EMAP-RNAi, GUAS 217 male 6.1		6			12	14	12	13	0	1			#DIV/0!	#DIV/0!	DCX-EMAP-RNAi, GUAS 217 female 6.2	DCX-EMAP-RNAi, GUAS 217 female 6.1
	7			11	12	11	12	0	0	Dp, Dd	Dp	#DIV/0!	#DIV/0!	DCX-EMAP-RNAi, GUAS 217 male 7.2	DCX-EMAP-RNAi, GUAS 217 male 7.1		7			13	14	12	14	1	0		Dd	#DIV/0!	#DIV/0!	DCX-EMAP-RNAi, GUAS 217 female 7.1	DCX-EMAP-RNAi, GUAS 217 female 7.2
	8		***	9	12	***	***	***	***	Dd	***	#DIV/0!	***	DCX-EMAP-RNAi, GUAS 217 male 8.1	***		8			15	13	16	19	1	6	Dp		#DIV/0!	#DIV/0!	DCX-EMAP-RNAi, GUAS 217 female 8.2	DCX-EMAP-RNAi, GUAS 217 female 8.1
	9			11	12	10	10	1	2		Dd	#DIV/0!	#DIV/0!	DCX-EMAP-RNAi, GUAS 217 male 9.1	DCX-EMAP-RNAi, GUAS 217 male 9.2		9			12	12	14	19	2	7	Dp, Dd		#DIV/0!	#DIV/0!	DCX-EMAP-RNAi, GUAS 217 female 9.1	DCX-EMAP-RNAi, GUAS 217 female 9.2
	10			12	10	9	9	3	1	Dp, Dd	Dp, Dd	#DIV/0!	#DIV/0!	DCX-EMAP-RNAi, GUAS 217 male 10.2	DCX-EMAP-RNAi, GUAS 217 male 10.1		10			15	15	12	15	3	0			#DIV/0!	#DIV/0!	DCX-EMAP-RNAi, GUAS 217 female 10.2	DCX-EMAP-RNAi, GUAS 217 female 10.1
	11			11	11	11	11	0	0	Dp	Dp	#DIV/0!	#DIV/0!	DCX-EMAP-RNAi, GUAS 217 male 11.1	DCX-EMAP-RNAi, GUAS 217 male 11.2		11			13	14	14	14	1	0	Dp	Dp	#DIV/0!	#DIV/0!	DCX-EMAP-RNAi, GUAS 217 female 11.1	DCX-EMAP-RNAi, GUAS 217 female 11.2
	12			8	10	11	11	3	1	Dp, Dd, Vp		#DIV/0!	#DIV/0!	DCX-EMAP-RNAi, GUAS 217 male 12.2	DCX-EMAP-RNAi, GUAS 217 male 12.1		12			14	16	12	13	2	3		Dp	#DIV/0!	#DIV/0!	DCX-EMAP-RNAi, GUAS 217 female 12.2	DCX-EMAP-RNAi, GUAS 217 female 12.1
																	13			14	17	11	16	3	1			#DIV/0!	#DIV/0!	DCX-EMAP-RNAi, GUAS 217 female 13.1	DCX-EMAP-RNAi, GUAS 217 female 13.2
	Mean	#DIV/0!	#DIV/0!	10.8	11.7	10.3636	10.9091	1.55556	1.33333			#DIV/0!	#DIV/0!	10.5714	11.2857		Mean	#DIV/0!	#DIV/0!	13.1538	14.2308	12.5385	15.1538	1.69231	2.30769			#DIV/0!	#DIV/0!	12.8462	14.6923
	Stan. Dev	#DIV/0!	#DIV/0!	1.93218	1.05935	1.36182	1.81409					#DIV/0!	#DIV/0!	1.63007	1.52128		Stan. Dev	#DIV/0!	#DIV/0!	1.57301	1.92154	1.61325	2.11527					#DIV/0!	#DIV/0!	1.59229	2.03508
	P-value	#DIV/0!	#DIV/0!	0.358868	0.0198679	0.0369646	0.00477279					#DIV/0!	#DIV/0!				P-value	#DIV/0!	#DIV/0!	0.0811912	0.400759	0.288433	0.0111702					#DIV/0!	#DIV/0!
	Mean	#DIV/0!										#DIV/0!					Mean	#DIV/0!										#DIV/0!
	Stan. Dev	#DIV/0!										#DIV/0!					Stan. Dev	#DIV/0!										#DIV/0!
67	w; + / CyO; SIFaR-RNAi / ato-Gal4-14a, UAS-CD8::GFP, UAS-redStinger males															67'	w; + / CyO; SIFaR-RNAi / ato-Gal4-14a, UAS-CD8::GFP, UAS-redStinger females
		DCN number		axons exiting Lobula	axons exiting Optic Chiasm	axons exiting Lobula	axons exiting Optic Chiasm	axons exiting Lobula	axons exiting Optic CHiasm	Innervation missing Dd, Dp, Vp, Vd		% of cells innervating Me		File name for Picture				DCN number		axons exiting Lobula	axons exiting Optic Chiasm	axons exiting Lobula	axons exiting Optic Chiasm	axons exiting Lobula	axons exiting Optic CHiasm	Innervation missing Dd, Dp, Vp, Vd		% of cells innervating Me		File name for Picture
	males	L	R	L	L	R	R	L/R difference	L/R difference	L	R	L	R	L	R		females	L	R	L	L	R	R	L/R difference	L/R difference	L	R	L	R	L	R
	1			10	12	6	6	4	2	Dp	Dp, Dd	#DIV/0!	#DIV/0!	SIFaR-RNAi, GUAS 217 male 1.1	SIFaR-RNAi, GUAS 217 male 1.2		1			6	8	7	9	1	1	Dp, Dd	Dp, Dd	#DIV/0!	#DIV/0!	SIFaR-RNAi, GUAS 217 female 1.1	SIFaR-RNAi, GUAS 217 female 1.2
	2			10	10	9	10	1	0	Dp	Dp, Dd	#DIV/0!	#DIV/0!	SIFaR-RNAi, GUAS 217 male 2.2	SIFaR-RNAi, GUAS 217 male 2.1		2			10	10	7	7	3	3	Dp, Dd	Dp, Dd	#DIV/0!	#DIV/0!	SIFaR-RNAi, GUAS 217 female 2.2	SIFaR-RNAi, GUAS 217 female 2.1
	3			8	6	10	9	2	3	Dp, Dd	Dp, Dd	#DIV/0!	#DIV/0!	SIFaR-RNAi, GUAS 217 male 3.1	SIFaR-RNAi, GUAS 217 male 3.2		3			6	12	9	14	3	2	Dp, Dd	Dp	#DIV/0!	#DIV/0!	SIFaR-RNAi, GUAS 217 female 3.2	SIFaR-RNAi, GUAS 217 female 3.1
	4			11	11	8	9	3	2	Dp, Dd	Dp, Dd	#DIV/0!	#DIV/0!	SIFaR-RNAi, GUAS 217 male 4.2	SIFaR-RNAi, GUAS 217 male 4.1		4			11	9	9	8	2	1	Dp, Dd	Dp	#DIV/0!	#DIV/0!	SIFaR-RNAi, GUAS 217 female 4.2	SIFaR-RNAi, GUAS 217 female 4.1
	5			12	11	8	8	4	3	Dp	Dd	#DIV/0!	#DIV/0!	SIFaR-RNAi, GUAS 217 male 5.1	SIFaR-RNAi, GUAS 217 male 5.2		5			10	12	11	14	1	2	Dp, Dd		#DIV/0!	#DIV/0!	SIFaR-RNAi, GUAS 217 female 5.2	SIFaR-RNAi, GUAS 217 female 5.1
	6			9	9	10	11	1	2	Dp, Dd	Dp, Dd	#DIV/0!	#DIV/0!	SIFaR-RNAi, GUAS 217 male 6.2	SIFaR-RNAi, GUAS 217 male 6.1		6			11	11	10	10	1	1	Dp	Dd	#DIV/0!	#DIV/0!	SIFaR-RNAi, GUAS 217 female 6.2	SIFaR-RNAi, GUAS 217 female 6.1
	7			11	8	8	10	3	2	Dp, Dd	Dp, Dd	#DIV/0!	#DIV/0!	SIFaR-RNAi, GUAS 217 male 7.1	SIFaR-RNAi, GUAS 217 male 7.2		7			12	14	8	8	4	6	Dp	Dp, Dd	#DIV/0!	#DIV/0!	SIFaR-RNAi, GUAS 217 female 7.1	SIFaR-RNAi, GUAS 217 female 7.2
	8			8	7	7	6	1	1	Dp, Dd	Dp, Dd	#DIV/0!	#DIV/0!	SIFaR-RNAi, GUAS 217 male 8.2	SIFaR-RNAi, GUAS 217 male 8.1		8			11	11	8	10	3	1	Dp, Dd	Dp, Dd	#DIV/0!	#DIV/0!	SIFaR-RNAi, GUAS 217 female 8.2	SIFaR-RNAi, GUAS 217 female 8.1
	9			9	9	9	6	0	3	Dp, Dd	Dp, Dd	#DIV/0!	#DIV/0!	SIFaR-RNAi, GUAS 217 male 9.1	SIFaR-RNAi, GUAS 217 male 9.2		9			12	11	10	14	2	3		Dp	#DIV/0!	#DIV/0!	SIFaR-RNAi, GUAS 217 female 9.1	SIFaR-RNAi, GUAS 217 female 9.2
	10			8	7	8	9	0	2	Dp, Dd	Dp, Dd	#DIV/0!	#DIV/0!	SIFaR-RNAi, GUAS 217 male 10.2	SIFaR-RNAi, GUAS 217 male 10.1		10			8	11	7	8	1	3	Dd	Dp	#DIV/0!	#DIV/0!	SIFaR-RNAi, GUAS 217 female 10.1	SIFaR-RNAi, GUAS 217 female 10.2
	11			8	6	9	8	1	2	Dp, Dd	Dp, Dd	#DIV/0!	#DIV/0!	SIFaR-RNAi, GUAS 217 male 11.1	SIFaR-RNAi, GUAS 217 male 11.2		11			9	9	8	11	1	3	Dd	Dp, Dd	#DIV/0!	#DIV/0!	SIFaR-RNAi, GUAS 217 female 11.2	SIFaR-RNAi, GUAS 217 female 11.1
	12			8	7	8	8	0	1	Dp, Dd	Dp, Dd	#DIV/0!	#DIV/0!	SIFaR-RNAi, GUAS 217 male 12.2	SIFaR-RNAi, GUAS 217 male 12.1		12		***	9	11	***	***	***	***	Dd	***	#DIV/0!	***	SIFaR-RNAi, GUAS 217 female 12.1	***
	Mean	#DIV/0!	#DIV/0!	9.33333	8.58333	8.33333	8.33333	1.66667	1.91667			#DIV/0!	#DIV/0!	8.83333	8.45833		Mean	#DIV/0!	#DIV/0!	9.58333	10.75	8.54545	10.2727	2	2.36364			#DIV/0!	#DIV/0!	9.08696	10.5217
	Stan. Dev	#DIV/0!	#DIV/0!	1.43548	2.06522	1.1547	1.66969					#DIV/0!	#DIV/0!	1.37261	1.84106		Stan. Dev	#DIV/0!	#DIV/0!	2.06522	1.60255	1.36848	2.64919					#DIV/0!	#DIV/0!	1.80688	2.12922
	P-value	#DIV/0!	#DIV/0!	0.000319946	1.06903e-05	1.51765e-07	2.21457e-07					#DIV/0!	#DIV/0!				P-value	#DIV/0!	#DIV/0!	0.000950397	2.2227e-05	1.23057e-06	0.00326973					#DIV/0!	#DIV/0!
	Mean	#DIV/0!										#DIV/0!					Mean	#DIV/0!										#DIV/0!
	Stan. Dev	#DIV/0!										#DIV/0!					Stan. Dev	#DIV/0!										#DIV/0!
68	w; tra-RNAi / CyO; + / ato-Gal4-14a, UAS-CD8::GFP, UAS-redStinger males															68'	w; tra-RNAi / CyO; + / ato-Gal4-14a, UAS-CD8::GFP, UAS-redStinger females
		DCN number		axons exiting Lobula	axons exiting Optic Chiasm	axons exiting Lobula	axons exiting Optic Chiasm	axons exiting Lobula	axons exiting Optic CHiasm	Innervation missing Dd, Dp, Vp, Vd		% of cells innervating Me		File name for Picture				DCN number		axons exiting Lobula	axons exiting Optic Chiasm	axons exiting Lobula	axons exiting Optic Chiasm	axons exiting Lobula	axons exiting Optic CHiasm	Innervation missing Dd, Dp, Vp, Vd		% of cells innervating Me		File name for Picture
	males	L	R	L	L	R	R	L/R difference	L/R difference	L	R	L	R	L	R		females	L	R	L	L	R	R	L/R difference	L/R difference	L	R	L	R	L	R
	1			9	9	9	12	0	3	Dp, dd	Dp, Dd	#DIV/0!	#DIV/0!	tra-RNAi, GUAS 217 male 2.2	tra-RNAi, GUAS 217 male 2.1		1			12	15	9	11	3	4		Dp, Dd			tra-RNAi, GUAS 217 female 1.1	tra-RNAi, GUAS 217 female 1.2
	2			9	10	10	10	1	0	Dp, Dd	Dp, Dd	#DIV/0!	#DIV/0!	tra-RNAi, GUAS 217 male 3.1	tra-RNAi, GUAS 217 male 3.2		2			13	14	14	15	1	1					tra-RNAi, GUAS 217 female 2.2	tra-RNAi, GUAS 217 female 2.1
	3			10	11	12	13	2	2	Dp	Dp, Dd	#DIV/0!	#DIV/0!	tra-RNAi, GUAS 217 male 4.1	tra-RNAi, GUAS 217 male 4.2		3			12	12	10	14	2	2		Dd			tra-RNAi, GUAS 217 female 3.2	tra-RNAi, GUAS 217 female 3.1
	4			9	11	12	13	3	2	Dp		#DIV/0!	#DIV/0!	tra-RNAi, GUAS 217 male 5.2	tra-RNAi, GUAS 217 male 5.1		4			10	10	12	13	2	3	Dp, Dd				tra-RNAi, GUAS 217 female 4.2	tra-RNAi, GUAS 217 female 4.1
	5			9	9	12	12	3	3	Dp, Dd	Dp, Dd	#DIV/0!	#DIV/0!	tra-RNAi, GUAS 217 male 6.1	tra-RNAi, GUAS 217 male 6.2		5			10	13	11	13	1	0					tra-RNAi, GUAS 217 female 5.1	tra-RNAi, GUAS 217 female 5.2
	6			10	13	11	11	1	2	Dp, Dd		#DIV/0!	#DIV/0!	tra-RNAi, GUAS 217 male 7.2	tra-RNAi, GUAS 217 male 7.1		6			12	16	13	13	1	3		Dp			tra-RNAi, GUAS 217 female 6.2	tra-RNAi, GUAS 217 female 6.1
	7			8	13	13	13	5	0	Dp, Dd	Dp, Dd	#DIV/0!	#DIV/0!	tra-RNAi, GUAS 217 male 8.1	tra-RNAi, GUAS 217 male 8.2		7			11	12	10	10	1	2		Dp, Dd			tra-RNAi, GUAS 217 female 7.1	tra-RNAi, GUAS 217 female 7.2
	8			11	11	10	10	1	1	Dp, Dd	Dp, Dd	#DIV/0!	#DIV/0!	tra-RNAi, GUAS 217 male 9.2	tra-RNAi, GUAS 217 male 9.1		8			13	14	11	14	2	0		Dp			tra-RNAi, GUAS 217 female 8.2	tra-RNAi, GUAS 217 female 8.1
	9			13	15	10	13	3	2		Dp	#DIV/0!	#DIV/0!	tra-RNAi, GUAS 217 male 10.1	tra-RNAi, GUAS 217 male 10.2		9			14	14	14	14	0	0					tra-RNAi, GUAS 217 female 9.1	tra-RNAi, GUAS 217 female 9.2
	10	***		***	***	11	13	***	***	***	Dp, Dd	***	#DIV/0!	***	tra-RNAi, GUAS 217 male 11.1		10			11	13	13	13	2	0	Dp	Dp			tra-RNAi, GUAS 217 female 10.2	tra-RNAi, GUAS 217 female 10.1
	11		***	11	13	***	***	***	***	Dd	***	#DIV/0!	***	tra-RNAi, GUAS 217 male 12.2	***		11			11	11	11	12	0	1	Dp	Dp, Dd			tra-RNAi, GUAS 217 female 11.1	tra-RNAi, GUAS 217 female 11.2
	12			9	10	10	10	1	0	Dp	Dp, Dd	#DIV/0!	#DIV/0!	tra-RNAi, GUAS 217 male13.1	tra-RNAi, GUAS 217 male 13.2		12			12	14	11	12	1	2	Dd				tra-RNAi, GUAS 217 female 12.2	tra-RNAi, GUAS 217 female 12.1
	13			11	12	12	14	1	2	Dd		#DIV/0!	#DIV/0!	tra-RNAi, GUAS 217 male 14.2	tra-RNAi, GUAS 217 male 14.1		13			10	12	10	15	0	3	Dp	Dp			tra-RNAi, GUAS 217 female 13.1	tra-RNAi, GUAS 217 female 13.2
	Mean	#DIV/0!	#DIV/0!	9.91667	11.4167	11	12	1.90909	1.54545			#DIV/0!	#DIV/0!	10.4583	11.7083		Mean	#DIV/0!	#DIV/0!	11.6154	13.0769	11.4615	13	1.23077	1.61538			#DIV/0!	#DIV/0!	11.5385	13.0385
	Stan. Dev	#DIV/0!	#DIV/0!	1.37895	1.83196	1.20605	1.41421					#DIV/0!	#DIV/0!	1.38247	1.62799		Stan. Dev	#DIV/0!	#DIV/0!	1.26085	1.65638	1.61325	1.47196					#DIV/0!	#DIV/0!	1.42073	1.53573
	P-value	#DIV/0!	#DIV/0!	0.00357822	0.0361342	0.323162	0.0681971					#DIV/0!	#DIV/0!				P-value	#DIV/0!	#DIV/0!	0.168986	0.234818	0.311701	0.494378					#DIV/0!	#DIV/0!
	Mean	#DIV/0!										#DIV/0!					Mean	#DIV/0!										#DIV/0!
	Stan. Dev	#DIV/0!										#DIV/0!					Stan. Dev	#DIV/0!										#DIV/0!
69	w; Sox102F-RNAi / CyO; + / ato-Gal4-14a, UAS-CD8::GFP, UAS-redStinger males															69'	w; Sox102F-RNAi / CyO; + / ato-Gal4-14a, UAS-CD8::GFP, UAS-redStinger females
		DCN number		axons exiting Lobula	axons exiting Optic Chiasm	axons exiting Lobula	axons exiting Optic Chiasm	axons exiting Lobula	axons exiting Optic CHiasm	Innervation missing Dd, Dp, Vp, Vd		% of cells innervating Me		File name for Picture				DCN number		axons exiting Lobula	axons exiting Optic Chiasm	axons exiting Lobula	axons exiting Optic Chiasm	axons exiting Lobula	axons exiting Optic CHiasm	Innervation missing Dd, Dp, Vp, Vd		% of cells innervating Me		File name for Picture
	males	L	R	L	L	R	R	L/R difference	L/R difference	L	R	L	R	L	R		females	L	R	L	L	R	R	L/R difference	L/R difference	L	R	L	R	L	R
	1			9	9	9	13	0	4	Dp, Dd	Dp, Dd	#DIV/0!	#DIV/0!	Sox102F-RNAi, GUAS 217 male 1.2	Sox102F-RNAi, GUAS 217 male 1.1		1			11	12	9	10	3	2	Dp	Dp	#DIV/0!	#DIV/0!	Sox102F-RNAi, GUAS 217 female 1.2	Sox102F-RNAi, GUAS 217 female 1.1
	2			10	10	8	9	2	1	Dp	Dp, Dd	#DIV/0!	#DIV/0!	Sox102F-RNAi, GUAS 217 male 2.1	Sox102F-RNAi, GUAS 217 male 2.2		2			10	12	12	12	2	0	Dp	Dp	#DIV/0!	#DIV/0!	Sox102F-RNAi, GUAS 217 female 2.2	Sox102F-RNAi, GUAS 217 female 2.1
	3			10	9	8	8	2	1	Dd	Dp, Dd	#DIV/0!	#DIV/0!	Sox102F-RNAi, GUAS 217 male 3.1	Sox102F-RNAi, GUAS 217 male 13.2		3			11	11	11	11	0	0			#DIV/0!	#DIV/0!	Sox102F-RNAi, GUAS 217 female 3.1	Sox102F-RNAi, GUAS 217 female 3.2
	4			13	11	10	12	3	1	Dp	Dp, Dd	#DIV/0!	#DIV/0!	Sox102F-RNAi, GUAS 217 male 4.2	Sox102F-RNAi, GUAS 217 male 4.1		4			12	14	12	12	0	2			#DIV/0!	#DIV/0!	Sox102F-RNAi, GUAS 217 female 4.2	Sox102F-RNAi, GUAS 217 female 4.1
	5			8	11	9	10	1	1	Dp	Dp, Dd	#DIV/0!	#DIV/0!	Sox102F-RNAi, GUAS 217 male 5.1	Sox102F-RNAi, GUAS 217 male 5.2		5			11	12	12	12	1	0		Dd	#DIV/0!	#DIV/0!	Sox102F-RNAi, GUAS 217 female 5.1	Sox102F-RNAi, GUAS 217 female 5.2
	6			10	13	9	9	1	4	Dp	Dp, Dd	#DIV/0!	#DIV/0!	Sox102F-RNAi, GUAS 217 male 6.2	Sox102F-RNAi, GUAS 217 male 6.1		6			13	11	12	12	1	1	Dp		#DIV/0!	#DIV/0!	Sox102F-RNAi, GUAS 217 female 6.2	Sox102F-RNAi, GUAS 217 female 6.1
	7			8	9	8	8	0	1	Dp, Dd	Dp, Dd	#DIV/0!	#DIV/0!	Sox102F-RNAi, GUAS 217 male 7.1	Sox102F-RNAi, GUAS 217 male 7.2		7			12	14	11	11	1	3		Dd	#DIV/0!	#DIV/0!	Sox102F-RNAi, GUAS 217 female 7.1	Sox102F-RNAi, GUAS 217 female 7.2
	8			11	12	8	9	3	3	Dp, Dd	Dp, Dd	#DIV/0!	#DIV/0!	Sox102F-RNAi, GUAS 217 male 8.2	Sox102F-RNAi, GUAS 217 male 8.1		8			11	14	9	12	2	2		Dp	#DIV/0!	#DIV/0!	Sox102F-RNAi, GUAS 217 female 8.2	Sox102F-RNAi, GUAS 217 female 8.1
	9			11	12	9	10	2	2	Dp	Dp	#DIV/0!	#DIV/0!	Sox102F-RNAi, GUAS 217 male 9.1	Sox102F-RNAi, GUAS 217 male 9.2		9			10	12	11	11	1	1	Dp		#DIV/0!	#DIV/0!	Sox102F-RNAi, GUAS 217 female 9.2	Sox102F-RNAi, GUAS 217 female 9.1
																	10			10	10	8	8	2	2	Dp, Dd	Dp, Dd	#DIV/0!	#DIV/0!	Sox102F-RNAi, GUAS 217 female 10.1	Sox102F-RNAi, GUAS 217 female 10.2
																	11			12	13	13	13	1	0			#DIV/0!	#DIV/0!	Sox102F-RNAi, GUAS 217 female 11.2	Sox102F-RNAi, GUAS 217 female 11.1
																	12			12	12	10	10	2	2		Dp	#DIV/0!	#DIV/0!	Sox102F-RNAi, GUAS 217 female 12.1	Sox102F-RNAi, GUAS 217 female 12.2
	Mean	#DIV/0!	#DIV/0!	10	10.6667	8.66667	9.77778	1.55556	2			#DIV/0!	#DIV/0!	9.33333	10.2222		Mean	#DIV/0!	#DIV/0!	11.25	12.25	10.8333	11.1667	1.33333	1.25			#DIV/0!	#DIV/0!	11.0417	11.7083
	Stan. Dev	#DIV/0!	#DIV/0!	1.58114	1.5	0.707107	1.71594					#DIV/0!	#DIV/0!	1.37199	1.62899		Stan. Dev	#DIV/0!	#DIV/0!	0.965307	1.28806	1.52753	1.33712					#DIV/0!	#DIV/0!	1.26763	1.39811
	P-value	#DIV/0!	#DIV/0!	0.0298334	0.00272782	9.87397e-09	0.000404801					#DIV/0!	#DIV/0!				P-value	#DIV/0!	#DIV/0!	0.0142347	0.00345302	0.03315	0.000111722					#DIV/0!	#DIV/0!
	Mean	#DIV/0!										#DIV/0!					Mean	#DIV/0!										#DIV/0!
	Stan. Dev	#DIV/0!										#DIV/0!					Stan. Dev	#DIV/0!										#DIV/0!
70	w; BOD1-RNAi / CyO; + / ato-Gal4-14a, UAS-CD8::GFP, UAS-redStinger males															70'	w; BOD1-RNAi / CyO; + / ato-Gal4-14a, UAS-CD8::GFP, UAS-redStinger females
		DCN number		axons exiting Lobula	axons exiting Optic Chiasm	axons exiting Lobula	axons exiting Optic Chiasm	axons exiting Lobula	axons exiting Optic CHiasm	Innervation missing Dd, Dp, Vp, Vd		% of cells innervating Me		File name for Picture				DCN number		axons exiting Lobula	axons exiting Optic Chiasm	axons exiting Lobula	axons exiting Optic Chiasm	axons exiting Lobula	axons exiting Optic CHiasm	Innervation missing Dd, Dp, Vp, Vd		% of cells innervating Me		File name for Picture
	males	L	R	L	L	R	R	L/R difference	L/R difference	L	R	L	R	L	R		females	L	R	L	L	R	R	L/R difference	L/R difference	L	R	L	R	L	R
	1			8	8	9	8	1	0	Dp	Dp, Dd	#DIV/0!	#DIV/0!	BOD1-RNAi, GUAS 217 male 1.1	BOD1-RNAi, GUAS 217 male 1.2		1		***	11	14	***	***	***	***	Dp	***	#DIV/0!	***	BOD1-RNAi, GUAS 217 female 1.1	***
	2			8	7	7	7	1	0	Dp, Dd	Dp, Dd	#DIV/0!	#DIV/0!	BOD1-RNAi, GUAS 217 male 2.2	BOD1-RNAi, GUAS 217 male 2.1		2		***	8	13	***	***	***	***	Dp	***	#DIV/0!	***	BOD1-RNAi, GUAS 217 female 2.2	***
	3			9	8	11	11	3	3	Dp, Dd	Dp, Dd	#DIV/0!	#DIV/0!	BOD1-RNAi, GUAS 217 male 3.1	BOD1-RNAi, GUAS 217 male 3.2		3			10	9	10	13	0	4	Dp, Dd	Dp, Dd	#DIV/0!	#DIV/0!	BOD1-RNAi, GUAS 217 female 3.1	BOD1-RNAi, GUAS 217 female 3.2
	4			7	8	10	11	3	3	Dp, Dd	Dp, Dd	#DIV/0!	#DIV/0!	BOD1-RNAi, GUAS 217 male 4.2	BOD1-RNAi, GUAS 217 male 4.1		4			11	11	12	8	1	3	Dp, Dd	Dp, Dd	#DIV/0!	#DIV/0!	BOD1-RNAi, GUAS 217 female 4.2	BOD1-RNAi, GUAS 217 female 4.1
	5			10	11	9	10	1	1	Dp, Dd	Dp, Dd	#DIV/0!	#DIV/0!	BOD1-RNAi, GUAS 217 male 5.1	BOD1-RNAi, GUAS 217 male 5.2		5			9	12	10	15	1	3	Dp, Dd	Dp	#DIV/0!	#DIV/0!	BOD1-RNAi, GUAS 217 female 5.1	BOD1-RNAi, GUAS 217 female 5.2
	6			9	10	10	10	1	0	Dp, Dd	Dp, Dd	#DIV/0!	#DIV/0!	BOD1-RNAi, GUAS 217 male 6.2	BOD1-RNAi, GUAS 217 male 6.1		6			12	11	10	13	2	2	Dp, Dd	Dp, Dd	#DIV/0!	#DIV/0!	BOD1-RNAi, GUAS 217 female 6.2	BOD1-RNAi, GUAS 217 female 6.1
	7			10	10	10	10	0	0	Dp, Dd	Dp	#DIV/0!	#DIV/0!	BOD1-RNAi, GUAS 217 male 7.1	BOD1-RNAi, GUAS 217 male 7.2		7			11	10	10	13	1	3	Dd, Vp	Dp, Dd	#DIV/0!	#DIV/0!	BOD1-RNAi, GUAS 217 female 7.1	BOD1-RNAi, GUAS 217 female 7.2
	8			8	10	10	9	2	1	Dp, Dd	Dp, Dd	#DIV/0!	#DIV/0!	BOD1-RNAi, GUAS 217 male 8.2	BOD1-RNAi, GUAS 217 male 8.1		8			10	13	10	13	0	0		Dp, Dd	#DIV/0!	#DIV/0!	BOD1-RNAi, GUAS 217 female 8.2	BOD1-RNAi, GUAS 217 female 8.1
	9			12	12	10	10	2	2	Dp	Dp, Dd	#DIV/0!	#DIV/0!	BOD1-RNAi, GUAS 217 male 9.1	BOD1-RNAi, GUAS 217 male 9.2		9			10	10	12	12	2	2	Dp, Dd	Dp, Dd	#DIV/0!	#DIV/0!	BOD1-RNAi, GUAS 217 female 9.1	BOD1-RNAi, GUAS 217 female 9.2
	10		***	9	10	***	***	***	***	Dp, Dd	***	#DIV/0!	***	BOD1-RNAi, GUAS 217 male 10.1	***		10			12	14	12	14	0	0	Dp	Dp	#DIV/0!	#DIV/0!	BOD1-RNAi, GUAS 217 female 10.2	BOD1-RNAi, GUAS 217 female 10.1
																	11	***		***	***	12	11	***	***	***	Dp, Dd	***	#DIV/0!	***	BOD1-RNAi, GUAS 217 female 11.1
																	12			11	11	10	11	1	0	Dp, Dd	Dp, Dd	#DIV/0!	#DIV/0!	BOD1-RNAi, GUAS 217 female 11.2	BOD1-RNAi, GUAS 217 female 12.2
	Mean	#DIV/0!	#DIV/0!	9	9.4	9.55556	9.55556	1.55556	1.11111			#DIV/0!	#DIV/0!	9.26316	9.47368		Mean	#DIV/0!	#DIV/0!	10.4545	11.6364	10.8	12.3	0.888889	1.88889			#DIV/0!	#DIV/0!	10.619	11.9524
	Stan. Dev	#DIV/0!	#DIV/0!	1.41421	1.57762	1.13039	1.33333					#DIV/0!	#DIV/0!	1.28418	1.42861		Stan. Dev	#DIV/0!	#DIV/0!	1.21356	1.68954	1.0328	1.94651					#DIV/0!	#DIV/0!	1.11697	1.80212
	P-value	#DIV/0!	#DIV/0!	0.000292781	3.29905e-05	0.000806186	1.86201e-05					#DIV/0!	#DIV/0!				P-value	#DIV/0!	#DIV/0!	0.000669843	0.00221693	0.00791628	0.145783					#DIV/0!	#DIV/0!
	Mean	#DIV/0!										#DIV/0!					Mean	#DIV/0!										#DIV/0!
	Stan. Dev	#DIV/0!										#DIV/0!					Stan. Dev	#DIV/0!										#DIV/0!
71	w; woc-RNAi / CyO; + / ato-Gal4-14a, UAS-CD8::GFP, UAS-redStinger males															71'	w; woc-RNAi / CyO; + / ato-Gal4-14a, UAS-CD8::GFP, UAS-redStinger females
		DCN number		axons exiting Lobula	axons exiting Optic Chiasm	axons exiting Lobula	axons exiting Optic Chiasm	axons exiting Lobula	axons exiting Optic CHiasm	Innervation missing Dd, Dp, Vp, Vd		% of cells innervating Me		File name for Picture				DCN number		axons exiting Lobula	axons exiting Optic Chiasm	axons exiting Lobula	axons exiting Optic Chiasm	axons exiting Lobula	axons exiting Optic CHiasm	Innervation missing Dd, Dp, Vp, Vd		% of cells innervating Me		File name for Picture
	males	L	R	L	L	R	R	L/R difference	L/R difference	L	R	L	R	L	R		females	L	R	L	L	R	R	L/R difference	L/R difference	L	R	L	R	L	R
	1			10	11	11	15	1	4	Dp, Dd		#DIV/0!	#DIV/0!	woc-RNAi, GUAS 217 male 1.1	woc-RNAi, GUAS 217 male 1.2		1			9	14	9	13	0	1	Dp	Dd	#DIV/0!	#DIV/0!	woc-RNAi, GUAS 217 female 1.1	woc-RNAi, GUAS 217 female 1.2
	2			11	13	9	12	2	1		Dp, Dd	#DIV/0!	#DIV/0!	woc-RNAi, GUAS 217 male 2.2	woc-RNAi, GUAS 217 male 2.1		2			11	14	13	13	2	1	Dp		#DIV/0!	#DIV/0!	woc-RNAi, GUAS 217 female 2.2	woc-RNAi, GUAS 217 female 2.1
	3			11	12	8	12	3	0	Dp, Dd	Dp, Dd	#DIV/0!	#DIV/0!	woc-RNAi, GUAS 217 male 3.1	woc-RNAi, GUAS 217 male 3.2		3			14	14	15	14	1	0	Dp		#DIV/0!	#DIV/0!	woc-RNAi, GUAS 217 female 3.1	woc-RNAi, GUAS 217 female 3.2
	4			12	11	7	9	5	2	Dp	Dp, Dd	#DIV/0!	#DIV/0!	woc-RNAi, GUAS 217 male 4.2	woc-RNAi, GUAS 217 male 4.1		4			9	9	13	14	4	5	Dp, Dd	Dp	#DIV/0!	#DIV/0!	woc-RNAi, GUAS 217 female 4.2	woc-RNAi, GUAS 217 female 4.1
	5			7	9	11	12	4	3	Dp, Dd	Dp	#DIV/0!	#DIV/0!	woc-RNAi, GUAS 217 male 5.1	woc-RNAi, GUAS 217 male 5.2		5			14	14	13	5	1	1	Dp	Dp	#DIV/0!	#DIV/0!	woc-RNAi, GUAS 217 female 5.1	woc-RNAi, GUAS 217 female 5.2
	6			10	11	10	9	0	2	Dd	Dp	#DIV/0!	#DIV/0!	woc-RNAi, GUAS 217 male 6.2	woc-RNAi, GUAS 217 male 6.1		6			10	11	10	10	0	1	Dp, Dd	Dp, Dd	#DIV/0!	#DIV/0!	woc-RNAi, GUAS 217 female 6.2	woc-RNAi, GUAS 217 female 6.1
	7			12	13	7	8	5	5	Dp	Dp, Dd	#DIV/0!	#DIV/0!	woc-RNAi, GUAS 217 male 7.1	woc-RNAi, GUAS 217 male 7.2		7			14	14	12	16	2	2	Dp	Dd	#DIV/0!	#DIV/0!	woc-RNAi, GUAS 217 female 7.1	woc-RNAi, GUAS 217 female 7.2
	8			9	11	10	12	1	1	Dp, Dd	Dp, Dd	#DIV/0!	#DIV/0!	woc-RNAi, GUAS 217 male 8.2	woc-RNAi, GUAS 217 male 8.1		8			10	13	11	10	1	3	Dp	Dp, Dd	#DIV/0!	#DIV/0!	woc-RNAi, GUAS 217 female 8.2	woc-RNAi, GUAS 217 female 8.1
	9	***		***	***	10	9	***	***	***	Dp, Dd	***	#DIV/0!	***	woc-RNAi, GUAS 217 male 9.1		9			12	12	9	12	3	0	Dp	Dp	#DIV/0!	#DIV/0!	woc-RNAi, GUAS 217 female 9.1	woc-RNAi, GUAS 217 female 9.2
	10			8	9	10	14	2	5	Dp, Dd		#DIV/0!	#DIV/0!	woc-RNAi, GUAS 217 male 10.1	woc-RNAi, GUAS 217 male 10.2		10			12	13	11	13	1	0		Dp, Dd	#DIV/0!	#DIV/0!	woc-RNAi, GUAS 217 female 10.2	woc-RNAi, GUAS 217 female 10.1
	Mean	#DIV/0!	#DIV/0!	10	11.1111	9.3	11.2	2.55556	2.55556			#DIV/0!	#DIV/0!	9.63158	11.1579		Mean	#DIV/0!	#DIV/0!	11.5	12.8	11.6	12	1.5	1.4			#DIV/0!	#DIV/0!	11.55	12.4
	Stan. Dev	#DIV/0!	#DIV/0!	1.73205	1.45297	1.49443	2.34758					#DIV/0!	#DIV/0!	1.60591	1.92247		Stan. Dev	#DIV/0!	#DIV/0!	2.01384	1.68655	1.95505	3.05505					#DIV/0!	#DIV/0!	1.93241	2.43656
	P-value	#DIV/0!	#DIV/0!	0.0428428	0.0102487	0.00135979	0.0514607					#DIV/0!	#DIV/0!				P-value	#DIV/0!	#DIV/0!	0.309644	0.142625	0.569884	0.210605					#DIV/0!	#DIV/0!
	Mean	#DIV/0!										#DIV/0!					Mean	#DIV/0!										#DIV/0!
	Stan. Dev	#DIV/0!										#DIV/0!					Stan. Dev	#DIV/0!										#DIV/0!
72	w; ssh-RNAi / CyO; + / ato-Gal4-14a, UAS-CD8::GFP, UAS-redStinger males															72'	w; ssh-RNAi / CyO; + / ato-Gal4-14a, UAS-CD8::GFP, UAS-redStinger females
		DCN number		axons exiting Lobula	axons exiting Optic Chiasm	axons exiting Lobula	axons exiting Optic Chiasm	axons exiting Lobula	axons exiting Optic CHiasm	Innervation missing Dd, Dp, Vp, Vd		% of cells innervating Me		File name for Picture				DCN number		axons exiting Lobula	axons exiting Optic Chiasm	axons exiting Lobula	axons exiting Optic Chiasm	axons exiting Lobula	axons exiting Optic CHiasm	Innervation missing Dd, Dp, Vp, Vd		% of cells innervating Me		File name for Picture
	males	L	R	L	L	R	R	L/R difference	L/R difference	L	R	L	R	L	R		females	L	R	L	L	R	R	L/R difference	L/R difference	L	R	L	R	L	R
	1			11	16	10	15	1	1		Dp	#DIV/0!	#DIV/0!	ssh-RNAi, GUAS 217 male 1.2	ssh-RNAi, GUAS 217 male 1.1		1		***	13	17	***	***	***	***		***	#DIV/0!	***	ssh-RNAi, GUAS 217 female 1.1	***
	2			10	11	11	13	1	2	Dd	Dp	#DIV/0!	#DIV/0!	ssh-RNAi, GUAS 217 male 2.1	ssh-RNAi, GUAS 217 male 2.2		2			15	15	14	15	1	0			#DIV/0!	#DIV/0!	ssh-RNAi, GUAS 217 female 2.1	ssh-RNAi, GUAS 217 female 2.2
	3		***	14	15	***	***	***	***		***	#DIV/0!	***	ssh-RNAi, GUAS 217 male 6.2	***		3			16	18	13	18	3	0			#DIV/0!	#DIV/0!	ssh-RNAi, GUAS 217 female 3.2	ssh-RNAi, GUAS 217 female 3.1
	4			18	20	13	16	5	4		Dp	#DIV/0!	#DIV/0!	ssh-RNAi, GUAS 217 male 7.1	ssh-RNAi, GUAS 217 male 7.2		4		***	15	21	***	***	***	***		***	#DIV/0!	***	ssh-RNAi, GUAS 217 female 4.1	***
	5		***	12	13	***	***	***	***	Dp	***	#DIV/0!	***	ssh-RNAi, GUAS 217 male 9.1	***		5	***		***	***	13	19	***	***	***		***	#DIV/0!	***	ssh-RNAi, GUAS 217 female 5.1
																	6			15	15	15	15	0	0			#DIV/0!	#DIV/0!	ssh-RNAi, GUAS 217 female 6.2	ssh-RNAi, GUAS 217 female 6.1
																	7			16	17	14	15	2	2			#DIV/0!	#DIV/0!	ssh-RNAi, GUAS 217 female 7.1	ssh-RNAi, GUAS 217 female 7.2
																	8			15	20	16	19	1	1			#DIV/0!	#DIV/0!	ssh-RNAi, GUAS 217 female 8.2	ssh-RNAi, GUAS 217 female 8.1
																	9		***	15	21	***	***	***	***		***	#DIV/0!	***	ssh-RNAi, GUAS 217 female 9.1	***
																	10			16	22	16	21	0	1			#DIV/0!	#DIV/0!	ssh-RNAi, GUAS 217 female 10.1	ssh-RNAi, GUAS 217 female 10.2
																	11			12	15	13	15	1	0			#DIV/0!	#DIV/0!	ssh-RNAi, GUAS 217 female 11.2	ssh-RNAi, GUAS 217 female 11.1
																	12			13	13	17	19	4	6			#DIV/0!	#DIV/0!	ssh-RNAi, GUAS 217 female 12.1	ssh-RNAi, GUAS 217 female 12.2
																	13			15	18	12	16	3	2			#DIV/0!	#DIV/0!	ssh-RNAi, GUAS 217 female 13.2	ssh-RNAi, GUAS 217 female 13.1
	Mean	#DIV/0!	#DIV/0!	13	15	11.3333	14.6667	2.33333	2.33333			#DIV/0!	#DIV/0!	12.375	14.875		Mean	#DIV/0!	#DIV/0!	14.6667	17.6667	14.3	17.2	1.66667	1.33333			#DIV/0!	#DIV/0!	14.5	17.4545
	Stan. Dev	#DIV/0!	#DIV/0!	3.16228	3.39116	1.52753	1.52753					#DIV/0!	#DIV/0!	2.66927	2.6959		Stan. Dev	#DIV/0!	#DIV/0!	1.30268	2.87096	1.63639	2.25093					#DIV/0!	#DIV/0!	1.43925	2.55841
	P-value	#DIV/0!	#DIV/0!	0.32617	0.213437	0.943345	0.176452					#DIV/0!	#DIV/0!				P-value	#DIV/0!	#DIV/0!	4.12009e-07	0.000120206	0.000145001	8.29931e-05					#DIV/0!	#DIV/0!
	Mean	#DIV/0!										#DIV/0!					Mean	#DIV/0!										#DIV/0!
	Stan. Dev	#DIV/0!										#DIV/0!					Stan. Dev	#DIV/0!										#DIV/0!
73	w; Wnt4-RNAi / CyO; + / ato-Gal4-14a, UAS-CD8::GFP, UAS-redStinger males/females
		DCN number		axons exiting Lobula	axons exiting Optic Chiasm	axons exiting Lobula	axons exiting Optic Chiasm	axons exiting Lobula	axons exiting Optic CHiasm	Innervation missing Dd, Dp, Vp, Vd		% of cells innervating Me		File name for Picture
	males	L	R	L	L	R	R	L/R difference	L/R difference	L	R	L	R	L	R
	1			8	7	10	9	2	2	Dp, Dd	Dp, Dd	#DIV/0!	#DIV/0!	Wnt4-RNAi, GUAS 217 male 1.2	Wnt4-RNAi, GUAS 217 male 1.1
	2			8	9	10	12	2	3	Dp, Dd	Dp	#DIV/0!	#DIV/0!	Wnt4-RNAi, GUAS 217 male 2.1	Wnt4-RNAi, GUAS 217 male 2.2
	3			9	11	8	10	1	1	Dd	Dp, Dd	#DIV/0!	#DIV/0!	Wnt4-RNAi, GUAS 217 male 3.2	Wnt4-RNAi, GUAS 217 male 3.1
	4			7	7	7	8	0	1	Dp, Dd	Dp, Dd	#DIV/0!	#DIV/0!	Wnt4-RNAi, GUAS 217 male 4.1	Wnt4-RNAi, GUAS 217 male 4.2
	5			7	10	8	10	1	0	Dp	Dd	#DIV/0!	#DIV/0!	Wnt4-RNAi, GUAS 217 male 5.2	Wnt4-RNAi, GUAS 217 male 5.1
	6			9	9	7	7	2	2	Dp	Dp, Dd	#DIV/0!	#DIV/0!	Wnt4-RNAi, GUAS 217 male 6.1	Wnt4-RNAi, GUAS 217 male 6.2
	7			9	9	7	10	2	1	Dp, Dd	Dp	#DIV/0!	#DIV/0!	Wnt4-RNAi, GUAS 217 male 7.2	Wnt4-RNAi, GUAS 217 male 7.1
	8			7	12	6	7	1	5	Dd	Dp, Dd	#DIV/0!	#DIV/0!	Wnt4-RNAi, GUAS 217 male 8.1	Wnt4-RNAi, GUAS 217 male 8.2
	9			8	8	9	12	1	4	Dp, Dd	Dp	#DIV/0!	#DIV/0!	Wnt4-RNAi, GUAS 217 male 9.2	Wnt4-RNAi, GUAS 217 male 9.1
	10			8	11	8	9	0	2	Dp, Dd	Dp, Dd	#DIV/0!	#DIV/0!	Wnt4-RNAi, GUAS 217 male 10.1	Wnt4-RNAi, GUAS 217 male 10.2
	11			7	9	8	12	1	3	Dp, Dd	Dp	#DIV/0!	#DIV/0!	Wnt4-RNAi, GUAS 217 male 11.2	Wnt4-RNAi, GUAS 217 male 11.1
	Mean	#DIV/0!	#DIV/0!	7.90909	9.27273	8	9.63636	1.18182	2.18182			#DIV/0!	#DIV/0!	7.95455	9.45455
	Stan. Dev	#DIV/0!	#DIV/0!	0.831209	1.61808	1.26491	1.85864					#DIV/0!	#DIV/0!	1.0455	1.71067
	P-value	#DIV/0!	#DIV/0!	7.20711e-11	1.05191e-05	6.60446e-07	0.000110113					#DIV/0!	#DIV/0!
	Mean	#DIV/0!										#DIV/0!
	Stan. Dev	#DIV/0!										#DIV/0!
74	w; FoxK-RNAi / CyO; + / ato-Gal4-14a, UAS-CD8::GFP, UAS-redStinger males/females
		DCN number		axons exiting Lobula	axons exiting Optic Chiasm	axons exiting Lobula	axons exiting Optic Chiasm	axons exiting Lobula	axons exiting Optic CHiasm	Innervation missing Dd, Dp, Vp, Vd		% of cells innervating Me		File name for Picture
	males	L	R	L	L	R	R	L/R difference	L/R difference	L	R	L	R	L	R
	1			***	***	7	10	***	***	***	Dd, Dd	***	#DIV/0!	***	FoxK-RNAi, GUAS 217 male 1.1
	2			9	11	9	11	0	0	Dd, Dp		#DIV/0!	#DIV/0!	FoxK-RNAi, GUAS 217 male 2.1	FoxK-RNAi, GUAS 217 male 2.2
	3			9	8	10	13	1	5	Dp, Dd	Dp, Dp	#DIV/0!	#DIV/0!	FoxK-RNAi, GUAS 217 male 3.2	FoxK-RNAi, GUAS 217 male 3.1
	4			8	8	8	9	0	1	Dp, Dd	Dp, Dd	#DIV/0!	#DIV/0!	FoxK-RNAi, GUAS 217 male 4.1	FoxK-RNAi, GUAS 217 male 4.2
	5			8	8	9	9	1	1	Dp, Dd	Dp, Dd	#DIV/0!	#DIV/0!	FoxK-RNAi, GUAS 217 male 5.1	FoxK-RNAi, GUAS 217 male 5.2
	6			8	9	9	11	1	2	Dp, Dd	Dp, Dd	#DIV/0!	#DIV/0!	FoxK-RNAi, GUAS 217 male 6.2	FoxK-RNAi, GUAS 217 male 6.1
	7			9	8	7	9	2	1	Dd	Dp, Dd	#DIV/0!	#DIV/0!	FoxK-RNAi, GUAS 217 male 7.1	FoxK-RNAi, GUAS 217 male 7.2
	8			9	9	8	10	1	1		Dp, Dd	#DIV/0!	#DIV/0!	FoxK-RNAi, GUAS 217 male 8.1	FoxK-RNAi, GUAS 217 male 8.2
	9			9	10	7	10	2	0	Dp, Dd	Dp, Dd	#DIV/0!	#DIV/0!	FoxK-RNAi, GUAS 217 male 9.1	FoxK-RNAi, GUAS 217 male 9.2
	10			11	12	9	10	2	2		Dp, Dd	#DIV/0!	#DIV/0!	FoxK-RNAi, GUAS 217 male 10.2	FoxK-RNAi, GUAS 217 male 10.1
	11											#DIV/0!	#DIV/0!
	12											#DIV/0!	#DIV/0!
	13											#DIV/0!	#DIV/0!
	Mean	#DIV/0!	#DIV/0!	8.88889	9.22222	8.3	10.2	1.11111	1.44444			#DIV/0!	#DIV/0!	8.57895	9.73684
	Stan. Dev	#DIV/0!	#DIV/0!	0.927961	1.48137	1.05935	1.22927					#DIV/0!	#DIV/0!	1.01739	1.408
	P-value	#DIV/0!	#DIV/0!	4.88596e-06	2.94404e-05	5.60917e-07	2.00196e-05					#DIV/0!	#DIV/0!
	Mean	#DIV/0!										#DIV/0!
	Stan. Dev	#DIV/0!										#DIV/0!

## Sheet: Ordinary one-way ANOVA_females
Supplementary Figure S1 data
Ordinary one-way ANOVA of General table Females
Number of families	1
Number of comparisons per family	75
Alpha	0.05
Bonferroni's multiple comparisons test	Mean Diff.	95.00% CI of diff.	Significant?	Summary	Adjusted P Value	A-?
Control vs. N-GoF	10.53	8.716 to 12.35	Yes	****	<0.0001	B	N-GoF
Control vs. CCDC53	2.015	0.5389 to 3.492	Yes	***	0.0003	C	CCDC53
Control vs. CG7101	4.621	3.385 to 5.857	Yes	****	<0.0001	D	CG7101
Control vs. Irbp	2.26	0.5974 to 3.922	Yes	***	0.0003	E	Irbp
Control vs. CG10053	2.421	0.8997 to 3.943	Yes	****	<0.0001	F	CG10053
Control vs. frma	-0.9675	-2.423 to 0.4880	No	ns	>0.9999	G	frma
Control vs. Art3	-0.7532	-2.450 to 0.9433	No	ns	>0.9999	H	Art3
Control vs. CG8771	1.111	-0.6620 to 2.885	No	ns	>0.9999	I	CG8771
Control vs. CG12909	-0.7833	-2.557 to 0.9901	No	ns	>0.9999	J	CG12909
Control vs. Lst	1.845	-0.07073 to 3.761	No	ns	0.0785	K	Lst
Control vs. Lsp1beta	7.452	5.880 to 9.025	Yes	****	<0.0001	L	Lsp1beta
Control vs. rgr	0.9171	-0.6293 to 2.463	No	ns	>0.9999	M	rgr
Control vs. CG18067	3.681	2.159 to 5.202	Yes	****	<0.0001	N	CG18067
Control vs. CG15525	0.5725	-1.000 to 2.145	No	ns	>0.9999	O	CG15525
Control vs. Pof	0.2597	-1.403 to 1.922	No	ns	>0.9999	P	Pof
Control vs. Pex2	1.211	-0.2873 to 2.709	No	ns	0.4444	Q	Pex2
Control vs. tomboy40	1.032	-0.7843 to 2.849	No	ns	>0.9999	R	tomboy40
Control vs. DCX-EMAP	-1.16	-2.706 to 0.3865	No	ns	0.7984	S	DCX-EMAP
Control vs. Yp2	3.69	1.917 to 5.464	Yes	****	<0.0001	T	Yp2
Control vs. Hira	-2.988	-4.560 to -1.415	Yes	****	<0.0001	U	Hira
Control vs. Srpn	1.315	-0.3153 to 2.945	No	ns	0.4519	V	Srpn
Control vs. I(1)G0007	0.0658	-1.907 to 2.039	No	ns	>0.9999	W	I(1)G0007
Control vs. dmrt99B	0.4555	-1.091 to 2.002	No	ns	>0.9999	X	dmrt99B
Control vs. fest	1.532	0.01080 to 3.054	Yes	*	0.0458	Y	fest
Control vs. Sosie	2.412	0.8399 to 3.985	Yes	****	<0.0001	Z	Sosie
Control vs. CG32022	-0.03275	-1.663 to 1.598	No	ns	>0.9999	AA	CG32022
Control vs. cep290	1.802	0.2553 to 3.348	Yes	**	0.0056	AB	cep290
Control vs. SIFaR	3.011	1.380 to 4.641	Yes	****	<0.0001	AC	SIFaR
Control vs. tra	0.494	-1.052 to 2.040	No	ns	>0.9999	AD	tra
Control vs. srp	1.251	-0.1657 to 2.668	No	ns	0.1985	AE	srp
Control vs. Pnp	-0.4675	-2.383 to 1.448	No	ns	>0.9999	AF	Pnp
Control vs. CG13539	1.417	-0.1293 to 2.963	No	ns	0.136	AG	CG13539
Control vs. Naam	-0.01299	-1.675 to 1.649	No	ns	>0.9999	AH	Naam
Control vs. tj	1.732	-0.001029 to 3.466	No	ns	0.0504	AI	tj
Control vs. CG11897	1.074	-0.5264 to 2.675	No	ns	>0.9999	AJ	CG11897
Control vs. Hey	-0.2044	-1.978 to 1.569	No	ns	>0.9999	AK	Hey
Control vs. acj6	-0.4291	-1.975 to 1.117	No	ns	>0.9999	AL	acj6
Control vs. Lsp2	0.07093	-1.475 to 1.617	No	ns	>0.9999	AM	Lsp2
Control vs. Sce	2.169	0.5065 to 3.831	Yes	***	0.0007	AN	Sce
Control vs. ranshi	0.8052	-0.8571 to 2.467	No	ns	>0.9999	AO	ranshi
Control vs. okr	2.332	0.7599 to 3.905	Yes	****	<0.0001	AP	okr
Control vs. Gem3	-0.4675	-2.068 to 1.133	No	ns	>0.9999	AQ	Gem3
Control vs. cmb	3.799	1.826 to 5.772	Yes	****	<0.0001	AR	cmb
Control vs. ham	-0.3906	-1.937 to 1.156	No	ns	>0.9999	AS	ham
Control vs. ap	2.144	0.3268 to 3.960	Yes	**	0.0045	AT	ap
Control vs. cactin	0.7825	-0.9510 to 2.516	No	ns	>0.9999	AU	cactin
Control vs. glu	2.657	1.057 to 4.258	Yes	****	<0.0001	AV	glu
Control vs. sav	0.494	-1.052 to 2.040	No	ns	>0.9999	AW	sav
Control vs. Brd8	-0.2322	-2.096 to 1.632	No	ns	>0.9999	AX	Brd8
Control vs. Tsp42Er	1.354	-0.1445 to 2.852	No	ns	0.1575	AY	Tsp42Er
Control vs. MFS16	-1.926	-3.526 to -0.3253	Yes	**	0.0032	AZ	MFS16
Control vs. Dark	-4.301	-6.487 to -2.115	Yes	****	<0.0001	BA	Dark
Control vs. Cnb	-4.628	-6.200 to -3.055	Yes	****	<0.0001	BB	Cnb
Control vs. tld	1.272	-0.3588 to 2.902	No	ns	0.5935	BC	tld
Control vs. polybromo	-4.352	-5.899 to -2.806	Yes	****	<0.0001	BD	polybromo
Control vs. Lapsyn	2.116	-0.07008 to 4.302	No	ns	0.074	BE	Lapsyn
Control vs. erm	0.3961	-1.266 to 2.058	No	ns	>0.9999	BF	erm
Control vs. bigmax	-0.5445	-2.091 to 1.002	No	ns	>0.9999	BG	bigmax
Control vs. Sox102F	1.824	0.2236 to 3.425	Yes	**	0.0079	BH	Sox102F
Control vs. BOD1	1.58	-0.1165 to 3.277	No	ns	0.1143	BI	BOD1
Control vs. woc	1.132	-0.6010 to 2.866	No	ns	>0.9999	BJ	woc
Control vs. ssh	-3.922	-5.584 to -2.260	Yes	****	<0.0001	BK	ssh
Control vs. Wnt4	1.396	-0.2662 to 3.058	No	ns	0.3184	BL	Wnt4
Control vs. FoxK	1.805	0.1429 to 3.467	Yes	*	0.0165	BM	FoxK
Control vs. Atxn7	-0.1983	-1.745 to 1.348	No	ns	>0.9999	BN	Atxn7
Control vs. e(y)3	-0.1175	-1.851 to 1.616	No	ns	>0.9999	BO	e(y)3
Control vs. CG13827	0.5851	-1.188 to 2.359	No	ns	>0.9999	BP	CG13827
Control vs. ort	-1.641	-3.272 to -0.01108	Yes	*	0.0459	BQ	ort
Control vs. Trp-gamma	1.532	-0.06808 to 3.133	No	ns	0.084	BR	Trp-gamma
Control vs. Orco	4.006	2.233 to 5.780	Yes	****	<0.0001	BS	Orco
Control vs. PK2-R1	0.7143	-0.9480 to 2.377	No	ns	>0.9999	BT	PK2-R1
Control vs. Snmp2	-1.268	-2.840 to 0.3051	No	ns	0.4547	BU	Snmp2
Control vs. CarT	0.5825	-1.151 to 2.316	No	ns	>0.9999	BV	CarT
Control vs. CG43155	1.491	-0.1097 to 3.091	No	ns	0.1142	BW	CG43155
Control vs. Ekar	3.366	1.549 to 5.183	Yes	****	<0.0001	BX	Ekar
Test details	Mean 1	Mean 2	Mean Diff.	SE of diff.	n1	n2	t	DF
Control vs. N-GoF	13.53	3	10.53	0.5329	154	18	19.76	1798
Control vs. CCDC53	13.53	11.52	2.015	0.4331	154	29	4.653	1798
Control vs. CG7101	13.53	8.911	4.621	0.3626	154	45	12.75	1798
Control vs. Irbp	13.53	11.27	2.26	0.4876	154	22	4.634	1798
Control vs. CG10053	13.53	11.11	2.421	0.4464	154	27	5.424	1798
Control vs. frma	13.53	14.5	-0.9675	0.427	154	30	2.266	1798
Control vs. Art3	13.53	14.29	-0.7532	0.4977	154	21	1.513	1798
Control vs. CG8771	13.53	12.42	1.111	0.5202	154	19	2.136	1798
Control vs. CG12909	13.53	14.32	-0.7833	0.5202	154	19	1.506	1798
Control vs. Lst	13.53	11.69	1.845	0.562	154	16	3.283	1798
Control vs. Lsp1beta	13.53	6.08	7.452	0.4613	154	25	16.15	1798
Control vs. rgr	13.53	12.62	0.9171	0.4536	154	26	2.022	1798
Control vs. CG18067	13.53	9.852	3.681	0.4464	154	27	8.245	1798
Control vs. CG15525	13.53	12.96	0.5725	0.4613	154	25	1.241	1798
Control vs. Pof	13.53	13.27	0.2597	0.4876	154	22	0.5327	1798
Control vs. Pex2	13.53	12.32	1.211	0.4395	154	28	2.755	1798
Control vs. tomboy40	13.53	12.5	1.032	0.5329	154	18	1.937	1798
Control vs. DCX-EMAP	13.53	14.69	-1.16	0.4536	154	26	2.557	1798
Control vs. Yp2	13.53	9.842	3.69	0.5202	154	19	7.094	1798
Control vs. Hira	13.53	16.52	-2.988	0.4613	154	25	6.476	1798
Control vs. Srpn	13.53	12.22	1.315	0.4783	154	23	2.75	1798
Control vs. I(1)G0007	13.53	13.47	0.0658	0.5787	154	15	0.1137	1798
Control vs. dmrt99B	13.53	13.08	0.4555	0.4536	154	26	1.004	1798
Control vs. fest	13.53	12	1.532	0.4464	154	27	3.433	1798
Control vs. Sosie	13.53	11.12	2.412	0.4613	154	25	5.229	1798
Control vs. CG32022	13.53	13.57	-0.03275	0.4783	154	23	0.06848	1798
Control vs. cep290	13.53	11.73	1.802	0.4536	154	26	3.972	1798
Control vs. SIFaR	13.53	10.52	3.011	0.4783	154	23	6.295	1798
Control vs. tra	13.53	13.04	0.494	0.4536	154	26	1.089	1798
Control vs. srp	13.53	12.28	1.251	0.4157	154	32	3.01	1798
Control vs. Pnp	13.53	14	-0.4675	0.562	154	16	0.832	1798
Control vs. CG13539	13.53	12.12	1.417	0.4536	154	26	3.124	1798
Control vs. Naam	13.53	13.55	-0.01299	0.4876	154	22	0.02663	1798
Control vs. tj	13.53	11.8	1.732	0.5085	154	20	3.407	1798
Control vs. CG11897	13.53	12.46	1.074	0.4695	154	24	2.288	1798
Control vs. Hey	13.53	13.74	-0.2044	0.5202	154	19	0.3929	1798
Control vs. acj6	13.53	13.96	-0.4291	0.4536	154	26	0.9459	1798
Control vs. Lsp2	13.53	13.46	0.07093	0.4536	154	26	0.1564	1798
Control vs. Sce	13.53	11.36	2.169	0.4876	154	22	4.448	1798
Control vs. ranshi	13.53	12.73	0.8052	0.4876	154	22	1.651	1798
Control vs. okr	13.53	11.2	2.332	0.4613	154	25	5.056	1798
Control vs. Gem3	13.53	14	-0.4675	0.4695	154	24	0.9958	1798
Control vs. cmb	13.53	9.733	3.799	0.5787	154	15	6.565	1798
Control vs. ham	13.53	13.92	-0.3906	0.4536	154	26	0.8611	1798
Control vs. ap	13.53	11.39	2.144	0.5329	154	18	4.022	1798
Control vs. cactin	13.53	12.75	0.7825	0.5085	154	20	1.539	1798
Control vs. glu	13.53	10.88	2.657	0.4695	154	24	5.66	1798
Control vs. sav	13.53	13.04	0.494	0.4536	154	26	1.089	1798
Control vs. Brd8	13.53	13.76	-0.2322	0.5468	154	17	0.4247	1798
Control vs. Tsp42Er	13.53	12.18	1.354	0.4395	154	28	3.08	1798
Control vs. MFS16	13.53	15.46	-1.926	0.4695	154	24	4.102	1798
Control vs. Dark	13.53	17.83	-4.301	0.6412	154	12	6.707	1798
Control vs. Cnb	13.53	18.16	-4.628	0.4613	154	25	10.03	1798
Control vs. tld	13.53	12.26	1.272	0.4783	154	23	2.659	1798
Control vs. polybromo	13.53	17.88	-4.352	0.4536	154	26	9.594	1798
Control vs. Lapsyn	13.53	11.42	2.116	0.6412	154	12	3.3	1798
Control vs. erm	13.53	13.14	0.3961	0.4876	154	22	0.8123	1798
Control vs. bigmax	13.53	14.08	-0.5445	0.4536	154	26	1.2	1798
Control vs. Sox102F	13.53	11.71	1.824	0.4695	154	24	3.885	1798
Control vs. BOD1	13.53	11.95	1.58	0.4977	154	21	3.175	1798
Control vs. woc	13.53	12.4	1.132	0.5085	154	20	2.227	1798
Control vs. ssh	13.53	17.45	-3.922	0.4876	154	22	8.043	1798
Control vs. Wnt4	13.53	12.14	1.396	0.4876	154	22	2.863	1798
Control vs. FoxK	13.53	11.73	1.805	0.4876	154	22	3.702	1798
Control vs. Atxn7	13.53	13.73	-0.1983	0.4536	154	26	0.4371	1798
Control vs. e(y)3	13.53	13.65	-0.1175	0.5085	154	20	0.2311	1798
Control vs. CG13827	13.53	12.95	0.5851	0.5202	154	19	1.125	1798
Control vs. ort	13.53	15.17	-1.641	0.4783	154	23	3.432	1798
Control vs. Trp-gamma	13.53	12	1.532	0.4695	154	24	3.264	1798
Control vs. Orco	13.53	9.526	4.006	0.5202	154	19	7.701	1798
Control vs. PK2-R1	13.53	12.82	0.7143	0.4876	154	22	1.465	1798
Control vs. Snmp2	13.53	14.8	-1.268	0.4613	154	25	2.748	1798
Control vs. CarT	13.53	12.95	0.5825	0.5085	154	20	1.145	1798
Control vs. CG43155	13.53	12.04	1.491	0.4695	154	24	3.175	1798
Control vs. Ekar	13.53	10.17	3.366	0.5329	154	18	6.316	1798

## Sheet: Ordinary one-way ANOVA_males
Supplementary Figure S1 data
Ordinary one-way ANOVA of General table Males
Number of families	1
Number of comparisons per family	74
Alpha	0.01
Bonferroni's multiple comparisons test	Mean Diff.	99.00% CI of diff.	Significant?	Summary	Adjusted P Value	A-?
Control vs. N-GoF	9.823	7.908 to 11.74	Yes	****	<0.0001	B	N-GoF
Control vs. CCDC53	3.323	1.019 to 5.627	Yes	****	<0.0001	C	CCDC53
Control vs. CG7101	4.77	3.380 to 6.161	Yes	****	<0.0001	D	CG7101
Control vs. Irbp	2.156	0.2418 to 4.070	Yes	**	0.0013	E	Irbp
Control vs. CG10053	2.378	0.7758 to 3.981	Yes	****	<0.0001	F	CG10053
Control vs. frma	1.108	-0.4694 to 2.686	No	ns	0.5376	G	frma
Control vs. Art3	-2.765	-4.730 to -0.8012	Yes	****	<0.0001	H	Art3
Control vs. CG8771	1.723	-0.1036 to 3.549	No	*	0.0234	I	CG8771
Control vs. CG12909	0.6895	-1.390 to 2.769	No	ns	>0.9999	J	CG12909
Control vs. Lst	2.244	0.3753 to 4.112	Yes	***	0.0003	K	Lst
Control vs. Lsp1beta	7.601	5.998 to 9.203	Yes	****	<0.0001	L	Lsp1beta
Control vs. rgr	2.394	0.2484 to 4.540	Yes	**	0.0015	M	rgr
Control vs. CG18067	4.564	2.961 to 6.166	Yes	****	<0.0001	N	CG18067
Control vs. CG15525	1.573	-0.2536 to 3.399	No	ns	0.0745	O	CG15525
Control vs. Pof	0.2438	-1.625 to 2.112	No	ns	>0.9999	P	Pof
Control vs. Pex2	2.477	0.8480 to 4.105	Yes	****	<0.0001	Q	Pex2
Control vs. tomboy40	1.054	-0.5751 to 2.682	No	ns	0.9934	R	tomboy40
Control vs. DCX-EMAP	1.537	-0.2503 to 3.324	No	ns	0.0757	S	DCX-EMAP
Control vs. Yp2	5.173	3.346 to 6.999	Yes	****	<0.0001	T	Yp2
Control vs. Hira	2.423	0.7664 to 4.079	Yes	****	<0.0001	U	Hira
Control vs. Srpn	3.323	1.694 to 4.951	Yes	****	<0.0001	V	Srpn
Control vs. I(1)G0007	3.031	1.345 to 4.717	Yes	****	<0.0001	W	I(1)G0007
Control vs. dmrt99B	2.87	1.083 to 4.658	Yes	****	<0.0001	X	dmrt99B
Control vs. fest	2.489	0.8869 to 4.092	Yes	****	<0.0001	Y	fest
Control vs. Sosie	3.938	2.310 to 5.567	Yes	****	<0.0001	Z	Sosie
Control vs. CG32022	1.966	-0.1802 to 4.111	No	*	0.0347	AA	CG32022
Control vs. cep290	3.378	1.464 to 5.293	Yes	****	<0.0001	AB	cep290
Control vs. SIFaR	4.364	2.679 to 6.050	Yes	****	<0.0001	AC	SIFaR
Control vs. tra	1.114	-0.5714 to 2.800	No	ns	0.8531	AD	tra
Control vs. srp	4.667	3.175 to 6.158	Yes	****	<0.0001	AE	srp
Control vs. Pnp	0.7319	-1.019 to 2.483	No	ns	>0.9999	AF	Pnp
Control vs. CG13539	0.8628	-0.7936 to 2.519	No	ns	>0.9999	AG	CG13539
Control vs. Naam	0.9404	-1.024 to 2.905	No	ns	>0.9999	AH	Naam
Control vs. tj	1.347	-0.4408 to 3.134	No	ns	0.2958	AI	tj
Control vs. CG11897	1.531	-0.1548 to 3.217	No	*	0.0388	AJ	CG11897
Control vs. Hey	1.244	-0.6247 to 3.112	No	ns	0.8112	AK	Hey
Control vs. acj6	0.7428	-0.9136 to 2.399	No	ns	>0.9999	AL	acj6
Control vs. Lsp2	2.623	0.7964 to 4.449	Yes	****	<0.0001	AM	Lsp2
Control vs. Sce	2.786	1.183 to 4.388	Yes	****	<0.0001	AN	Sce
Control vs. ranshi	1.906	0.2202 to 3.592	Yes	**	0.0012	AO	ranshi
Control vs. okr	2.938	1.310 to 4.567	Yes	****	<0.0001	AP	okr
Control vs. Gem3	-0.6272	-2.454 to 1.199	No	ns	>0.9999	AQ	Gem3
Control vs. cmb	3.212	1.297 to 5.126	Yes	****	<0.0001	AR	cmb
Control vs. ham	1.656	-0.02976 to 3.342	No	*	0.0131	AS	ham
Control vs. ap	2.358	0.7806 to 3.936	Yes	****	<0.0001	AT	ap
Control vs. cactin	2.223	0.5664 to 3.879	Yes	****	<0.0001	AU	cactin
Control vs. glu	1.783	0.1264 to 3.439	Yes	**	0.003	AV	glu
Control vs. sav	1.977	0.3480 to 3.605	Yes	***	0.0003	AW	sav
Control vs. Brd8	0.3612	-1.267 to 1.990	No	ns	>0.9999	AX	Brd8
Control vs. Tsp42Er	3.073	1.387 to 4.759	Yes	****	<0.0001	AY	Tsp42Er
Control vs. MFS16	0.8895	-1.190 to 2.969	No	ns	>0.9999	AZ	MFS16
Control vs. Dark	0.3228	-3.573 to 4.219	No	ns	>0.9999	BA	Dark
Control vs. Cnb	-0.1058	-2.252 to 2.040	No	ns	>0.9999	BB	Cnb
Control vs. tld	2.537	0.3912 to 4.683	Yes	***	0.0005	BC	tld
Control vs. polybromo	-2.727	-4.554 to -0.9008	Yes	****	<0.0001	BD	polybromo
Control vs. Lapsyn	2.489	0.7021 to 4.277	Yes	****	<0.0001	BE	Lapsyn
Control vs. erm	2.061	0.2735 to 3.848	Yes	***	0.0008	BF	erm
Control vs. bigmax	0.2672	-1.647 to 2.182	No	ns	>0.9999	BG	bigmax
Control vs. Sox102F	2.601	0.6862 to 4.515	Yes	****	<0.0001	BH	Sox102F
Control vs. BOD1	3.378	1.464 to 5.293	Yes	****	<0.0001	BI	BOD1
Control vs. woc	1.665	-0.2037 to 3.533	No	*	0.0494	BJ	woc
Control vs. ssh	-2.052	-4.841 to 0.7365	No	ns	0.3647	BK	ssh
Control vs. Wnt4	3.368	1.617 to 5.119	Yes	****	<0.0001	BL	Wnt4
Control vs. FoxK	3.086	1.217 to 4.954	Yes	****	<0.0001	BM	FoxK
Control vs. Atxn7	1.554	-0.07506 to 3.182	No	*	0.02	BN	Atxn7
Control vs. e(y)3	0.3491	-1.519 to 2.218	No	ns	>0.9999	BO	e(y)3
Control vs. ort	-0.2227	-1.974 to 1.528	No	ns	>0.9999	BP	ort
Control vs. Trp-gamma	3.556	1.477 to 5.635	Yes	****	<0.0001	BQ	Trp-gamma
Control vs. Orco	1.092	-0.5366 to 2.721	No	ns	0.7693	BR	Orco
Control vs. PK2-R1	1.573	-0.4461 to 3.592	No	ns	0.2161	BS	PK2-R1
Control vs. Snmp2	-0.3772	-2.034 to 1.279	No	ns	>0.9999	BT	Snmp2
Control vs. CarT	3.356	1.277 to 5.435	Yes	****	<0.0001	BU	CarT
Control vs. CG43155	2.656	0.9702 to 4.342	Yes	****	<0.0001	BV	CG43155
Control vs. Ekar	0.4061	-1.280 to 2.092	No	ns	>0.9999	BW	Ekar
Test details	Mean 1	Mean 2	Mean Diff.	SE of diff.	n1	n2	t	DF
Control vs. N-GoF	12.82	3	9.823	0.5004	158	18	19.63	1665
Control vs. CCDC53	12.82	9.5	3.323	0.6023	158	12	5.517	1665
Control vs. CG7101	12.82	8.053	4.77	0.3634	158	38	13.13	1665
Control vs. Irbp	12.82	10.67	2.156	0.5004	158	18	4.309	1665
Control vs. CG10053	12.82	10.44	2.378	0.4189	158	27	5.678	1665
Control vs. frma	12.82	11.71	1.108	0.4124	158	28	2.688	1665
Control vs. Art3	12.82	15.59	-2.765	0.5134	158	17	5.386	1665
Control vs. CG8771	12.82	11.1	1.723	0.4774	158	20	3.609	1665
Control vs. CG12909	12.82	12.13	0.6895	0.5434	158	15	1.269	1665
Control vs. Lst	12.82	10.58	2.244	0.4884	158	19	4.594	1665
Control vs. Lsp1beta	12.82	5.222	7.601	0.4189	158	27	18.15	1665
Control vs. rgr	12.82	10.43	2.394	0.5609	158	14	4.269	1665
Control vs. CG18067	12.82	8.259	4.564	0.4189	158	27	10.9	1665
Control vs. CG15525	12.82	11.25	1.573	0.4774	158	20	3.295	1665
Control vs. Pof	12.82	12.58	0.2438	0.4884	158	19	0.4993	1665
Control vs. Pex2	12.82	10.35	2.477	0.4257	158	26	5.818	1665
Control vs. tomboy40	12.82	11.77	1.054	0.4257	158	26	2.475	1665
Control vs. DCX-EMAP	12.82	11.29	1.537	0.4672	158	21	3.29	1665
Control vs. Yp2	12.82	7.65	5.173	0.4774	158	20	10.84	1665
Control vs. Hira	12.82	10.4	2.423	0.4329	158	25	5.596	1665
Control vs. Srpn	12.82	9.5	3.323	0.4257	158	26	7.806	1665
Control vs. I(1)G0007	12.82	9.792	3.031	0.4407	158	24	6.879	1665
Control vs. dmrt99B	12.82	9.952	2.87	0.4672	158	21	6.144	1665
Control vs. fest	12.82	10.33	2.489	0.4189	158	27	5.943	1665
Control vs. Sosie	12.82	8.885	3.938	0.4257	158	26	9.251	1665
Control vs. CG32022	12.82	10.86	1.966	0.5609	158	14	3.505	1665
Control vs. cep290	12.82	9.444	3.378	0.5004	158	18	6.752	1665
Control vs. SIFaR	12.82	8.458	4.364	0.4407	158	24	9.904	1665
Control vs. tra	12.82	11.71	1.114	0.4407	158	24	2.529	1665
Control vs. srp	12.82	8.156	4.667	0.3899	158	32	11.97	1665
Control vs. Pnp	12.82	12.09	0.7319	0.4577	158	22	1.599	1665
Control vs. CG13539	12.82	11.96	0.8628	0.4329	158	25	1.993	1665
Control vs. Naam	12.82	11.88	0.9404	0.5134	158	17	1.832	1665
Control vs. tj	12.82	11.48	1.347	0.4672	158	21	2.882	1665
Control vs. CG11897	12.82	11.29	1.531	0.4407	158	24	3.475	1665
Control vs. Hey	12.82	11.58	1.244	0.4884	158	19	2.547	1665
Control vs. acj6	12.82	12.08	0.7428	0.4329	158	25	1.716	1665
Control vs. Lsp2	12.82	10.2	2.623	0.4774	158	20	5.494	1665
Control vs. Sce	12.82	10.04	2.786	0.4189	158	27	6.651	1665
Control vs. ranshi	12.82	10.92	1.906	0.4407	158	24	4.326	1665
Control vs. okr	12.82	9.885	2.938	0.4257	158	26	6.902	1665
Control vs. Gem3	12.82	13.45	-0.6272	0.4774	158	20	1.314	1665
Control vs. cmb	12.82	9.611	3.212	0.5004	158	18	6.419	1665
Control vs. ham	12.82	11.17	1.656	0.4407	158	24	3.758	1665
Control vs. ap	12.82	10.46	2.358	0.4124	158	28	5.719	1665
Control vs. cactin	12.82	10.6	2.223	0.4329	158	25	5.134	1665
Control vs. glu	12.82	11.04	1.783	0.4329	158	25	4.118	1665
Control vs. sav	12.82	10.85	1.977	0.4257	158	26	4.643	1665
Control vs. Brd8	12.82	12.46	0.3612	0.4257	158	26	0.8486	1665
Control vs. Tsp42Er	12.82	9.75	3.073	0.4407	158	24	6.973	1665
Control vs. MFS16	12.82	11.93	0.8895	0.5434	158	15	1.637	1665
Control vs. Dark	12.82	12.5	0.3228	1.018	158	4	0.317	1665
Control vs. Cnb	12.82	12.93	-0.1058	0.5609	158	14	0.1886	1665
Control vs. tld	12.82	10.29	2.537	0.5609	158	14	4.523	1665
Control vs. polybromo	12.82	15.55	-2.727	0.4774	158	20	5.713	1665
Control vs. Lapsyn	12.82	10.33	2.489	0.4672	158	21	5.329	1665
Control vs. erm	12.82	10.76	2.061	0.4672	158	21	4.411	1665
Control vs. bigmax	12.82	12.56	0.2672	0.5004	158	18	0.5341	1665
Control vs. Sox102F	12.82	10.22	2.601	0.5004	158	18	5.197	1665
Control vs. BOD1	12.82	9.444	3.378	0.5004	158	18	6.752	1665
Control vs. woc	12.82	11.16	1.665	0.4884	158	19	3.409	1665
Control vs. ssh	12.82	14.88	-2.052	0.7289	158	8	2.815	1665
Control vs. Wnt4	12.82	9.455	3.368	0.4577	158	22	7.359	1665
Control vs. FoxK	12.82	9.737	3.086	0.4884	158	19	6.318	1665
Control vs. Atxn7	12.82	11.27	1.554	0.4257	158	26	3.65	1665
Control vs. e(y)3	12.82	12.47	0.3491	0.4884	158	19	0.7148	1665
Control vs. ort	12.82	13.05	-0.2227	0.4577	158	22	0.4865	1665
Control vs. Trp-gamma	12.82	9.267	3.556	0.5434	158	15	6.544	1665
Control vs. Orco	12.82	11.73	1.092	0.4257	158	26	2.565	1665
Control vs. PK2-R1	12.82	11.25	1.573	0.5277	158	16	2.98	1665
Control vs. Snmp2	12.82	13.2	-0.3772	0.4329	158	25	0.8713	1665
Control vs. CarT	12.82	9.467	3.356	0.5434	158	15	6.176	1665
Control vs. CG43155	12.82	10.17	2.656	0.4407	158	24	6.028	1665
Control vs. Ekar	12.82	12.42	0.4061	0.4407	158	24	0.9216	1665

## Sheet: Crosses
	Experiment	Generation	Female line name	Female virgin genotype	Male line name	Male phenotype	F phenotypes	Selection markers	Notes
	CRISPR-Cas9 knock down of CG7101/dMirana	P1	CG7101sgRNA Bal	CG7101sgRNA / CG7101sgRNA (CyO) ; D / TM6C, Sb, Tb	Guas 217 Bal	L / CyO; ato-Gal4, UAS-CD8::GFP, UAS-RedStinger / ato-Gal4, UAS-CD8::GFP, UAS-RedStinger (TM6C Sb, Tb)	CG7101sgRNA / CyO ; ato-Gal4, UAS-CD8::GFP, UAS-RedStinger / TM6C, Sb, Tb	Cy + Sb not L
							CG7101sgRNA / L ; ato-Gal4, UAS-CD8::GFP, UAS-RedStinger / TM6C, Sb, Tb	No L
							CG7101sgRNA / CyO ; ato-Gal4, UAS-CD8::GFP, UAS-RedStinger / D	Cy + D not L
		P2	F1 females	CG7101sgRNA / CyO ; ato-Gal4, UAS-CD8::GFP, UAS-RedStinger / TM6C, Sb, Tb	F1 males from UAS-UmCas9 ballancing cross	UAS-UmCa9 / CyO; + / D	CG7101sgRNA / UAS-UmCas9 ; ato-Gal4, UAS-CD8::GFP, UAS-RedStinger / +	No markers	Flies used for dissection and staining with anti rabbit GFP and DCN axons counting
				CG7101sgRNA / CyO ; ato-Gal4, UAS-CD8::GFP, UAS-RedStinger / D		Uas-UmCa9 / CyO; + / TM6C Sb, Tb	CG7101sgRNA / UAS-UmCas9 ; ato-Gal4, UAS-CD8::GFP, UAS-RedStinger / +
			F1 females from UAS-UmCas9 ballancing cross	UAS-UmCa9 / CyO; + / D	F1 males	CG7101sgRNA / CyO ; ato-Gal4, UAS-CD8::GFP, UAS-RedStinger / TM6C, Sb, Tb	CG7101sgRNA / UAS-UmCas9 ; ato-Gal4, UAS-CD8::GFP, UAS-RedStinger / +
				Uas-UmCa9 / CyO; + / TM6C Sb, Tb	F1 males	CG7101sgRNA / CyO ; ato-Gal4, UAS-CD8::GFP, UAS-RedStinger / D	CG7101sgRNA / UAS-UmCas9 ; ato-Gal4, UAS-CD8::GFP, UAS-RedStinger / +
	UAS-UmCas9 Ballancing	P1	UAS-UmCas9	UAS-UmCas9 / UAS-UmCas9 ; + / +	GB11	L / CyO; D / TM6C Sb, Tb	UAS-UmCas9 / CyO ; D / +	Cy + D not L
							UAS-UmCas9 / CyO ; + / TM6C, Sb, Tb
		P2	F1 females	UAS-UmCas9 / CyO ; D / +	F1 males	UAS-UmCas9 / CyO ; + / TM6C, Sb, Tb	UAS-UmCas9 / CyO ; D / TM6C, Sb, Tb	Cy + D + Sb
				UAS-UmCas9 / CyO ; + / TM6C, Sb, Tb		UAS-UmCas9 / CyO ; D / +
	CRISPR-Cas9 of CG7101/dMirana Control				F1 males	CG7101sgRNA / CyO ; ato-Gal4, UAS-CD8::GFP, UAS-RedStinger / D		Cy + D	Males from experimental cross
						CG7101sgRNA / CyO ; ato-Gal4, UAS-CD8::GFP, UAS-RedStinger / TM6C, Sb, Tb		Cy + Sb	Flies used for dissection and staining with anti rabbit GFP and DCN axons counting
		P1	UAS-UmCas9	UAS-UmCas9 / UAS-UmCas9 ; + / +	Guas 217 Bal	L / CyO; ato-Gal4, UAS-CD8::GFP, UAS-RedStinger / ato-Gal4, UAS-CD8::GFP, UAS-RedStinger (TM6C Sb, Tb)	UAS-UmCas9 / CyO; ato-Gal4, UAS-CD8::GFP, UAS-RedStinger / +	Cy not L or (and) Sb
		P1'	CG7101sgRNA	CG7101sgRNA / CG7101sgRNA ; + / +	Guas 217 Bal	L / CyO; ato-Gal4, UAS-CD8::GFP, UAS-RedStinger / ato-Gal4, UAS-CD8::GFP, UAS-RedStinger (TM6C Sb, Tb)	CG7101sgRNA / CyO ; ato-Gal4, UAS-CD8::GFP, UAS-RedStinger / +
	CRISPR-Cas9 CG7101/dMirana expression levels qRT-PCR	P1	CG7101sgRNA Bal	CG7101sgRNA / CG7101sgRNA (CyO) ; D / TM6C, Sb, Tb	Gg38N	L / CyO; nsyb-Gal4 / TM3, Sb	CG7101sgRNA / CyO ; nsyb-Gal4 / D	Cy + D not L and (or) Sb
			F1 females	CG7101sgRNA / CyO ; nsyb-Gal4 / D	UAS-UmCas9 Bal	UAS-UmCas9 / CyO ; D / TM6C, Sb, Tb	CG7101sgRNA / UAS-UmCas9 ; nsyb-Gal4 / TM6C, Sb, Tb	Sb, not Cy and (or) D	L3 braines dissected for qPCR experiment
			UAS-UmCas9 Bal	UAS-UmCas9 / CyO ; D / TM6C, Sb, Tb	F1 males	CG7101sgRNA / CyO ; nsyb-Gal4 / D
	CRISPR-Cas9 CG7101/dMirana expression levels qRT-PCR Control	P1	CG7101sgRNA	CG7101sgRNA / CG7101sgRNA ; + / +	Gg38N	L / CyO; nsyb-Gal4 / TM3, Sb	CG7101sgRNA / CyO ; nsyb-Gal4 / +	Cy
		P1'	UAS-UmCas9	UAS-UmCas9 / UAS-UmCas9 ; + / +			UAS-UmCas9 / CyO ; nsyb-Gal4 / +
	CRISPR-Cas9 knock down of CG7101/dMirana with mito-Keima sensor	P1/P2	mito-Keima	; + / +; UAS-mitoKeima / TM6C, Sb, Tb	2X Gb11	L / CyO; D / TM6C Sb, Tb	L / CyO; UAS-mitoKeima / TM6C, Sb, Tb	L + Cy + Sb	Flies used for dissection and staining with anti rabbit RFP and anti mouse GFP for mitochondria investigation
		P1	CG7101sgRNA Bal	CG7101sgRNA / CG7101sgRNA (CyO) ; D / TM6C, Sb, Tb	A3 Bal	L / CyO; ato-Gal4-14a/ TM6C, Sb, Tb	CG7101sgRNA / CyO ; ato-Gal4-14a / TM6C, Sb, Tb	Cy + D not L and (or) D
		P1'	UAS-UmCas9 Bal	UAS-UmCas9 / CyO ; D / TM6C, Sb, Tb	mito-Keima Bal	L / CyO; UAS-mitoKeima / TM6C, Sb, Tb	UAS-UmCas9 / CyO; UAS-mitoKeima / TM6C, Sb, Tb
		P2	F1 females	CG7101sgRNA / CyO ; ato-Gal4-14a / TM6C, Sb, Tb	F1 males	UAS-UmCas9 / CyO; UAS-mitoKeima / TM6C, Sb, Tb	UAS-UmCas9 / CG7101sgRNA; UAS-mitoKeima / ato-Gal4-14a	No markers
				UAS-UmCas9 / CyO; UAS-mitoKeima / TM6C, Sb, Tb		CG7101sgRNA / CyO ; ato-Gal4-14a / TM6C, Sb, Tb
	CRISPR-Cas9 knock down of CG7101/dMirana with mito-Keima sensor Control	P1	CG7101sgRNA Bal	CG7101sgRNA / CG7101sgRNA (CyO) ; D / TM6C, Sb, Tb	A3 Bal	L / CyO; ato-Gal4-14a/ TM6C, Sb, Tb	CG7101sgRNA / CyO ; ato-Gal4-14a / TM6C, Sb, Tb	Cy + Sb
		P1'	UAS-UmCas9 Bal	UAS-UmCas9 / CyO ; D / TM6C, Sb, Tb			UAS-UmCas9 / CyO; ato-Gal4-14a / TM6C, Sb, Tb
		P2	F1 females	CG7101sgRNA / CyO ; ato-Gal4-14a / TM6C, Sb, Tb	mito-Keima Bal	L / CyO; UAS-mitoKeima / TM6C, Sb, Tb	CG7101sgRNA / CyO ; ato-Gal4-14a / UAS-mitoKeima	Cy	Flies used for dissection and staining with anti rabbit RFP and anti mouse GFP for mitochondria investigation
		P2'		UAS-UmCas9 / CyO; ato-Gal4-14a / TM6C, Sb, Tb			UAS-UmCas9 / CyO; ato-Gal4-14a / UAS-mitoKeima
	TAG/+ ; trans-TANGO/CyO; ato-Gal4 / ato-Gal4
	TAG/Y; trans-TANGO/
	mito-GFP / CyO; ato-Gal4 / ato-Gal4
	L/CyO; ato-Gal4, CD4::Tomato / TM6C, Sb, Tb
	mito-GAP / CyO; ato-Gal4 / atp-Gal4,CD4::Tomato

## Sheet: Age dependent axon number in Me
Supplementary Figure S2 data
Age dependent axon number in Medulla
Control KK30B40D		Mirana RNAi100127
12	15	13	12
13	17	15
8	22	14	9
12	19	15	13
15		11	11
12	16	13	13
10	21	14	14
7	15	12	11
	12	12	9
14	15	13	14
12	22	13	11
12	18	13	12
12	20	12	13
11	20	10	11
18	15	20
13	10	13	11
16	11	10	15
10	18	17	12
14	18	13	13
13	11	13	8
13		15	14
12	16	17	10
15	14	11	11
10	17	14	13
19	14	12	12
22	18	13	8
16	17	13	9
15	11	15	14
	14	11	9
	16	10	8
19	14	18	9
18	14	10	15
17	17	11	12
14	14	13	8
17	15	14
	11	11
20	12	11
18	15	13
17	14	14
18	14	10
16	11	9
20	17	12
14	12	13
18	11	10
19	17	13
16	12	12
11	14	11
15	10	9
16	15	13
17	12	10
19	10	13
16	15	10
	12	15
	12	9
20		12
14	12	12
17	11	10
12	8
16	12	10
17	12	8
17	11
16	15
16	12
20	20
18	18
22	22
15	17
18	17
15
16	20
12	16
11	18
19	17
19	18
19	17
19	20
19	18
	20
16	18
20	16
20	17
20	18
19	18
18	21
18	23
18	19
19	18
23
19
17
20
19
20
20
19
21

## Sheet: Mirana downregulation_axon numb
CG7101/Mirana downregulation_Figure 2
Control KK30B40D	RNAi100127	RNAi27849	CRISPR/Cas9	L3-P48DEV Control	L3-P48DEV Mirana-RNAi	P48-IMAGODEV Control	P48-IMAGODEV Mirana-RNAi	Adult_Control KK30B40D	Adult_Mirana RNAi100127	ControlKK30B40D/ mito::GFP P72	Mirana-RNAi100127/ mito-GFP P72
12	8	10	10	12	10	19	28	19	17	17	15
13	8	11	4	20	13	24	21	13	19	19	14
14	11	7	10	21	11	22	17	17	15	21	16
15	11	10	13	21	7	24	25	16	21	21	16
14	9	11	13	19	17	24	18	15	16	20	17
14	7	10	6	25	14	26	18	9	17	20	18
15	7	9	16	20	8	26	21	13	21	21	12
14	9	12	11	15	16	20	19	14	19	23	14
13	9	10	10	16	11	21	25	20	18	20	14
15	7	10	10	15	16	22	22	19	19		17
9	7	12	8	14	10	22	21	21	20	15	13
9	9	11	8	8	13	22	18	18	19	19	20
16	7	10	7	13	14	22	24				13
12	7	9	10	24	20	21	18			26	15
18	7	9		21	14	22	21				16
14	7	9		18	14	22	21				15
10	8	7		19	11	28					14
13	8	10		12	11	20					12
12	8	9		17		20					18
12	7	7		21	15	27					18
9		13		27	10	20					16
13	8	9		19	13	19
12	9	14		20	14	19					16
13	8	9		20	18	23					17
14	6	11		17		18					17
14	6	11		13	14	26					13
10	9	9		16	19						22
12	10	11		10	15						11
15	6	12		10							16
11	9	12		16							11
11	5	12		23
15	9	9		15
15	8	12		25
17	10	12		20
10	9	10
10	8	10
11	8	11
17		13
13	9	12
13	8	13
13	5	9
13	10	15
11	6
12	9
15	11
10	11
16	9
11	7
11	8
13	9
12	8
13	8
11	7
15	9
14
12	8
11	8
12
17	10
14	10
13	12
10	7
15	8
14	11
14	8
12	8
14	13
14	9
15	9
14	10
12	11
14	6
12	10
11	9
14	7
14	7
15
13	12
12	10
14	10
15	9
15	8
13	9
10
13	10
12	9
15	8
13	8
12	10
12
11
14
11
11
16
13
10
14
13
13
12
11
14
13
16
12
18
12
11
15
17
17
17
11
16
15
16
16
13
15
18
14
16
12
11
12

## Sheet: Mito size_Denmark
File	Geno	Sex	Brain	Lobe	Crop	Name	Region	Neurine_Type	Type	Length	X	Y	Width	Height	Points	Mean	Min	Max	Angle			Region	Brain=	Lobe=	crop=	Mito-Axons=	Mito-Dendrite=		DataSet
KK30B40D_F_01-1_8bit_crop03_Lo	KK30B40D	F	1	1	crop03	ROI-001	Lo	Axon	Line	2.197	81	10	8	13	2	38.374	31.000	43.260	-123.690		KK30B40D	Lo	2	2	4	257	224		Geno	Region	Neurite_Type	Brain	Lobe	#Crop	Crop_NAME	mito-GFP	Total
KK30B40D_F_01-1_8bit_crop03_Lo	KK30B40D	F	1	1	crop03	ROI-002	Lo	Axon	Line	0.897	81	27	1	7	2	36.409	28.167	48.250	-84.806			Me			4	107	NA		KK30B40D	Lobula	Axon	#1	#1	#03	KK30B40D_F_01-1_8bit_crop03_LoAxon	72	257
KK30B40D_F_01-1_8bit_crop03_Lo	KK30B40D	F	1	1	crop03	ROI-003	Lo	Axon	Line	0.869	79	35	5	4	2	39.218	30.060	42.165	-142.595		Mirana	Lo	2	2	3	179	160							#01	KK30B40D_F_01-1_crop01-LoAxon	77
KK30B40D_F_01-1_8bit_crop03_Lo	KK30B40D	F	1	1	crop03	ROI-004	Lo	Axon	Line	1.251	77	71	2	9	2	35.630	27.750	40.156	-103.134			Me			4	81	NA					#2	#1	#01	KK30B40D_F_02-1_8bit_crop01_LoAxon	50
KK30B40D_F_01-1_8bit_crop03_Lo	KK30B40D	F	1	1	crop03	ROI-005	Lo	Axon	Line	1.523	71	97	8	8	2	46.394	40.250	55.861	-43.919															#03	KK30B40D_F_02-1_8bit_crop03_LoAxon	58
KK30B40D_F_01-1_8bit_crop03_Lo	KK30B40D	F	1	1	crop03	ROI-006	Lo	Axon	Line	1.262	66	131	7	5	2	50.833	45.062	58.875	-33.179		KK30B40D			Mirana
KK30B40D_F_01-1_8bit_crop03_Lo	KK30B40D	F	1	1	crop03	ROI-007	Lo	Axon	Line	1.880	70	137	2	12	2	54.788	45.141	66.741	-83.797		Dendrite Lo	Axon Lo	Axon Me	Dendrite Lo	Axon Lo	Axon Me			KK30B40D	Lobula	Dendrite	#1	#1	#01	KK30B40D_F_01-1_crop01-Lodendrite	43	224
KK30B40D_F_01-1_8bit_crop03_Lo	KK30B40D	F	1	1	crop03	ROI-008	Lo	Axon	Line	1.667	81	114	8	9	2	64.445	43.700	103.250	-46.975		Length			Length										#03	KK30B40D_F_01-1_8bit_crop03_Lodendrite	66
KK30B40D_F_01-1_8bit_crop03_Lo	KK30B40D	F	1	1	crop03	ROI-009	Lo	dendrite	Line	1.073	41	103	4	7	2	174.540	159.500	183.429	-65.376		n: 224	n: 257	n: 107	n: 160	n: 179	n: 81						#2	#1	#01	KK30B40D_F_02-1_8bit_crop01_Lodendrite	73
KK30B40D_F_01-1_8bit_crop03_Lo	KK30B40D	F	1	1	crop03	ROI-010	Lo	dendrite	Line	0.809	28	93	3	6	2	238.174	204.500	255.000	-72.474		Min. :0.433	Min. :0.474	Min. :0.753	Min. :0.4940	Min. :0.514	Min. :0.547								#03	KK30B40D_F_02-1_8bit_crop03_Lodendrite	42
KK30B40D_F_01-1_8bit_crop03_Lo	KK30B40D	F	1	1	crop03	ROI-011	Lo	dendrite	Line	0.545	55	92	3	4	2	176.938	170.375	183.562	-63.435		1st Qu.:0.770	1st Qu.:1.005	1st Qu.:1.176	1st Qu.:0.9607	1st Qu.:1.208	1st Qu.:1.155
KK30B40D_F_01-1_8bit_crop03_Lo	KK30B40D	F	1	1	crop03	ROI-012	Lo	dendrite	Line	0.711	40	96	3	4	2	172.948	141.750	192.367	-59.036		Median :1.008	Median :1.255	Median :1.505	Median :1.3620	Median :1.512	Median :1.456			KK30B40D	Medulla	Axon	#1	#1	#06	KK30B40D_F_01-1_crop06-MeAxon	23	107
KK30B40D_F_01-1_8bit_crop03_Lo	KK30B40D	F	1	1	crop03	ROI-013	Lo	dendrite	Line	0.956	51	83	2	6	2	190.772	142.000	217.688	-77.735		Mean :1.178	Mean :1.389	Mean :1.547	Mean :1.5659	Mean :1.685	Mean :1.548								#08	KK30B40D_F_01-1_crop08-MeAxon	23
KK30B40D_F_01-1_8bit_crop03_Lo	KK30B40D	F	1	1	crop03	ROI-014	Lo	dendrite	Line	1.098	49	63	1	8	2	235.901	182.250	253.760	-92.121		3rd Qu.:1.382	3rd Qu.:1.670	3rd Qu.:1.806	3rd Qu.:1.8710	3rd Qu.:1.972	3rd Qu.:1.753						#2	#1	#06	KK30B40D_F_02-1_8bit_crop06_MeAxon	35
KK30B40D_F_01-1_8bit_crop03_Lo	KK30B40D	F	1	1	crop03	ROI-015	Lo	dendrite	Line	1.234	54	57	3	8	2	252.952	242.312	255.000	-72.759		Max. :4.143	Max. :4.382	Max. :3.662	Max. :8.0760	Max. :5.904	Max. :3.887								#08	KK30B40D_F_02-1_8bit_crop08_MeAxon	26
KK30B40D_F_01-1_8bit_crop03_Lo	KK30B40D	F	1	1	crop03	ROI-016	Lo	dendrite	Line	0.978	47	150	1	7	2	243.765	229.167	252.500	-94.764
KK30B40D_F_01-1_8bit_crop03_Lo	KK30B40D	F	1	1	crop03	ROI-017	Lo	dendrite	Line	0.711	36	73	3	5	2	209.273	188.000	232.438	-120.964		Shapiro-Wilk normality test (Normality)								Mirana	Lobula	Axon	#1	#1	#02	Mirana_F_01-1_8bit_crop02_LoAxon	62	179
KK30B40D_F_01-1_8bit_crop03_Lo	KK30B40D	F	1	1	crop03	ROI-018	Lo	dendrite	Line	0.691	30	79	4	3	2	248.512	239.750	255.000	-151.928		W = 0.82345	W = 0.896	W = 0.93845	W = 0.72911	W = 0.8407	W = 0.91555						#2	#1	#01	Mirana_F_02-1_8bit_crop01_LoAxon	53
KK30B40D_F_01-1_8bit_crop03_Lo	KK30B40D	F	1	1	crop03	ROI-019	Lo	dendrite	Line	1.456	17	79	9	4	2	255.000	255.000	255.000	-22.989		p-value = 3.142e-15	p-value = 2.608e-12	p-value = 8.989e-05	p-value = 7.611e-16	p-value = 1.046e-12	p-value = 5.324e-05								#03	Mirana_F_02-1_8bit_crop03_LoAxon	64
KK30B40D_F_01-1_8bit_crop03_Lo	KK30B40D	F	1	1	crop03	ROI-020	Lo	dendrite	Line	2.178	15	79	14	4	2	254.893	253.500	255.000	165.964		Data Not Normal	Data Not Normal	Data Not Normal	Data Not Normal	Data Not Normal	Data Not Normal
KK30B40D_F_01-1_8bit_crop03_Lo	KK30B40D	F	1	1	crop03	ROI-021	Lo	dendrite	Line	1.094	73	43	3	7	2	210.256	183.375	222.520	-68.199										Mirana	Lobula	Dendrite	#1	#1	#02	Mirana_F_01-1_8bit_crop02_Lodendrite	97	160
KK30B40D_F_01-1_8bit_crop03_Lo	KK30B40D	F	1	1	crop03	ROI-022	Lo	dendrite	Line	0.776	49	34	1	6	2	200.974	192.930	209.535	-83.991		Wilcoxon rank sum test with continuity correction											#2	#1	#01	Mirana_F_02-1_8bit_crop01_Lodendrite	29
KK30B40D_F_01-1_8bit_crop03_Lo	KK30B40D	F	1	1	crop03	ROI-023	Lo	dendrite	Line	1.162	38	141	5	7	2	224.400	178.562	255.000	-53.531		KK30B40D vs Mirana													#03	Mirana_F_02-1_8bit_crop03_Lodendrite	34
KK30B40D_F_01-1_8bit_crop03_Lo	KK30B40D	F	1	1	crop03	ROI-024	Lo	Axon	Line	0.891	49	145	5	5	2	90.050	80.650	105.750	-43.152		Dendrite Lo	Axon Lo	Axon Me
KK30B40D_F_01-1_8bit_crop03_Lo	KK30B40D	F	1	1	crop03	ROI-025	Lo	Axon	Line	1.654	22	140	6	10	2	149.199	79.750	251.062	-62.176		Length								Mirana	Medulla	Axon	#1	#1	#06	Mirana_F_01-1_8bit_crop06_MeAxon	24	81
KK30B40D_F_01-1_8bit_crop03_Lo	KK30B40D	F	1	1	crop03	ROI-026	Lo	Axon	Line	1.110	11	122	4	8	2	128.787	120.403	144.500	-66.251		W = 12237	W = 16950	W = 4450.5											#07	Mirana_F_01-1_8bit_crop07_MeAxon	21
KK30B40D_F_01-1_8bit_crop03_Lo	KK30B40D	F	1	1	crop03	ROI-027	Lo	dendrite	Line	1.094	7	116	2	7	2	164.951	125.750	205.821	-74.932		p-value = 1.163e-07	p-value = 2.933e-06	p-value = 0.7525									#2	#1	#06	Mirana_F_02-1_8bit_crop06_MeAxon	25
KK30B40D_F_01-1_8bit_crop03_Lo	KK30B40D	F	1	1	crop03	ROI-028	Lo	Axon	Line	1.121	2	145	5	6	2	94.235	81.526	109.875	-46.469		****	****	ns											#09	Mirana_F_02-1_8bit_crop09_MeAxon	11
KK30B40D_F_01-1_8bit_crop03_Lo	KK30B40D	F	1	1	crop03	ROI-029	Lo	Axon	Line	1.745	79	131	5	11	2	124.377	98.500	184.375	-65.225
KK30B40D_F_01-1_8bit_crop03_Lo	KK30B40D	F	1	1	crop03	ROI-030	Lo	Axon	Line	1.580	76	143	4	11	2	145.798	112.090	182.880	-72.031		Kruskal-Wallis rank sum test (between all conditions)
KK30B40D_F_01-1_8bit_crop03_Lo	KK30B40D	F	1	1	crop03	ROI-031	Lo	dendrite	Line	1.853	85	147	8	10	2	111.223	58.188	154.185	-127.875		Length
KK30B40D_F_01-1_8bit_crop03_Lo	KK30B40D	F	1	1	crop03	ROI-032	Lo	Axon	Line	1.707	94	141	9	8	2	61.572	42.636	106.500	-38.234		Kruskal-Wallis chi-squared = 102.2
KK30B40D_F_01-1_8bit_crop03_Lo	KK30B40D	F	1	1	crop03	ROI-033	Lo	Axon	Line	1.728	113	118	10	7	2	47.523	31.928	65.750	-150.422		df = 5
KK30B40D_F_01-1_8bit_crop03_Lo	KK30B40D	F	1	1	crop03	ROI-034	Lo	dendrite	Line	1.878	124	107	12	5	2	130.539	100.250	148.341	-21.571		p-value < 2.2e-16
KK30B40D_F_01-1_8bit_crop03_Lo	KK30B40D	F	1	1	crop03	ROI-035	Lo	Axon	Line	1.904	98	134	10	8	2	94.169	80.781	110.500	-33.690
KK30B40D_F_01-1_8bit_crop03_Lo	KK30B40D	F	1	1	crop03	ROI-036	Lo	Axon	Line	1.212	65	141	6	7	2	101.407	87.472	127.500	-50.440		post hoc dunn test (method:Benjamini-Hochberg)
KK30B40D_F_01-1_8bit_crop03_Lo	KK30B40D	F	1	1	crop03	ROI-037	Lo	Axon	Line	1.668	42	125	10	7	2	78.962	64.438	118.750	-145.923		Length
KK30B40D_F_01-1_8bit_crop03_Lo	KK30B40D	F	1	1	crop03	ROI-038	Lo	Axon	Line	1.195	33	133	8	3	2	83.772	65.125	93.500	-17.819		chi2	Z	P	P.adjusted	comparisons
KK30B40D_F_01-1_8bit_crop03_Lo	KK30B40D	F	1	1	crop03	ROI-039	Lo	dendrite	Line	1.546	25	102	1	10	2	128.145	83.000	161.500	-86.987		102.203286587343	4.98933064489856	3.02944324513208e-07	9.08832973539625e-07	KK30B40D Lo Axon - KK30B40D Lo dendrite
KK30B40D_F_01-1_8bit_crop03_Lo	KK30B40D	F	1	1	crop03	ROI-040	Lo	Axon	Line	1.504	14	42	1	10	2	90.681	77.690	108.096	-88.452		102.203286587343	-3.20217755409264	0.000681964506606755	0.00146135251415733	KK30B40D Lo Axon - KK30B40D Me Axon
KK30B40D_F_01-1_8bit_crop03_Lo	KK30B40D	F	1	1	crop03	ROI-041	Lo	Axon	Line	1.750	36	51	5	11	2	206.992	160.112	255.000	-68.199		102.203286587343	-7.01585820239371	1.14270873356502e-12	8.57031550173764e-12	KK30B40D Lo dendrite - KK30B40D Me Axon
KK30B40D_F_01-1_8bit_crop03_Lo	KK30B40D	F	1	1	crop03	ROI-042	Lo	Axon	Line	1.930	7	101	9	10	2	143.046	104.625	255.000	-49.268		102.203286587343	-4.43734260079167	4.55381368804471e-06	1.13845342201118e-05	KK30B40D Lo Axon - Mirana Lo Axon
KK30B40D_F_01-1_8bit_crop03_Lo	KK30B40D	F	1	1	crop03	ROI-043	Lo	Axon	Line	1.557	73	115	3	10	2	121.248	88.050	157.100	-74.876		102.203286587343	-8.8580129586667	4.0726625070066e-19	6.1089937605099e-18	KK30B40D Lo dendrite - Mirana Lo Axon
KK30B40D_F_01-1_8bit_crop03_Lo	KK30B40D	F	1	1	crop03	ROI-044	Lo	dendrite	Line	1.341	87	136	10	1	2	100.067	86.250	106.319	-1.736		102.203286587343	-0.520254580582678	0.301443073993131	0.322974722135498	KK30B40D Me Axon - Mirana Lo Axon
KK30B40D_F_01-1_8bit_crop03_Lo	KK30B40D	F	1	1	crop03	ROI-045	Lo	dendrite	Line	1.341	21	58	1	10	2	248.588	213.438	255.000	-91.736		102.203286587343	-1.22820369436495	0.109685256110461	0.137106570138077	KK30B40D Lo Axon - Mirana Lo dendrite
KK30B40D_F_01-1_8bit_crop03_Lo	KK30B40D	F	1	1	crop03	ROI-046	Lo	dendrite	Line	1.310	9	50	2	9	2	149.691	130.250	167.750	-82.875		102.203286587343	-5.60087764347358	1.06634620237261e-08	3.99879825889728e-08	KK30B40D Lo dendrite - Mirana Lo dendrite
KK30B40D_F_01-1_8bit_crop03_Lo	KK30B40D	F	1	1	crop03	ROI-047	Lo	Axon	Line	1.835	55	42	2	12	2	199.728	131.421	253.312	-95.080		102.203286587343	1.95968644348512	0.0250162253187682	0.0375243379781522	KK30B40D Me Axon - Mirana Lo dendrite
KK30B40D_F_01-1_8bit_crop03_Lo	KK30B40D	F	1	1	crop03	ROI-048	Lo	Axon	Line	2.234	51	77	12	9	2	104.328	81.051	128.500	-36.870		102.203286587343	2.83379548609509	0.00229993799236964	0.00431238373569308	Mirana Lo Axon - Mirana Lo dendrite
KK30B40D_F_01-1_8bit_crop03_Lo	KK30B40D	F	1	1	crop03	ROI-049	Lo	Axon	Line	2.049	43	88	4	13	2	218.817	136.625	255.000	-103.761		102.203286587343	-2.61158201953885	0.0045062183304194	0.00751036388403234	KK30B40D Lo Axon - Mirana Me Axon
KK30B40D_F_01-1_8bit_crop03_Lo	KK30B40D	F	1	1	crop03	ROI-050	Lo	dendrite	Line	1.782	53	92	9	8	2	202.066	144.625	254.928	-136.848		102.203286587343	-6.08422176211362	5.85292455317804e-10	2.92646227658902e-09	KK30B40D Lo dendrite - Mirana Me Axon
KK30B40D_F_01-1_8bit_crop03_Lo	KK30B40D	F	1	1	crop03	ROI-051	Lo	Axon	Line	0.908	55	110	4	6	2	98.730	85.806	111.750	-116.565		102.203286587343	0.241977883954764	0.404398650053351	0.404398650053351	KK30B40D Me Axon - Mirana Me Axon
KK30B40D_F_01-1_8bit_crop03_Lo	KK30B40D	F	1	1	crop03	ROI-052	Lo	dendrite	Line	1.927	54	139	9	9	2	118.136	82.125	150.368	-42.436		102.203286587343	0.740883049308029	0.229382177016455	0.264671742711295	Mirana Lo Axon - Mirana Me Axon
KK30B40D_F_01-1_8bit_crop03_Lo	KK30B40D	F	1	1	crop03	ROI-054	Lo	Axon	Line	0.692	58	151	4	4	2	76.031	61.879	99.500	-40.236		102.203286587343	-1.5333238321692	0.062598042701731	0.0853609673205423	Mirana Lo dendrite - Mirana Me Axon
KK30B40D_F_01-1_8bit_crop03_Lo	KK30B40D	F	1	1	crop03	ROI-055	Lo	Axon	Line	0.992	64	154	6	5	2	78.020	59.417	102.806	-34.992
KK30B40D_F_01-1_8bit_crop03_Lo	KK30B40D	F	1	1	crop03	ROI-056	Lo	Axon	Line	2.017	53	122	6	13	2	118.119	95.875	142.859	-115.017
KK30B40D_F_01-1_8bit_crop03_Lo	KK30B40D	F	1	1	crop03	ROI-057	Lo	Axon	Line	1.436	139	151	9	5	2	52.070	37.417	70.875	-28.740
KK30B40D_F_01-1_8bit_crop03_Lo	KK30B40D	F	1	1	crop03	ROI-058	Lo	dendrite	Line	1.097	33	69	1	8	2	241.312	197.750	255.000	-90.000
KK30B40D_F_01-1_8bit_crop03_Lo	KK30B40D	F	1	1	crop03	ROI-059	Lo	dendrite	Line	1.517	25	65	2	10	2	255.000	255.000	255.000	-82.304
KK30B40D_F_01-1_8bit_crop03_Lo	KK30B40D	F	1	1	crop03	ROI-060	Lo	Axon	Line	2.364	26	38	7	14	2	163.529	137.700	187.020	-65.638
KK30B40D_F_01-1_8bit_crop03_Lo	KK30B40D	F	1	1	crop03	ROI-061	Lo	Axon	Line	1.044	92	121	7	3	2	72.240	53.750	94.000	-13.496
KK30B40D_F_01-1_8bit_crop03_Lo	KK30B40D	F	1	1	crop03	ROI-062	Lo	Axon	Line	0.983	65	77	2	7	2	86.196	63.688	113.500	-97.125
KK30B40D_F_01-1_8bit_crop03_Lo	KK30B40D	F	1	1	crop03	ROI-063	Lo	Axon	Line	1.138	64	87	5	7	2	98.910	68.735	146.500	-55.176
KK30B40D_F_01-1_8bit_crop03_Lo	KK30B40D	F	1	1	crop03	ROI-064	Lo	dendrite	Line	1.690	57	66	6	10	2	139.426	120.750	168.310	-62.819
KK30B40D_F_01-1_8bit_crop03_Lo	KK30B40D	F	1	1	crop03	ROI-065	Lo	Axon	Line	1.365	90	68	8	6	2	147.612	124.578	189.250	-36.529
KK30B40D_F_01-1_8bit_crop03_Lo	KK30B40D	F	1	1	crop03	ROI-066	Lo	dendrite	Line	1.760	96	80	12	4	2	173.286	111.750	210.000	-18.853
KK30B40D_F_01-1_8bit_crop03_Lo	KK30B40D	F	1	1	crop03	ROI-067	Lo	Axon	Line	1.184	112	137	4	8	2	84.194	59.500	110.500	-67.834
KK30B40D_F_01-1_8bit_crop03_Lo	KK30B40D	F	1	1	crop03	ROI-068	Lo	Axon	Line	1.747	116	91	12	4	2	111.998	79.000	144.625	17.592
KK30B40D_F_01-1_8bit_crop03_Lo	KK30B40D	F	1	1	crop03	ROI-069	Lo	Axon	Line	1.382	127	86	9	4	2	64.620	46.750	80.799	-24.305
KK30B40D_F_01-1_8bit_crop03_Lo	KK30B40D	F	1	1	crop03	ROI-070	Lo	dendrite	Line	4.143	125	133	24	12	2	131.580	97.200	153.850	-154.440
KK30B40D_F_01-1_8bit_crop03_Lo	KK30B40D	F	1	1	crop03	ROI-071	Lo	Axon	Line	1.589	96	39	2	10	2	84.114	68.728	110.000	-85.601
KK30B40D_F_01-1_8bit_crop03_Lo	KK30B40D	F	1	1	crop03	ROI-072	Lo	Axon	Line	2.127	112	25	12	8	2	102.666	76.001	121.521	-28.523
KK30B40D_F_01-1_8bit_crop03_Lo	KK30B40D	F	1	1	crop03	ROI-073	Lo	Axon	Line	1.630	41	28	2	11	2	149.026	94.750	222.938	-94.289
KK30B40D_F_01-1_8bit_crop03_Lo	KK30B40D	F	1	1	crop03	ROI-074	Lo	Axon	Line	2.763	50	2	1	18	2	91.944	58.309	126.489	-90.843
KK30B40D_F_01-1_8bit_crop03_Lo	KK30B40D	F	1	1	crop03	ROI-075	Lo	Axon	Line	1.786	63	2	4	12	2	209.264	144.500	244.488	-72.801
KK30B40D_F_01-1_8bit_crop03_Lo	KK30B40D	F	1	1	crop03	ROI-076	Lo	Axon	Line	1.705	70	14	11	3	2	161.193	138.188	212.000	-12.381
KK30B40D_F_01-1_8bit_crop03_Lo	KK30B40D	F	1	1	crop03	ROI-077	Lo	Axon	Line	1.408	65	24	8	6	2	156.383	101.145	255.000	-146.768
KK30B40D_F_01-1_8bit_crop03_Lo	KK30B40D	F	1	1	crop03	ROI-078	Lo	Axon	Line	1.375	76	26	8	6	2	153.717	121.156	178.422	-145.840
KK30B40D_F_01-1_8bit_crop03_Lo	KK30B40D	F	1	1	crop03	ROI-079	Lo	dendrite	Line	1.814	66	34	10	7	2	216.046	138.250	255.000	-145.954
KK30B40D_F_01-1_8bit_crop03_Lo	KK30B40D	F	1	1	crop03	ROI-080	Lo	Axon	Line	1.785	50	27	3	12	2	150.768	118.718	215.000	-78.179
KK30B40D_F_01-1_8bit_crop03_Lo	KK30B40D	F	1	1	crop03	ROI-081	Lo	Axon	Line	1.275	53	25	8	5	2	201.793	123.000	255.000	149.349
KK30B40D_F_01-1_8bit_crop03_Lo	KK30B40D	F	1	1	crop03	ROI-082	Lo	Axon	Line	1.133	88	22	7	3	2	106.846	91.500	121.000	165.466
KK30B40D_F_01-1_8bit_crop03_Lo	KK30B40D	F	1	1	crop03	ROI-083	Lo	Axon	Line	1.303	91	27	9	2	2	104.292	94.688	120.188	176.424
KK30B40D_F_01-1_8bit_crop03_Lo	KK30B40D	F	1	1	crop03	ROI-084	Lo	Axon	Line	1.262	96	33	8	5	2	87.060	82.031	93.633	-33.179
KK30B40D_F_01-1_8bit_crop03_Lo	KK30B40D	F	1	1	crop03	ROI-085	Lo	Axon	Line	1.104	101	53	8	2	2	83.872	80.046	90.000	-6.340
KK30B40D_F_01-1_8bit_crop03_Lo	KK30B40D	F	1	1	crop03	ROI-086	Lo	Axon	Line	1.784	134	15	10	6	2	93.937	82.125	111.062	-30.069
KK30B40D_F_01-1_8bit_crop03_Lo	KK30B40D	F	1	1	crop03	ROI-087	Lo	Axon	Line	1.701	132	20	7	10	2	79.347	57.050	103.500	-56.689
KK30B40D_F_01-1_8bit_crop03_Lo	KK30B40D	F	1	1	crop03	ROI-088	Lo	dendrite	Line	1.618	136	56	7	9	2	113.778	103.500	132.334	-51.116
KK30B40D_F_01-1_8bit_crop03_Lo	KK30B40D	F	1	1	crop03	ROI-089	Lo	dendrite	Line	1.758	145	56	8	9	2	141.919	118.386	165.568	-49.686
KK30B40D_F_01-1_8bit_crop03_Lo	KK30B40D	F	1	1	crop03	ROI-090	Lo	Axon	Line	1.184	141	72	4	8	2	62.003	52.222	76.875	-59.036
KK30B40D_F_01-1_8bit_crop03_Lo	KK30B40D	F	1	1	crop03	ROI-091	Lo	Axon	Line	1.422	128	96	10	1	2	61.820	51.042	82.500	0.000
KK30B40D_F_01-1_8bit_crop03_Lo	KK30B40D	F	1	1	crop03	ROI-092	Lo	Axon	Line	1.073	103	66	7	4	2	69.559	63.531	76.714	-155.376
KK30B40D_F_01-1_8bit_crop03_Lo	KK30B40D	F	1	1	crop03	ROI-093	Lo	Axon	Line	1.100	110	58	8	1	2	63.578	49.750	78.000	175.764
KK30B40D_F_01-1_8bit_crop03_Lo	KK30B40D	F	1	1	crop03	ROI-094	Lo	Axon	Line	1.499	108	40	6	9	2	52.985	49.552	58.375	-57.171
KK30B40D_F_01-1_8bit_crop03_Lo	KK30B40D	F	1	1	crop03	ROI-095	Lo	dendrite	Line	0.655	70	113	2	5	2	150.556	139.125	159.812	-97.125
KK30B40D_F_01-1_8bit_crop03_Lo	KK30B40D	F	1	1	crop03	ROI-096	Lo	dendrite	Line	0.857	68	93	1	7	2	107.263	65.500	139.250	-95.440
KK30B40D_F_01-1_8bit_crop03_Lo	KK30B40D	F	1	1	crop03	ROI-097	Lo	dendrite	Line	1.437	68	86	8	7	2	114.795	85.562	138.711	-42.709
KK30B40D_F_01-1_8bit_crop03_Lo	KK30B40D	F	1	1	crop03	ROI-098	Lo	dendrite	Line	1.668	83	83	6	10	2	93.124	64.250	113.420	-124.077
KK30B40D_F_01-1_8bit_crop03_Lo	KK30B40D	F	1	1	crop03	ROI-099	Lo	Axon	Line	2.438	42	111	10	13	2	91.074	62.300	114.535	-53.130
KK30B40D_F_01-1_8bit_crop03_Lo	KK30B40D	F	1	1	crop03	ROI-0100	Lo	Axon	Line	1.296	85	75	5	8	2	51.487	41.133	67.375	-57.804
KK30B40D_F_01-1_8bit_crop03_Lo	KK30B40D	F	1	1	crop03	ROI-0101	Lo	dendrite	Line	1.736	90	55	4	12	2	106.584	94.314	116.346	-106.314
KK30B40D_F_01-1_8bit_crop03_Lo	KK30B40D	F	1	1	crop03	ROI-0102	Lo	dendrite	Line	0.798	37	154	2	6	2	121.871	113.000	133.250	-75.256
KK30B40D_F_01-1_8bit_crop03_Lo	KK30B40D	F	1	1	crop03	ROI-0103	Lo	dendrite	Line	0.577	29	138	3	3	2	93.860	82.000	102.844	-129.289
KK30B40D_F_01-1_8bit_crop03_Lo	KK30B40D	F	1	1	crop03	ROI-0104	Lo	dendrite	Line	0.632	25	142	4	4	2	128.280	102.000	150.062	-135.000
KK30B40D_F_01-1_8bit_crop03_Lo	KK30B40D	F	1	1	crop03	ROI-0105	Lo	dendrite	Line	1.240	106	82	8	5	2	121.295	90.000	143.000	148.392
KK30B40D_F_01-1_8bit_crop03_Lo	KK30B40D	F	1	1	crop03	ROI-0106	Lo	dendrite	Line	1.036	64	120	5	6	2	254.261	251.163	255.000	-48.180
KK30B40D_F_01-1_8bit_crop03_Lo	KK30B40D	F	1	1	crop03	ROI-0107	Lo	dendrite	Line	1.150	59	111	5	7	2	250.155	244.010	255.000	-57.995
KK30B40D_F_01-1_8bit_crop03_Lo	KK30B40D	F	1	1	crop03	ROI-0108	Lo	Axon	Line	1.422	122	76	6	8	2	84.266	71.625	94.250	-53.130
KK30B40D_F_01-1_8bit_crop03_Lo	KK30B40D	F	1	1	crop03	ROI-0109	Lo	dendrite	Line	1.328	59	27	9	4	2	252.870	239.500	255.000	23.429
KK30B40D_F_01-1_8bit_crop03_Lo	KK30B40D	F	1	1	crop03	ROI-0110	Lo	Axon	Line	1.352	21	18	6	8	2	124.617	106.492	153.125	-57.265
KK30B40D_F_01-1_8bit_crop03_Lo	KK30B40D	F	1	1	crop03	ROI-0111	Lo	dendrite	Line	1.195	26	10	6	7	2	189.196	136.000	210.334	-125.311
KK30B40D_F_01-1_8bit_crop03_Lo	KK30B40D	F	1	1	crop03	ROI-0112	Lo	dendrite	Line	0.928	36	38	3	7	2	226.455	198.375	244.875	-66.801
KK30B40D_F_01-1_8bit_crop03_Lo	KK30B40D	F	1	1	crop03	ROI-0113	Lo	dendrite	Line	0.908	141	34	3	6	2	193.139	170.250	210.528	-63.435
KK30B40D_F_01-1_8bit_crop03_Lo	KK30B40D	F	1	1	crop03	ROI-0114	Lo	dendrite	Line	1.965	145	108	7	12	2	147.317	80.500	204.750	-60.255
KK30B40D_F_01-1_8bit_crop03_Lo	KK30B40D	F	1	1	crop03	ROI-0115	Lo	Axon	Line	1.069	128	150	8	2	2	46.328	37.520	67.000	-171.254
KK30B40D_F_01-1_8bit_crop03_Lo	KK30B40D	F	1	1	crop03	ROI-0116	Lo	Axon	Line	2.398	142	88	10	13	2	72.145	60.180	98.938	-128.811
KK30B40D_F_01-1_8bit_crop03_Lo	KK30B40D	F	1	1	crop03	ROI-0117	Lo	dendrite	Line	1.093	75	42	6	6	2	176.735	145.000	213.551	-131.987
KK30B40D_F_01-1_8bit_crop03_Lo	KK30B40D	F	1	1	crop03	ROI-0118	Lo	dendrite	Line	0.838	14	71	5	5	2	255.000	255.000	255.000	-129.094
KK30B40D_F_01-1_8bit_crop03_Lo	KK30B40D	F	1	1	crop03	ROI-0119	Lo	dendrite	Line	1.492	11	113	9	5	2	247.433	211.500	255.000	-150.642
KK30B40D_F_01-1_8bit_crop03_Lo	KK30B40D	F	1	1	crop03	ROI-0120	Lo	dendrite	Line	1.092	14	3	6	6	2	245.617	216.500	255.000	-135.000
KK30B40D_F_01-1_8bit_crop03_Lo	KK30B40D	F	1	1	crop03	ROI-0121	Lo	Axon	Line	1.036	8	14	6	6	2	142.207	76.000	227.875	-138.180
KK30B40D_F_01-1_8bit_crop03_Lo	KK30B40D	F	1	1	crop03	ROI-0122	Lo	Axon	Line	1.370	4	15	3	10	2	57.645	44.830	72.643	-101.976
KK30B40D_F_01-1_8bit_crop03_Lo	KK30B40D	F	1	1	crop03	ROI-0123	Lo	dendrite	Line	1.073	13	84	7	3	2	255.000	255.000	255.000	-24.624
KK30B40D_F_01-1_8bit_crop03_Lo	KK30B40D	F	1	1	crop03	ROI-0124	Lo	dendrite	Line	0.723	23	130	3	4	2	214.469	198.125	225.547	-51.843
KK30B40D_F_01-1_8bit_crop03_Lo	KK30B40D	F	1	1	crop03	ROI-0125	Lo	dendrite	Line	0.570	14	147	1	4	2	114.806	105.250	120.750	-94.086
KK30B40D_F_01-1_8bit_crop03_Lo	KK30B40D	F	1	1	crop03	ROI-0126	Lo	dendrite	Line	0.776	37	86	5	4	2	255.000	255.000	255.000	-137.121
KK30B40D_F_01-1_8bit_crop03_Lo	KK30B40D	F	1	1	crop03	ROI-0127	Lo	Axon	Line	1.777	25	88	3	11	2	167.471	81.125	255.000	-100.539
KK30B40D_F_01-1_8bit_crop03_Lo	KK30B40D	F	1	1	crop03	ROI-0128	Lo	dendrite	Line	0.692	37	7	5	4	2	148.029	135.359	159.000	-139.764
KK30B40D_F_01-1_8bit_crop03_Lo	KK30B40D	F	1	1	crop03	ROI-0129	Lo	Axon	Line	2.069	83	103	11	9	2	83.447	63.125	104.497	-43.409
KK30B40D_F_01-1_8bit_crop03_Lo	KK30B40D	F	1	1	crop03	ROI-0130	Lo	dendrite	Line	0.747	72	52	5	3	2	194.207	181.562	209.700	-22.380
KK30B40D_F_01-1_8bit_crop03_Lo	KK30B40D	F	1	1	crop03	ROI-0131	Lo	dendrite	Line	0.989	134	7	7	3	2	89.861	76.625	109.250	-19.179
KK30B40D_F_01-1_8bit_crop03_Lo	KK30B40D	F	1	1	crop03	ROI-0132	Lo	dendrite	Line	3.261	93	16	13	16	2	95.772	75.045	119.250	-50.560
KK30B40D_F_01-1_8bit_crop03_Lo	KK30B40D	F	1	1	crop03	ROI-0133	Lo	dendrite	Line	1.172	70	125	5	7	2	255.000	255.000	255.000	-56.310
KK30B40D_F_01-1_8bit_crop03_Lo	KK30B40D	F	1	1	crop03	ROI-0134	Lo	dendrite	Line	1.350	51	21	4	8	2	239.087	187.750	255.000	-111.161
KK30B40D_F_01-1_8bit_crop03_Lo	KK30B40D	F	1	1	crop03	ROI-0135	Lo	Axon	Line	1.589	104	41	7	9	2	3.868	0.000	41.875	-57.529
KK30B40D_F_01-1_8bit_crop03_Lo	KK30B40D	F	1	1	crop03	ROI-0136	Lo	dendrite	Line	2.310	77	133	9	12	2	246.805	219.152	255.000	-55.751
KK30B40D_F_01-1_8bit_crop03_Lo	KK30B40D	F	1	1	crop03	ROI-0137	Lo	dendrite	Line	0.834	116	8	5	5	2	248.394	231.562	255.000	-43.025
KK30B40D_F_01-1_8bit_crop03_Lo	KK30B40D	F	1	1	crop03	ROI-0138	Lo	dendrite	Line	0.861	122	11	6	2	2	236.950	198.000	255.000	-19.290
KK30B40D_F_01-1_8bit_crop03_Lo	KK30B40D	F	1	1	crop03	ROI-0139	Lo	dendrite	Line	1.009	128	40	5	6	2	78.712	67.938	86.812	-49.899
KK30B40D_F_01-1_crop01-Lo	KK30B40D	F	1	1	crop01	ROI-001	Lo	dendrite	Line	1.593	65	48	4	10	2	87.257	71.667	106.887	107.819
KK30B40D_F_01-1_crop01-Lo	KK30B40D	F	1	1	crop01	ROI-002	Lo	dendrite	Line	2.302	65	32	3	15	2	118.392	76.881	176.889	98.797
KK30B40D_F_01-1_crop01-Lo	KK30B40D	F	1	1	crop01	ROI-003	Lo	dendrite	Line	2.364	60	18	7	14	2	188.895	103.969	236.136	114.362
KK30B40D_F_01-1_crop01-Lo	KK30B40D	F	1	1	crop01	ROI-004	Lo	dendrite	Line	2.439	74	52	16	1	2	127.313	76.375	193.288	-1.909
KK30B40D_F_01-1_crop01-Lo	KK30B40D	F	1	1	crop01	ROI-005	Lo	dendrite	Line	1.585	87	78	9	6	2	93.005	62.250	120.647	-36.135
KK30B40D_F_01-1_crop01-Lo	KK30B40D	F	1	1	crop01	ROI-006	Lo	dendrite	Line	1.183	92	3	3	8	2	152.054	109.000	190.857	-105.945
KK30B40D_F_01-1_crop01-Lo	KK30B40D	F	1	1	crop01	ROI-007	Lo	dendrite	Line	1.008	46	85	6	4	2	63.063	48.000	73.694	143.746
KK30B40D_F_01-1_crop01-Lo	KK30B40D	F	1	1	crop01	ROI-008	Lo	dendrite	Line	3.588	61	51	11	20	2	171.685	117.926	238.240	61.113
KK30B40D_F_01-1_crop01-Lo	KK30B40D	F	1	1	crop01	ROI-009	Lo	dendrite	Line	1.127	22	66	5	7	2	134.523	124.361	149.700	-125.218
KK30B40D_F_01-1_crop01-Lo	KK30B40D	F	1	1	crop01	ROI-010	Lo	dendrite	Line	1.221	125	99	2	9	2	51.194	44.000	55.262	-86.186
KK30B40D_F_01-1_crop01-Lo	KK30B40D	F	1	1	crop01	ROI-011	Lo	dendrite	Line	0.825	29	55	6	3	2	108.987	86.000	123.662	-156.801
KK30B40D_F_01-1_crop01-Lo	KK30B40D	F	1	1	crop01	ROI-012	Lo	dendrite	Line	0.704	13	44	1	5	2	75.656	71.222	82.236	-90.000
KK30B40D_F_01-1_crop01-Lo	KK30B40D	F	1	1	crop01	ROI-013	Lo	dendrite	Line	0.644	21	37	2	4	2	45.466	40.194	52.167	-104.621
KK30B40D_F_01-1_crop01-Lo	KK30B40D	F	1	1	crop01	ROI-014	Lo	dendrite	Line	0.808	92	99	3	6	2	126.317	100.167	148.333	-103.570
KK30B40D_F_01-1_crop01-Lo	KK30B40D	F	1	1	crop01	ROI-015	Lo	dendrite	Line	0.628	120	115	1	5	2	169.015	159.938	185.361	-97.431
KK30B40D_F_01-1_crop01-Lo	KK30B40D	F	1	1	crop01	ROI-016	Lo	dendrite	Line	1.870	124	122	12	1	2	83.461	47.500	96.500	-1.660
KK30B40D_F_01-1_crop01-Lo	KK30B40D	F	1	1	crop01	ROI-017	Lo	dendrite	Line	0.706	128	127	3	4	2	76.317	63.139	87.333	-57.529
KK30B40D_F_01-1_crop01-Lo	KK30B40D	F	1	1	crop01	ROI-018	Lo	dendrite	Line	0.961	80	86	3	6	2	104.061	96.333	113.667	-111.501
KK30B40D_F_01-1_crop01-Lo	KK30B40D	F	1	1	crop01	ROI-019	Lo	dendrite	Line	0.850	67	92	4	5	2	121.161	105.750	139.350	-127.235
KK30B40D_F_01-1_crop01-Lo	KK30B40D	F	1	1	crop01	ROI-020	Lo	dendrite	Line	0.867	3	31	5	5	2	75.130	54.833	90.611	-128.660
KK30B40D_F_01-1_crop01-Lo	KK30B40D	F	1	1	crop01	ROI-021	Lo	dendrite	Line	0.690	69	97	4	4	2	120.599	95.000	149.750	-138.180
KK30B40D_F_01-1_crop01-Lo	KK30B40D	F	1	1	crop01	ROI-022	Lo	dendrite	Line	1.491	54	33	1	10	2	112.611	106.698	121.546	-87.917
KK30B40D_F_01-1_crop01-Lo	KK30B40D	F	1	1	crop01	ROI-023	Lo	dendrite	Line	0.480	52	23	2	4	2	121.110	113.333	129.000	-73.610
KK30B40D_F_01-1_crop01-Lo	KK30B40D	F	1	1	crop01	ROI-024	Lo	dendrite	Line	0.580	43	19	4	4	2	80.696	71.208	94.833	-127.405
KK30B40D_F_01-1_crop01-Lo	KK30B40D	F	1	1	crop01	ROI-025	Lo	dendrite	Line	0.433	89	100	1	3	2	94.597	76.000	104.000	-90.000
KK30B40D_F_01-1_crop01-Lo	KK30B40D	F	1	1	crop01	ROI-026	Lo	dendrite	Line	0.800	81	86	3	6	2	110.127	97.333	115.647	-113.962
KK30B40D_F_01-1_crop01-Lo	KK30B40D	F	1	1	crop01	ROI-027	Lo	dendrite	Line	0.820	6	10	6	2	2	203.700	136.000	244.333	172.405
KK30B40D_F_01-1_crop01-Lo	KK30B40D	F	1	1	crop01	ROI-028	Lo	dendrite	Line	0.981	14	14	7	2	2	176.130	154.056	224.000	173.660
KK30B40D_F_01-1_crop01-Lo	KK30B40D	F	1	1	crop01	ROI-029	Lo	dendrite	Line	0.601	22	40	3	4	2	58.972	42.667	67.969	125.838
KK30B40D_F_01-1_crop01-Lo	KK30B40D	F	1	1	crop01	ROI-030	Lo	dendrite	Line	1.385	68	66	9	1	2	234.348	165.889	255.000	175.515
KK30B40D_F_01-1_crop01-Lo	KK30B40D	F	1	1	crop01	ROI-031	Lo	dendrite	Line	0.951	83	61	2	6	2	233.069	204.167	248.924	-94.899
KK30B40D_F_01-1_crop01-Lo	KK30B40D	F	1	1	crop01	ROI-032	Lo	dendrite	Line	0.542	52	54	3	4	2	153.333	145.333	161.000	-53.130
KK30B40D_F_01-1_crop01-Lo	KK30B40D	F	1	1	crop01	ROI-033	Lo	dendrite	Line	0.601	83	52	1	5	2	230.502	190.778	253.472	-97.765
KK30B40D_F_01-1_crop01-Lo	KK30B40D	F	1	1	crop01	ROI-034	Lo	dendrite	Line	1.172	52	55	8	1	2	183.588	161.896	212.844	6.633
KK30B40D_F_01-1_crop01-Lo	KK30B40D	F	1	1	crop01	ROI-035	Lo	Axon	Line	1.255	56	67	5	7	2	137.308	106.833	179.500	-57.339
KK30B40D_F_01-1_crop01-Lo	KK30B40D	F	1	1	crop01	ROI-037	Lo	Axon	Line	0.542	4	31	3	4	2	100.755	95.000	107.667	126.870
KK30B40D_F_01-1_crop01-Lo	KK30B40D	F	1	1	crop01	ROI-038	Lo	dendrite	Line	0.946	31	65	6	2	2	173.649	132.167	205.500	-166.759
KK30B40D_F_01-1_crop01-Lo	KK30B40D	F	1	1	crop01	ROI-039	Lo	Axon	Line	1.152	24	83	6	6	2	88.959	62.333	113.730	-138.814
KK30B40D_F_01-1_crop01-Lo	KK30B40D	F	1	1	crop01	ROI-040	Lo	Axon	Line	1.811	13	82	7	10	2	28.496	12.389	43.439	-55.359
KK30B40D_F_01-1_crop01-Lo	KK30B40D	F	1	1	crop01	ROI-041	Lo	Axon	Line	1.210	19	94	5	6	2	47.431	36.011	70.000	-130.462
KK30B40D_F_01-1_crop01-Lo	KK30B40D	F	1	1	crop01	ROI-042	Lo	Axon	Line	1.565	25	74	5	9	2	31.553	24.028	37.222	-59.886
KK30B40D_F_01-1_crop01-Lo	KK30B40D	F	1	1	crop01	ROI-043	Lo	Axon	Line	1.436	29	100	6	9	2	56.342	44.000	71.094	-54.211
KK30B40D_F_01-1_crop01-Lo	KK30B40D	F	1	1	crop01	ROI-044	Lo	Axon	Line	1.012	39	102	3	7	2	17.151	12.000	26.000	-74.476
KK30B40D_F_01-1_crop01-Lo	KK30B40D	F	1	1	crop01	ROI-045	Lo	Axon	Line	0.747	44	113	4	5	2	24.177	8.861	33.833	-46.469
KK30B40D_F_01-1_crop01-Lo	KK30B40D	F	1	1	crop01	ROI-046	Lo	Axon	Line	1.019	50	83	6	5	2	61.168	51.630	68.546	140.389
KK30B40D_F_01-1_crop01-Lo	KK30B40D	F	1	1	crop01	ROI-047	Lo	Axon	Line	1.357	40	86	9	5	2	74.903	54.111	90.542	-28.610
KK30B40D_F_01-1_crop01-Lo	KK30B40D	F	1	1	crop01	ROI-048	Lo	Axon	Line	2.645	33	134	10	14	2	27.771	11.736	40.042	-55.008
KK30B40D_F_01-1_crop01-Lo	KK30B40D	F	1	1	crop01	ROI-049	Lo	Axon	Line	3.048	31	124	14	14	2	90.052	42.947	172.947	-132.479
KK30B40D_F_01-1_crop01-Lo	KK30B40D	F	1	1	crop01	ROI-050	Lo	Axon	Line	0.646	108	13	5	4	2	90.490	65.333	100.917	-33.024
KK30B40D_F_01-1_crop01-Lo	KK30B40D	F	1	1	crop01	ROI-051	Lo	Axon	Line	1.152	50	117	7	3	2	98.612	86.000	110.281	-156.448
KK30B40D_F_01-1_crop01-Lo	KK30B40D	F	1	1	crop01	ROI-052	Lo	Axon	Line	1.105	53	123	2	8	2	34.180	29.793	44.881	-78.690
KK30B40D_F_01-1_crop01-Lo	KK30B40D	F	1	1	crop01	ROI-053	Lo	dendrite	Line	0.466	62	117	3	3	2	130.836	124.667	140.333	125.538
KK30B40D_F_01-1_crop01-Lo	KK30B40D	F	1	1	crop01	ROI-054	Lo	Axon	Line	2.955	62	122	18	7	2	66.231	29.500	113.694	160.735
KK30B40D_F_01-1_crop01-Lo	KK30B40D	F	1	1	crop01	ROI-055	Lo	Axon	Line	1.150	70	118	6	7	2	151.527	144.014	161.533	133.091
KK30B40D_F_01-1_crop01-Lo	KK30B40D	F	1	1	crop01	ROI-056	Lo	Axon	Line	2.898	12	58	19	1	2	22.827	7.617	37.976	-178.929
KK30B40D_F_01-1_crop01-Lo	KK30B40D	F	1	1	crop01	ROI-057	Lo	dendrite	Line	1.420	94	109	9	6	2	218.658	192.212	253.000	-145.098
KK30B40D_F_01-1_crop01-Lo	KK30B40D	F	1	1	crop01	ROI-058	Lo	dendrite	Line	1.844	84	110	6	11	2	207.914	130.000	254.832	-60.046
KK30B40D_F_01-1_crop01-Lo	KK30B40D	F	1	1	crop01	ROI-059	Lo	Axon	Line	1.187	80	117	4	8	2	113.155	86.459	135.882	-62.850
KK30B40D_F_01-1_crop01-Lo	KK30B40D	F	1	1	crop01	ROI-060	Lo	Axon	Line	1.180	85	130	5	7	2	78.086	66.825	88.582	-58.134
KK30B40D_F_01-1_crop01-Lo	KK30B40D	F	1	1	crop01	ROI-061	Lo	Axon	Line	1.083	84	118	6	5	2	70.265	53.000	86.500	-143.130
KK30B40D_F_01-1_crop01-Lo	KK30B40D	F	1	1	crop01	ROI-062	Lo	Axon	Line	1.062	23	120	2	8	2	66.763	53.781	83.703	-84.144
KK30B40D_F_01-1_crop01-Lo	KK30B40D	F	1	1	crop01	ROI-063	Lo	Axon	Line	1.741	28	43	11	5	2	76.877	45.737	106.643	-16.699
KK30B40D_F_01-1_crop01-Lo	KK30B40D	F	1	1	crop01	ROI-064	Lo	Axon	Line	1.879	20	27	5	12	2	88.523	52.010	116.830	-66.468
KK30B40D_F_01-1_crop01-Lo	KK30B40D	F	1	1	crop01	ROI-065	Lo	Axon	Line	1.366	35	31	2	10	2	30.405	26.847	35.789	-85.333
KK30B40D_F_01-1_crop01-Lo	KK30B40D	F	1	1	crop01	ROI-066	Lo	dendrite	Line	1.666	45	35	10	6	2	133.202	68.028	168.422	-152.152
KK30B40D_F_01-1_crop01-Lo	KK30B40D	F	1	1	crop01	ROI-067	Lo	Axon	Line	1.107	38	51	3	7	2	71.348	41.818	104.644	-72.474
KK30B40D_F_01-1_crop01-Lo	KK30B40D	F	1	1	crop01	ROI-068	Lo	Axon	Line	1.117	29	16	1	8	2	26.650	21.007	32.921	-84.289
KK30B40D_F_01-1_crop01-Lo	KK30B40D	F	1	1	crop01	ROI-069	Lo	Axon	Line	0.870	95	90	6	3	2	60.345	56.548	65.562	-26.565
KK30B40D_F_01-1_crop01-Lo	KK30B40D	F	1	1	crop01	ROI-070	Lo	Axon	Line	1.367	101	86	8	4	2	43.992	35.315	52.153	-26.565
KK30B40D_F_01-1_crop01-Lo	KK30B40D	F	1	1	crop01	ROI-071	Lo	Axon	Line	1.919	108	75	11	8	2	59.493	30.123	93.201	-145.620
KK30B40D_F_01-1_crop01-Lo	KK30B40D	F	1	1	crop01	ROI-072	Lo	Axon	Line	1.553	104	70	3	10	2	48.672	36.164	70.372	-79.695
KK30B40D_F_01-1_crop01-Lo	KK30B40D	F	1	1	crop01	ROI-073	Lo	Axon	Line	1.473	112	61	1	10	2	55.445	30.103	86.480	-88.919
KK30B40D_F_01-1_crop01-Lo	KK30B40D	F	1	1	crop01	ROI-074	Lo	Axon	Line	2.076	83	26	14	4	2	89.763	53.887	124.731	-15.524
KK30B40D_F_01-1_crop01-Lo	KK30B40D	F	1	1	crop01	ROI-075	Lo	Axon	Line	1.244	103	30	4	8	2	58.744	49.513	65.753	-66.297
KK30B40D_F_01-1_crop01-Lo	KK30B40D	F	1	1	crop01	ROI-076	Lo	Axon	Line	3.512	92	28	7	21	2	45.073	14.064	97.269	-74.864
KK30B40D_F_01-1_crop01-Lo	KK30B40D	F	1	1	crop01	ROI-077	Lo	Axon	Line	1.792	85	21	12	2	2	86.601	47.571	153.143	172.875
KK30B40D_F_01-1_crop01-Lo	KK30B40D	F	1	1	crop01	ROI-078	Lo	Axon	Line	0.948	107	19	4	6	2	38.733	35.105	45.161	-58.173
KK30B40D_F_01-1_crop01-Lo	KK30B40D	F	1	1	crop01	ROI-079	Lo	Axon	Line	1.318	126	28	4	8	2	66.177	49.323	100.288	-65.056
KK30B40D_F_01-1_crop01-Lo	KK30B40D	F	1	1	crop01	ROI-080	Lo	Axon	Line	1.357	133	31	6	7	2	71.053	53.543	87.478	132.510
KK30B40D_F_01-1_crop01-Lo	KK30B40D	F	1	1	crop01	ROI-081	Lo	Axon	Line	1.301	149	29	4	9	2	23.496	15.067	29.501	-70.017
KK30B40D_F_01-1_crop01-Lo	KK30B40D	F	1	1	crop01	ROI-082	Lo	Axon	Line	0.829	136	40	4	5	2	61.418	48.235	71.148	-50.440
KK30B40D_F_01-1_crop01-Lo	KK30B40D	F	1	1	crop01	ROI-083	Lo	Axon	Line	0.492	143	38	3	3	2	62.864	56.133	67.208	-47.291
KK30B40D_F_01-1_crop01-Lo	KK30B40D	F	1	1	crop01	ROI-084	Lo	Axon	Line	0.656	148	39	3	5	2	60.549	52.925	67.724	-53.616
KK30B40D_F_01-1_crop01-Lo	KK30B40D	F	1	1	crop01	ROI-085	Lo	Axon	Line	2.084	76	52	4	13	2	50.581	16.235	154.510	-73.740
KK30B40D_F_01-1_crop01-Lo	KK30B40D	F	1	1	crop01	ROI-086	Lo	Axon	Line	1.942	82	69	10	8	2	199.946	105.524	253.875	-33.917
KK30B40D_F_01-1_crop01-Lo	KK30B40D	F	1	1	crop01	ROI-087	Lo	Axon	Line	2.111	80	68	5	13	2	194.116	74.749	255.000	-110.821
KK30B40D_F_01-1_crop01-Lo	KK30B40D	F	1	1	crop01	ROI-088	Lo	Axon	Line	2.642	119	56	7	16	2	89.026	74.797	107.420	-67.751
KK30B40D_F_01-1_crop01-Lo	KK30B40D	F	1	1	crop01	ROI-089	Lo	Axon	Line	1.084	94	67	7	4	2	144.587	71.758	210.261	-22.620
KK30B40D_F_01-1_crop01-Lo	KK30B40D	F	1	1	crop01	ROI-090	Lo	Axon	Line	1.541	145	52	5	10	2	55.377	37.931	90.554	-62.049
KK30B40D_F_01-1_crop01-Lo	KK30B40D	F	1	1	crop01	ROI-091	Lo	Axon	Line	0.917	120	83	1	6	2	45.702	39.797	50.128	-91.736
KK30B40D_F_01-1_crop01-Lo	KK30B40D	F	1	1	crop01	ROI-092	Lo	Axon	Line	0.840	112	91	4	6	2	77.054	50.716	97.629	-55.784
KK30B40D_F_01-1_crop01-Lo	KK30B40D	F	1	1	crop01	ROI-093	Lo	Axon	Line	0.945	113	100	7	1	2	112.204	52.528	193.168	178.315
KK30B40D_F_01-1_crop01-Lo	KK30B40D	F	1	1	crop01	ROI-094	Lo	Axon	Line	1.878	127	87	3	13	2	16.204	8.790	27.889	-82.349
KK30B40D_F_01-1_crop01-Lo	KK30B40D	F	1	1	crop01	ROI-096	Lo	Axon	Line	1.007	127	101	7	4	2	39.678	33.201	43.558	-27.979
KK30B40D_F_01-1_crop01-Lo	KK30B40D	F	1	1	crop01	ROI-097	Lo	Axon	Line	0.879	136	100	3	6	2	16.506	13.414	22.489	-71.565
KK30B40D_F_01-1_crop01-Lo	KK30B40D	F	1	1	crop01	ROI-098	Lo	Axon	Line	1.283	141	83	2	8	2	78.278	73.916	85.688	-85.030
KK30B40D_F_01-1_crop01-Lo	KK30B40D	F	1	1	crop01	ROI-099	Lo	Axon	Line	1.696	123	61	4	11	2	89.727	48.963	226.400	-108.138
KK30B40D_F_01-1_crop01-Lo	KK30B40D	F	1	1	crop01	ROI-100	Lo	Axon	Line	1.282	142	73	8	5	2	153.123	119.056	210.487	29.899
KK30B40D_F_01-1_crop01-Lo	KK30B40D	F	1	1	crop01	ROI-101	Lo	Axon	Line	1.206	70	22	8	4	2	91.735	58.877	108.148	-151.074
KK30B40D_F_01-1_crop01-Lo	KK30B40D	F	1	1	crop01	ROI-102	Lo	dendrite	Line	1.241	59	9	5	7	2	213.233	195.809	254.877	-55.954
KK30B40D_F_01-1_crop01-Lo	KK30B40D	F	1	1	crop01	ROI-103	Lo	Axon	Line	1.245	99	105	6	7	2	119.798	95.624	152.026	-128.660
KK30B40D_F_01-1_crop01-Lo	KK30B40D	F	1	1	crop01	ROI-104	Lo	Axon	Line	1.906	106	101	7	11	2	129.957	103.109	155.978	-59.323
KK30B40D_F_01-1_crop01-Lo	KK30B40D	F	1	1	crop01	ROI-105	Lo	Axon	Line	1.768	82	104	12	3	2	45.760	29.424	73.541	-8.130
KK30B40D_F_01-1_crop01-Lo	KK30B40D	F	1	1	crop01	ROI-106	Lo	Axon	Line	1.025	140	112	6	4	2	37.880	12.753	96.410	-32.829
KK30B40D_F_01-1_crop01-Lo	KK30B40D	F	1	1	crop01	ROI-107	Lo	Axon	Line	1.206	151	124	3	9	2	28.223	18.855	46.621	-104.676
KK30B40D_F_01-1_crop01-Lo	KK30B40D	F	1	1	crop01	ROI-108	Lo	Axon	Line	0.890	145	134	5	5	2	63.628	54.397	76.992	38.660
KK30B40D_F_01-1_crop01-Lo	KK30B40D	F	1	1	crop01	ROI-109	Lo	Axon	Line	1.670	128	124	9	8	2	70.109	52.861	93.629	-45.674
KK30B40D_F_01-1_crop01-Lo	KK30B40D	F	1	1	crop01	ROI-110	Lo	Axon	Line	0.806	124	133	5	4	2	100.936	92.374	109.492	-136.397
KK30B40D_F_01-1_crop01-Lo	KK30B40D	F	1	1	crop01	ROI-111	Lo	Axon	Line	1.218	115	132	7	4	2	36.076	21.261	69.232	-27.150
KK30B40D_F_01-1_crop01-Lo	KK30B40D	F	1	1	crop01	ROI-112	Lo	Axon	Line	1.125	106	134	7	3	2	66.517	51.939	93.260	159.775
KK30B40D_F_01-1_crop01-Lo	KK30B40D	F	1	1	crop01	ROI-113	Lo	dendrite	Line	1.224	100	135	7	6	2	183.053	148.574	203.491	-39.472
KK30B40D_F_01-1_crop01-Lo	KK30B40D	F	1	1	crop01	ROI-114	Lo	Axon	Line	0.946	74	87	4	5	2	34.157	25.203	54.041	-130.236
KK30B40D_F_01-1_crop01-Lo	KK30B40D	F	1	1	crop01	ROI-115	Lo	Axon	Line	0.851	107	9	5	5	2	80.180	74.946	88.918	-51.633
KK30B40D_F_01-1_crop01-Lo	KK30B40D	F	1	1	crop01	ROI-116	Lo	Axon	Line	1.615	116	12	9	8	2	136.264	92.780	176.501	-40.815
KK30B40D_F_01-1_crop01-Lo	KK30B40D	F	1	1	crop01	ROI-117	Lo	Axon	Line	0.741	62	106	5	2	2	66.880	51.117	79.082	-12.995
KK30B40D_F_01-1_crop01-Lo	KK30B40D	F	1	1	crop01	ROI-118	Lo	dendrite	Line	1.494	66	84	7	8	2	221.257	123.872	255.000	-133.493
KK30B40D_F_01-1_crop01-Lo	KK30B40D	F	1	1	crop01	ROI-119	Lo	Axon	Line	0.627	55	104	4	2	2	33.392	20.802	42.648	12.804
KK30B40D_F_01-1_crop01-Lo	KK30B40D	F	1	1	crop01	ROI-120	Lo	dendrite	Line	0.615	76	99	4	3	2	132.547	108.416	143.439	-18.435
KK30B40D_F_01-1_crop01-Lo	KK30B40D	F	1	1	crop01	ROI-121	Lo	Axon	Line	0.808	31	149	5	4	2	66.441	55.587	76.246	-40.815
KK30B40D_F_01-1_crop01-Lo	KK30B40D	F	1	1	crop01	ROI-095	Lo	Axon	Line	1.143	121	94	8	4	2	25.116	21.000	27.726	-25.942
KK30B40D_F_01-1_crop06-Me	KK30B40D	F	1	1	crop06	ROI-001	Me	Axon	Line	1.275	148	107	5	7	2	22.481	18.250	28.750	-120.651
KK30B40D_F_01-1_crop06-Me	KK30B40D	F	1	1	crop06	ROI-002	Me	Axon	Line	1.431	82	144	2	10	2	3.444	0.000	6.340	-83.480
KK30B40D_F_01-1_crop06-Me	KK30B40D	F	1	1	crop06	ROI-003	Me	Axon	Line	1.685	11	124	4	11	2	0.487	0.000	3.263	-105.376
KK30B40D_F_01-1_crop06-Me	KK30B40D	F	1	1	crop06	ROI-004	Me	Axon	Line	1.708	15	103	6	11	2	0.040	0.000	0.314	-115.346
KK30B40D_F_01-1_crop06-Me	KK30B40D	F	1	1	crop06	ROI-005	Me	Axon	Line	1.617	26	74	5	10	2	0.000	0.000	0.000	-115.278
KK30B40D_F_01-1_crop06-Me	KK30B40D	F	1	1	crop06	ROI-006	Me	Axon	Line	1.341	94	85	8	5	2	0.017	0.000	0.156	-144.866
KK30B40D_F_01-1_crop06-Me	KK30B40D	F	1	1	crop06	ROI-007	Me	Axon	Line	1.969	107	148	6	12	2	7.413	0.000	15.594	-111.801
KK30B40D_F_01-1_crop06-Me	KK30B40D	F	1	1	crop06	ROI-008	Me	Axon	Line	1.693	113	101	10	6	2	8.085	0.000	20.125	-149.744
KK30B40D_F_01-1_crop06-Me	KK30B40D	F	1	1	crop06	ROI-009	Me	Axon	Line	0.978	112	94	5	5	2	0.000	0.000	0.000	-138.366
KK30B40D_F_01-1_crop06-Me	KK30B40D	F	1	1	crop06	ROI-010	Me	Axon	Line	1.544	113	86	9	5	2	1.931	0.000	8.750	26.565
KK30B40D_F_01-1_crop06-Me	KK30B40D	F	1	1	crop06	ROI-011	Me	Axon	Line	1.609	121	60	8	8	2	0.258	0.000	1.232	-135.000
KK30B40D_F_01-1_crop06-Me	KK30B40D	F	1	1	crop06	ROI-012	Me	Axon	Line	1.658	142	18	9	6	2	1.522	0.000	5.000	-149.036
KK30B40D_F_01-1_crop06-Me	KK30B40D	F	1	1	crop06	ROI-013	Me	Axon	Line	1.390	147	29	3	9	2	0.000	0.000	0.000	-105.255
KK30B40D_F_01-1_crop06-Me	KK30B40D	F	1	1	crop06	ROI-014	Me	Axon	Line	1.508	138	28	3	10	2	1.762	0.000	8.688	-104.036
KK30B40D_F_01-1_crop06-Me	KK30B40D	F	1	1	crop06	ROI-015	Me	Axon	Line	1.149	108	35	6	6	2	1.696	0.000	6.398	135.000
KK30B40D_F_01-1_crop06-Me	KK30B40D	F	1	1	crop06	ROI-016	Me	Axon	Line	1.116	93	23	5	7	2	0.000	0.000	0.000	-56.889
KK30B40D_F_01-1_crop06-Me	KK30B40D	F	1	1	crop06	ROI-017	Me	Axon	Line	0.862	86	19	5	5	2	0.000	0.000	0.000	-45.000
KK30B40D_F_01-1_crop06-Me	KK30B40D	F	1	1	crop06	ROI-018	Me	Axon	Line	3.662	53	24	13	20	2	0.000	0.000	0.000	-123.690
KK30B40D_F_01-1_crop06-Me	KK30B40D	F	1	1	crop06	ROI-019	Me	Axon	Line	0.902	39	66	6	4	2	0.000	0.000	0.000	-35.838
KK30B40D_F_01-1_crop06-Me	KK30B40D	F	1	1	crop06	ROI-020	Me	Axon	Line	2.729	51	9	13	13	2	0.060	0.000	1.088	-134.397
KK30B40D_F_01-1_crop06-Me	KK30B40D	F	1	1	crop06	ROI-021	Me	Axon	Line	1.275	45	25	5	7	2	0.276	0.000	1.500	-120.651
KK30B40D_F_01-1_crop06-Me	KK30B40D	F	1	1	crop06	ROI-022	Me	Axon	Line	2.040	35	35	10	10	2	0.000	0.000	0.000	45.807
KK30B40D_F_01-1_crop06-Me	KK30B40D	F	1	1	crop06	ROI-023	Me	Axon	Line	0.861	27	58	3	6	2	0.000	0.000	0.000	-109.290
KK30B40D_F_01-1_crop08-Me	KK30B40D	F	1	1	crop08	ROI-001	Me	Axon	Line	1.398	101	78	6	8	2	0.713	0	2.870	-121.535
KK30B40D_F_01-1_crop08-Me	KK30B40D	F	1	1	crop08	ROI-002	Me	Axon	Line	0.847	100	92	1	6	2	0.000	0	0.000	-82.648
KK30B40D_F_01-1_crop08-Me	KK30B40D	F	1	1	crop08	ROI-003	Me	Axon	Line	1.590	89	110	8	8	2	0.321	0	2.613	-135.690
KK30B40D_F_01-1_crop08-Me	KK30B40D	F	1	1	crop08	ROI-004	Me	Axon	Line	1.505	64	148	10	3	2	0.000	0	0.000	-8.276
KK30B40D_F_01-1_crop08-Me	KK30B40D	F	1	1	crop08	ROI-005	Me	Axon	Line	1.532	53	145	7	7	2	0.000	0	0.000	-45.000
KK30B40D_F_01-1_crop08-Me	KK30B40D	F	1	1	crop08	ROI-006	Me	Axon	Line	1.712	149	130	2	12	2	0.000	0	0.000	-85.462
KK30B40D_F_01-1_crop08-Me	KK30B40D	F	1	1	crop08	ROI-007	Me	Axon	Line	1.616	143	118	2	11	2	13.501	0	48.896	-81.327
KK30B40D_F_01-1_crop08-Me	KK30B40D	F	1	1	crop08	ROI-008	Me	Axon	Line	0.760	134	128	1	5	2	0.000	0	0.000	-85.914
KK30B40D_F_01-1_crop08-Me	KK30B40D	F	1	1	crop08	ROI-009	Me	Axon	Line	1.197	130	110	6	6	2	0.000	0	0.000	-127.648
KK30B40D_F_01-1_crop08-Me	KK30B40D	F	1	1	crop08	ROI-010	Me	Axon	Line	1.354	133	101	4	9	2	0.055	0	0.458	-109.885
KK30B40D_F_01-1_crop08-Me	KK30B40D	F	1	1	crop08	ROI-011	Me	Axon	Line	1.276	138	87	9	4	2	5.789	0	15.000	-17.281
KK30B40D_F_01-1_crop08-Me	KK30B40D	F	1	1	crop08	ROI-012	Me	Axon	Line	1.571	131	69	8	8	2	0.000	0	0.000	-46.397
KK30B40D_F_01-1_crop08-Me	KK30B40D	F	1	1	crop08	ROI-013	Me	Axon	Line	1.977	129	43	4	13	2	0.000	0	0.000	-103.465
KK30B40D_F_01-1_crop08-Me	KK30B40D	F	1	1	crop08	ROI-014	Me	Axon	Line	1.982	126	19	3	13	2	17.194	8.111	24.903	-100.235
KK30B40D_F_01-1_crop08-Me	KK30B40D	F	1	1	crop08	ROI-015	Me	Axon	Line	1.603	35	129	4	10	2	0.000	0	0.000	-74.320
KK30B40D_F_01-1_crop08-Me	KK30B40D	F	1	1	crop08	ROI-016	Me	Axon	Line	0.951	30	127	2	7	2	0.076	0	0.389	-94.899
KK30B40D_F_01-1_crop08-Me	KK30B40D	F	1	1	crop08	ROI-017	Me	Axon	Line	1.203	121	116	2	9	2	0.454	0	2.282	-82.235
KK30B40D_F_01-1_crop08-Me	KK30B40D	F	1	1	crop08	ROI-018	Me	Axon	Line	1.278	26	113	4	8	2	0.000	0	0.000	-68.875
KK30B40D_F_01-1_crop08-Me	KK30B40D	F	1	1	crop08	ROI-019	Me	Axon	Line	1.975	28	54	10	10	2	0.000	0	0.000	-137.779
KK30B40D_F_01-1_crop08-Me	KK30B40D	F	1	1	crop08	ROI-020	Me	Axon	Line	1.137	29	83	3	8	2	0.000	0	0.000	-77.619
KK30B40D_F_01-1_crop08-Me	KK30B40D	F	1	1	crop08	ROI-021	Me	Axon	Line	1.409	27	74	1	10	2	0.203	0	1.892	-91.102
KK30B40D_F_01-1_crop08-Me	KK30B40D	F	1	1	crop08	ROI-022	Me	Axon	Line	1.194	25	16	7	5	2	0.000	0	0.000	-147.031
KK30B40D_F_01-1_crop08-Me	KK30B40D	F	1	1	crop08	ROI-023	Me	Axon	Line	1.328	38	20	9	3	2	0.753	0	4.093	-20.283
KK30B40D_F_02-1_8bit_crop01_Lo	KK30B40D	F	2	1	crop01	ROI-001	Lo	Axon	Line	1.438	96	109	7	8	2	136.367	65.553	201.845	-131.082
KK30B40D_F_02-1_8bit_crop01_Lo	KK30B40D	F	2	1	crop01	ROI-002	Lo	Axon	Line	1.695	83	125	11	1	2	140.564	52.579	184.359	180.000
KK30B40D_F_02-1_8bit_crop01_Lo	KK30B40D	F	2	1	crop01	ROI-003	Lo	Axon	Line	1.215	86	129	3	9	2	163.782	53.639	250.410	-100.539
KK30B40D_F_02-1_8bit_crop01_Lo	KK30B40D	F	2	1	crop01	ROI-004	Lo	Axon	Line	1.985	61	128	9	9	2	51.033	24.951	73.663	-44.433
KK30B40D_F_02-1_8bit_crop01_Lo	KK30B40D	F	2	1	crop01	ROI-005	Lo	dendrite	Line	1.356	96	87	9	2	2	191.677	87.000	255.000	-171.384
KK30B40D_F_02-1_8bit_crop01_Lo	KK30B40D	F	2	1	crop01	ROI-006	Lo	dendrite	Line	3.410	61	113	21	6	2	121.012	63.500	172.263	-164.805
KK30B40D_F_02-1_8bit_crop01_Lo	KK30B40D	F	2	1	crop01	ROI-007	Lo	Axon	Line	1.494	97	73	4	9	2	152.002	70.000	220.392	-112.380
KK30B40D_F_02-1_8bit_crop01_Lo	KK30B40D	F	2	1	crop01	ROI-008	Lo	Axon	Line	1.129	107	77	6	5	2	197.247	78.000	255.000	-37.694
KK30B40D_F_02-1_8bit_crop01_Lo	KK30B40D	F	2	1	crop01	ROI-009	Lo	Axon	Line	1.326	110	69	8	6	2	167.592	44.188	255.000	-40.030
KK30B40D_F_02-1_8bit_crop01_Lo	KK30B40D	F	2	1	crop01	ROI-010	Lo	Axon	Line	1.494	94	55	9	5	2	203.023	66.000	255.000	-22.380
KK30B40D_F_02-1_8bit_crop01_Lo	KK30B40D	F	2	1	crop01	ROI-011	Lo	Axon	Line	1.195	118	69	6	7	2	197.449	92.125	255.000	-125.311
KK30B40D_F_02-1_8bit_crop01_Lo	KK30B40D	F	2	1	crop01	ROI-012	Lo	dendrite	Line	0.636	125	78	2	5	2	88.686	56.188	113.258	-116.565
KK30B40D_F_02-1_8bit_crop01_Lo	KK30B40D	F	2	1	crop01	ROI-013	Lo	dendrite	Line	0.746	131	75	5	3	2	62.866	34.250	84.348	-150.642
KK30B40D_F_02-1_8bit_crop01_Lo	KK30B40D	F	2	1	crop01	ROI-014	Lo	dendrite	Line	1.236	85	50	7	5	2	162.765	55.500	234.842	-152.592
KK30B40D_F_02-1_8bit_crop01_Lo	KK30B40D	F	2	1	crop01	ROI-015	Lo	dendrite	Line	0.785	67	79	5	2	2	109.097	69.500	131.300	-21.251
KK30B40D_F_02-1_8bit_crop01_Lo	KK30B40D	F	2	1	crop01	ROI-016	Lo	Axon	Line	0.977	58	80	7	3	2	153.185	101.062	185.703	16.928
KK30B40D_F_02-1_8bit_crop01_Lo	KK30B40D	F	2	1	crop01	ROI-017	Lo	Axon	Line	0.776	52	76	5	4	2	164.293	73.000	228.850	-42.879
KK30B40D_F_02-1_8bit_crop01_Lo	KK30B40D	F	2	1	crop01	ROI-019	Lo	Axon	Line	1.350	129	116	9	3	2	196.693	104.000	255.000	-164.291
KK30B40D_F_02-1_8bit_crop01_Lo	KK30B40D	F	2	1	crop01	ROI-020	Lo	Axon	Line	1.764	27	55	7	9	2	131.083	55.000	189.227	-51.546
KK30B40D_F_02-1_8bit_crop01_Lo	KK30B40D	F	2	1	crop01	ROI-022	Lo	Axon	Line	1.041	22	55	6	5	2	151.706	68.562	199.188	-38.660
KK30B40D_F_02-1_8bit_crop01_Lo	KK30B40D	F	2	1	crop01	ROI-023	Lo	dendrite	Line	1.352	17	45	6	8	2	168.944	77.250	250.977	-57.265
KK30B40D_F_02-1_8bit_crop01_Lo	KK30B40D	F	2	1	crop01	ROI-024	Lo	Axon	Line	1.298	43	123	9	4	2	166.404	46.500	252.516	-159.864
KK30B40D_F_02-1_8bit_crop01_Lo	KK30B40D	F	2	1	crop01	ROI-025	Lo	Axon	Line	1.144	99	131	8	2	2	111.271	41.375	191.929	-173.884
KK30B40D_F_02-1_8bit_crop01_Lo	KK30B40D	F	2	1	crop01	ROI-026	Lo	dendrite	Line	0.732	115	120	5	3	2	108.625	63.250	143.620	-160.560
KK30B40D_F_02-1_8bit_crop01_Lo	KK30B40D	F	2	1	crop01	ROI-027	Lo	dendrite	Line	1.381	147	94	5	8	2	163.916	56.250	247.125	-118.072
KK30B40D_F_02-1_8bit_crop01_Lo	KK30B40D	F	2	1	crop01	ROI-028	Lo	Axon	Line	0.945	133	133	6	3	2	141.506	57.750	198.875	-25.463
KK30B40D_F_02-1_8bit_crop01_Lo	KK30B40D	F	2	1	crop01	ROI-029	Lo	Axon	Line	1.230	26	127	9	2	2	120.024	62.000	175.500	7.595
KK30B40D_F_02-1_8bit_crop01_Lo	KK30B40D	F	2	1	crop01	ROI-030	Lo	Axon	Line	0.575	35	126	5	2	2	73.631	53.562	90.500	-171.870
KK30B40D_F_02-1_8bit_crop01_Lo	KK30B40D	F	2	1	crop01	ROI-031	Lo	dendrite	Line	2.551	111	140	11	13	2	69.738	30.250	114.742	-127.235
KK30B40D_F_02-1_8bit_crop01_Lo	KK30B40D	F	2	1	crop01	ROI-032	Lo	dendrite	Line	1.552	105	147	11	2	2	108.338	65.250	135.250	6.009
KK30B40D_F_02-1_8bit_crop01_Lo	KK30B40D	F	2	1	crop01	ROI-033	Lo	dendrite	Line	0.875	38	144	3	6	2	114.683	62.500	151.100	-111.801
KK30B40D_F_02-1_8bit_crop01_Lo	KK30B40D	F	2	1	crop01	ROI-034	Lo	dendrite	Line	1.156	32	151	3	8	2	133.879	39.500	216.724	-71.565
KK30B40D_F_02-1_8bit_crop01_Lo	KK30B40D	F	2	1	crop01	ROI-035	Lo	Axon	Line	0.564	79	130	4	3	2	73.792	36.625	100.708	-30.256
KK30B40D_F_02-1_8bit_crop01_Lo	KK30B40D	F	2	1	crop01	ROI-036	Lo	dendrite	Line	1.698	111	131	4	10	2	92.658	52.750	161.212	-111.038
KK30B40D_F_02-1_8bit_crop01_Lo	KK30B40D	F	2	1	crop01	ROI-037	Lo	dendrite	Line	0.837	117	131	5	3	2	54.825	36.500	71.850	-29.055
KK30B40D_F_02-1_8bit_crop01_Lo	KK30B40D	F	2	1	crop01	ROI-038	Lo	dendrite	Line	0.875	119	136	3	6	2	130.625	85.000	180.400	-68.199
KK30B40D_F_02-1_8bit_crop01_Lo	KK30B40D	F	2	1	crop01	ROI-039	Lo	dendrite	Line	3.358	126	106	13	18	2	86.077	38.806	151.796	-124.651
KK30B40D_F_02-1_8bit_crop01_Lo	KK30B40D	F	2	1	crop01	ROI-040	Lo	dendrite	Line	1.236	148	136	6	7	2	154.892	38.000	241.875	-133.668
KK30B40D_F_02-1_8bit_crop01_Lo	KK30B40D	F	2	1	crop01	ROI-041	Lo	Axon	Line	2.188	149	102	5	14	2	179.508	60.000	255.000	-105.068
[truncated: 665 more rows]

## Sheet: Axon num_DEV
AXON NUMBER IN DEVELOPMENT
QUANTIFICATIONS								ESTIMATION STATISTICS					P VALUE STATISTICS
[truncated: 79 more rows]

## Sheet: qRT-PCR_COS7
qRT-PCR in COS7 cells
[truncated: 10 more rows]

[truncated: 9 more sheets: qRT-PCR_fly, Mitochondria length measurement, Mitochondria in COS7_rat neuron, pHluorine measurement, N of post-synaptic cells, Behavior flies neurons in Me, Synaptic markers labelling, Mitochondria size targets, pink1 rescue]
